# Supplementary material for: Focal seizures are organized by feedback between neural activity and ion concentration changes
Source: eLife. 2022 Aug 2;11:e68541. doi: 10.7554/eLife.68541 (PMC9377802; doi:10.7554/eLife.68541)
Supplement: Figure 2—source data 1. [file elife-68541-fig2-data1.zip]

Archive with 15 entries (14 files):
- I.dat
- nai_soma.dat
- LFP.dat
- cli_soma.dat
- Inh.dat
- load_model_data.m
- __MACOSX/
- __MACOSX/._load_model_data.m
- ko_soma.dat
- Pyr.dat
- ko_dend.dat
- cli_dend.dat
- nai_dend.dat
- Figure2.m
- __MACOSX/._Figure2.m
