# Supplementary material for: Focal seizures are organized by feedback between neural activity and ion concentration changes
Source: eLife. 2022 Aug 2;11:e68541. doi: 10.7554/eLife.68541 (PMC9377802; doi:10.7554/eLife.68541)
Supplement: Figure 2—source data 1. [file elife-68541-fig2-data1.zip › I.dat]

label:LinClamp[0].i
1500001
-0.0125	0
0.1875	0
0.3875	0
0.5875	0
0.7875	0
0.9875	0
1.1875	0
1.3875	0
1.5875	0
1.7875	0
1.9875	0
2.1875	0
2.3875	0
2.5875	0
2.7875	0
2.9875	0
3.1875	0
3.3875	0
3.5875	0
3.7875	0
3.9875	0
4.1875	0
4.3875	0
4.5875	0
4.7875	0
4.9875	0
5.1875	0
5.3875	0
5.5875	0
5.7875	0
5.9875	0
6.1875	0
6.3875	0
6.5875	0
6.7875	0
6.9875	0
7.1875	0
7.3875	0
7.5875	0
7.7875	0
7.9875	0
8.1875	0
8.3875	0
8.5875	0
8.7875	0
8.9875	0
9.1875	0
9.3875	0
9.5875	0
9.7875	0
9.9875	0
10.1875	0
10.3875	0
10.5875	0
10.7875	0
10.9875	0
11.1875	0
11.3875	0
11.5875	0
11.7875	0
11.9875	0
12.1875	0
12.3875	0
12.5875	0
12.7875	0
12.9875	0
13.1875	0
13.3875	0
13.5875	0
13.7875	0
13.9875	0
14.1875	0
14.3875	0
14.5875	0
14.7875	0
14.9875	0
15.1875	0
15.3875	0
15.5875	0
15.7875	0
15.9875	0
16.1875	0
16.3875	0
16.5875	0
16.7875	0
16.9875	0
17.1875	0
17.3875	0
17.5875	0
17.7875	0
17.9875	0
18.1875	0
18.3875	0
18.5875	0
18.7875	0
18.9875	0
19.1875	0
19.3875	0
19.5875	0
19.7875	0
19.9875	0
20.1875	0
20.3875	0
20.5875	0
20.7875	0
20.9875	0
21.1875	0
21.3875	0
21.5875	0
21.7875	0
21.9875	0
22.1875	0
22.3875	0
22.5875	0
22.7875	0
22.9875	0
23.1875	0
23.3875	0
23.5875	0
23.7875	0
23.9875	0
24.1875	0
24.3875	0
24.5875	0
24.7875	0
24.9875	0
25.1875	0
25.3875	0
25.5875	0
25.7875	0
25.9875	0
26.1875	0
26.3875	0
26.5875	0
26.7875	0
26.9875	0
27.1875	0
27.3875	0
27.5875	0
27.7875	0
27.9875	0
28.1875	0
28.3875	0
28.5875	0
28.7875	0
28.9875	0
29.1875	0
29.3875	0
29.5875	0
29.7875	0
29.9875	0
30.1875	0
30.3875	0
30.5875	0
30.7875	0
30.9875	0
31.1875	0
31.3875	0
31.5875	0
31.7875	0
31.9875	0
32.1875	0
32.3875	0
32.5875	0
32.7875	0
32.9875	0
33.1875	0
33.3875	0
33.5875	0
33.7875	0
33.9875	0
34.1875	0
34.3875	0
34.5875	0
34.7875	0
34.9875	0
35.1875	0
35.3875	0
35.5875	0
35.7875	0
35.9875	0
36.1875	0
36.3875	0
36.5875	0
36.7875	0
36.9875	0
37.1875	0
37.3875	0
37.5875	0
37.7875	0
37.9875	0
38.1875	0
38.3875	0
38.5875	0
38.7875	0
38.9875	0
39.1875	0
39.3875	0
39.5875	0
39.7875	0
39.9875	0
40.1875	0
40.3875	0
40.5875	0
40.7875	0
40.9875	0
41.1875	0
41.3875	0
41.5875	0
41.7875	0
41.9875	0
42.1875	0
42.3875	0
42.5875	0
42.7875	0
42.9875	0
43.1875	0
43.3875	0
43.5875	0
43.7875	0
43.9875	0
44.1875	0
44.3875	0
44.5875	0
44.7875	0
44.9875	0
45.1875	0
45.3875	0
45.5875	0
45.7875	0
45.9875	0
46.1875	0
46.3875	0
46.5875	0
46.7875	0
46.9875	0
47.1875	0
47.3875	0
47.5875	0
47.7875	0
47.9875	0
48.1875	0
48.3875	0
48.5875	0
48.7875	0
48.9875	0
49.1875	0
49.3875	0
49.5875	0
49.7875	0
49.9875	0
50.1875	0
50.3875	0
50.5875	0
50.7875	0
50.9875	0
51.1875	0
51.3875	0
51.5875	0
51.7875	0
51.9875	0
52.1875	0
52.3875	0
52.5875	0
52.7875	0
52.9875	0
53.1875	0
53.3875	0
53.5875	0
53.7875	0
53.9875	0
54.1875	0
54.3875	0
54.5875	0
54.7875	0
54.9875	0
55.1875	0
55.3875	0
55.5875	0
55.7875	0
55.9875	0
56.1875	0
56.3875	0
56.5875	0
56.7875	0
56.9875	0
57.1875	0
57.3875	0
57.5875	0
57.7875	0
57.9875	0
58.1875	0
58.3875	0
58.5875	0
58.7875	0
58.9875	0
59.1875	0
59.3875	0
59.5875	0
59.7875	0
59.9875	0
60.1875	0
60.3875	0
60.5875	0
60.7875	0
60.9875	0
61.1875	0
61.3875	0
61.5875	0
61.7875	0
61.9875	0
62.1875	0
62.3875	0
62.5875	0
62.7875	0
62.9875	0
63.1875	0
63.3875	0
63.5875	0
63.7875	0
63.9875	0
64.1875	0
64.3875	0
64.5875	0
64.7875	0
64.9875	0
65.1875	0
65.3875	0
65.5875	0
65.7875	0
65.9875	0
66.1875	0
66.3875	0
66.5875	0
66.7875	0
66.9875	0
67.1875	0
67.3875	0
67.5875	0
67.7875	0
67.9875	0
68.1875	0
68.3875	0
68.5875	0
68.7875	0
68.9875	0
69.1875	0
69.3875	0
69.5875	0
69.7875	0
69.9875	0
70.1875	0
70.3875	0
70.5875	0
70.7875	0
70.9875	0
71.1875	0
71.3875	0
71.5875	0
71.7875	0
71.9875	0
72.1875	0
72.3875	0
72.5875	0
72.7875	0
72.9875	0
73.1875	0
73.3875	0
73.5875	0
73.7875	0
73.9875	0
74.1875	0
74.3875	0
74.5875	0
74.7875	0
74.9875	0
75.1875	0
75.3875	0
75.5875	0
75.7875	0
75.9875	0
76.1875	0
76.3875	0
76.5875	0
76.7875	0
76.9875	0
77.1875	0
77.3875	0
77.5875	0
77.7875	0
77.9875	0
78.1875	0
78.3875	0
78.5875	0
78.7875	0
78.9875	0
79.1875	0
79.3875	0
79.5875	0
79.7875	0
79.9875	0
80.1875	0
80.3875	0
80.5875	0
80.7875	0
80.9875	0
81.1875	0
81.3875	0
81.5875	0
81.7875	0
81.9875	0
82.1875	0
82.3875	0
82.5875	0
82.7875	0
82.9875	0
83.1875	0
83.3875	0
83.5875	0
83.7875	0
83.9875	0
84.1875	0
84.3875	0
84.5875	0
84.7875	0
84.9875	0
85.1875	0
85.3875	0
85.5875	0
85.7875	0
85.9875	0
86.1875	0
86.3875	0
86.5875	0
86.7875	0
86.9875	0
87.1875	0
87.3875	0
87.5875	0
87.7875	0
87.9875	0
88.1875	0
88.3875	0
88.5875	0
88.7875	0
88.9875	0
89.1875	0
89.3875	0
89.5875	0
89.7875	0
89.9875	0
90.1875	0
90.3875	0
90.5875	0
90.7875	0
90.9875	0
91.1875	0
91.3875	0
91.5875	0
91.7875	0
91.9875	0
92.1875	0
92.3875	0
92.5875	0
92.7875	0
92.9875	0
93.1875	0
93.3875	0
93.5875	0
93.7875	0
93.9875	0
94.1875	0
94.3875	0
94.5875	0
94.7875	0
94.9875	0
95.1875	0
95.3875	0
95.5875	0
95.7875	0
95.9875	0
96.1875	0
96.3875	0
96.5875	0
96.7875	0
96.9875	0
97.1875	0
97.3875	0
97.5875	0
97.7875	0
97.9875	0
98.1875	0
98.3875	0
98.5875	0
98.7875	0
98.9875	0
99.1875	0
99.3875	0
99.5875	0
99.7875	0
99.9875	0
100.188	0
100.387	0
100.588	0
100.787	0
100.988	0
101.188	0
101.387	0
101.588	0
101.787	0
101.988	0
102.188	0
102.387	0
102.588	0
102.787	0
102.988	0
103.188	0
103.387	0
103.588	0
103.787	0
103.988	0
104.188	0
104.387	0
104.588	0
104.787	0
104.988	0
105.188	0
105.387	0
105.588	0
105.787	0
105.988	0
106.188	0
106.387	0
106.588	0
106.787	0
106.988	0
107.188	0
107.387	0
107.588	0
107.787	0
107.988	0
108.188	0
108.387	0
108.588	0
108.787	0
108.988	0
109.188	0
109.387	0
109.588	0
109.787	0
109.988	0
110.188	0
110.387	0
110.588	0
110.787	0
110.988	0
111.188	0
111.387	0
111.588	0
111.787	0
111.988	0
112.188	0
112.387	0
112.588	0
112.787	0
112.988	0
113.188	0
113.387	0
113.588	0
113.787	0
113.988	0
114.188	0
114.387	0
114.588	0
114.787	0
114.988	0
115.188	0
115.387	0
115.588	0
115.787	0
115.988	0
116.188	0
116.387	0
116.588	0
116.787	0
116.988	0
117.188	0
117.387	0
117.588	0
117.787	0
117.988	0
118.188	0
118.387	0
118.588	0
118.787	0
118.988	0
119.188	0
119.387	0
119.588	0
119.787	0
119.988	0
120.188	0
120.387	0
120.588	0
120.787	0
120.988	0
121.188	0
121.387	0
121.588	0
121.787	0
121.988	0
122.188	0
122.387	0
122.588	0
122.787	0
122.988	0
123.188	0
123.387	0
123.588	0
123.787	0
123.988	0
124.188	0
124.387	0
124.588	0
124.787	0
124.988	0
125.188	0
125.387	0
125.588	0
125.787	0
125.988	0
126.188	0
126.387	0
126.588	0
126.787	0
126.988	0
127.188	0
127.387	0
127.588	0
127.787	0
127.988	0
128.188	0
128.387	0
128.587	0
128.788	0
128.988	0
129.188	0
129.387	0
129.587	0
129.788	0
129.988	0
130.188	0
130.387	0
130.587	0
130.788	0
130.988	0
131.188	0
131.387	0
131.587	0
131.788	0
131.988	0
132.188	0
132.387	0
132.587	0
132.788	0
132.988	0
133.188	0
133.387	0
133.587	0
133.788	0
133.988	0
134.188	0
134.387	0
134.587	0
134.788	0
134.988	0
135.188	0
135.387	0
135.587	0
135.788	0
135.988	0
136.188	0
136.387	0
136.587	0
136.788	0
136.988	0
137.188	0
137.387	0
137.587	0
137.788	0
137.988	0
138.188	0
138.387	0
138.587	0
138.788	0
138.988	0
139.188	0
139.387	0
139.587	0
139.788	0
139.988	0
140.188	0
140.387	0
140.587	0
140.788	0
140.988	0
141.188	0
141.387	0
141.587	0
141.788	0
141.988	0
142.188	0
142.387	0
142.587	0
142.788	0
142.988	0
143.188	0
143.387	0
143.587	0
143.788	0
143.988	0
144.188	0
144.387	0
144.587	0
144.788	0
144.988	0
145.188	0
145.387	0
145.587	0
145.788	0
145.988	0
146.188	0
146.387	0
146.587	0
146.788	0
146.988	0
147.188	0
147.387	0
147.587	0
147.788	0
147.988	0
148.188	0
148.387	0
148.587	0
148.788	0
148.988	0
149.188	0
149.387	0
149.587	0
149.788	0
149.988	0
150.188	0
150.387	0
150.587	0
150.788	0
150.988	0
151.188	0
151.387	0
151.587	0
151.788	0
151.988	0
152.188	0
152.387	0
152.587	0
152.788	0
152.988	0
153.188	0
153.387	0
153.587	0
153.788	0
153.988	0
154.188	0
154.387	0
154.587	0
154.788	0
154.988	0
155.188	0
155.387	0
155.587	0
155.788	0
155.988	0
156.188	0
156.387	0
156.587	0
156.788	0
156.988	0
157.188	0
157.387	0
157.587	0
157.788	0
157.988	0
158.188	0
158.387	0
158.587	0
158.788	0
158.988	0
159.188	0
159.387	0
159.587	0
159.788	0
159.988	0
160.188	0
160.387	0
160.587	0
160.788	0
160.988	0
161.188	0
161.387	0
161.587	0
161.788	0
161.988	0
162.188	0
162.387	0
162.587	0
162.788	0
162.988	0
163.188	0
163.387	0
163.587	0
163.788	0
163.988	0
164.188	0
164.387	0
164.587	0
164.788	0
164.988	0
165.188	0
165.387	0
165.587	0
165.788	0
165.988	0
166.188	0
166.387	0
166.587	0
166.788	0
166.988	0
167.188	0
167.387	0
167.587	0
167.788	0
167.988	0
168.188	0
168.387	0
168.587	0
168.788	0
168.988	0
169.188	0
169.387	0
169.587	0
169.788	0
169.988	0
170.188	0
170.387	0
170.587	0
170.788	0
170.988	0
171.188	0
171.387	0
171.587	0
171.788	0
171.988	0
172.188	0
172.387	0
172.587	0
172.788	0
172.988	0
173.188	0
173.387	0
173.587	0
173.788	0
173.988	0
174.188	0
174.387	0
174.587	0
174.788	0
174.988	0
175.188	0
175.387	0
175.587	0
175.788	0
175.988	0
176.188	0
176.387	0
176.587	0
176.788	0
176.988	0
177.188	0
177.387	0
177.587	0
177.788	0
177.988	0
178.188	0
178.387	0
178.587	0
178.788	0
178.988	0
179.188	0
179.387	0
179.587	0
179.788	0
179.988	0
180.188	0
180.387	0
180.587	0
180.788	0
180.988	0
181.188	0
181.387	0
181.587	0
181.788	0
181.988	0
182.188	0
182.387	0
182.587	0
182.788	0
182.988	0
183.188	0
183.387	0
183.587	0
183.788	0
183.988	0
184.188	0
184.387	0
184.587	0
184.788	0
184.988	0
185.188	0
185.387	0
185.587	0
185.788	0
185.988	0
186.188	0
186.387	0
186.587	0
186.788	0
186.988	0
187.188	0
187.387	0
187.587	0
187.788	0
187.988	0
188.188	0
188.387	0
188.587	0
188.788	0
188.988	0
189.188	0
189.387	0
189.587	0
189.788	0
189.988	0
190.188	0
190.387	0
190.587	0
190.788	0
190.988	0
191.188	0
191.387	0
191.587	0
191.788	0
191.988	0
192.188	0
192.387	0
192.587	0
192.788	0
192.988	0
193.188	0
193.387	0
193.587	0
193.788	0
193.988	0
194.188	0
194.387	0
194.587	0
194.788	0
194.988	0
195.188	0
195.387	0
195.587	0
195.788	0
195.988	0
196.188	0
196.387	0
196.587	0
196.788	0
196.988	0
197.188	0
197.387	0
197.587	0
197.788	0
197.988	0
198.188	0
198.387	0
198.587	0
198.788	0
198.988	0
199.188	0
199.387	0
199.587	0
199.788	0
199.988	0
200.188	0
200.387	0
200.587	0
200.788	0
200.988	0
201.188	0
201.387	0
201.587	0
201.788	0
201.988	0
202.188	0
202.387	0
202.587	0
202.788	0
202.988	0
203.188	0
203.387	0
203.587	0
203.788	0
203.988	0
204.188	0
204.387	0
204.587	0
204.788	0
204.988	0
205.188	0
205.387	0
205.587	0
205.788	0
205.988	0
206.188	0
206.387	0
206.587	0
206.788	0
206.988	0
207.188	0
207.387	0
207.587	0
207.788	0
207.988	0
208.188	0
208.387	0
208.587	0
208.788	0
208.988	0
209.188	0
209.387	0
209.587	0
209.788	0
209.988	0
210.188	0
210.387	0
210.587	0
210.788	0
210.988	0
211.188	0
211.387	0
211.587	0
211.788	0
211.988	0
212.188	0
212.387	0
212.587	0
212.788	0
212.988	0
213.188	0
213.387	0
213.587	0
213.788	0
213.988	0
214.188	0
214.387	0
214.587	0
214.788	0
214.988	0
215.188	0
215.387	0
215.587	0
215.788	0
215.988	0
216.188	0
216.387	0
216.587	0
216.788	0
216.988	0
217.188	0
217.387	0
217.587	0
217.788	0
217.988	0
218.188	0
218.387	0
218.587	0
218.788	0
218.988	0
219.188	0
219.387	0
219.587	0
219.788	0
219.988	0
220.188	0
220.387	0
220.587	0
220.788	0
220.988	0
221.188	0
221.387	0
221.587	0
221.788	0
221.988	0
222.188	0
222.387	0
222.587	0
222.788	0
222.988	0
223.188	0
223.387	0
223.587	0
223.788	0
223.988	0
224.188	0
224.387	0
224.587	0
224.788	0
224.988	0
225.188	0
225.387	0
225.587	0
225.788	0
225.988	0
226.188	0
226.387	0
226.587	0
226.788	0
226.988	0
227.188	0
227.387	0
227.587	0
227.788	0
227.988	0
228.188	0
228.387	0
228.587	0
228.788	0
228.988	0
229.188	0
229.387	0
229.587	0
229.788	0
229.988	0
230.188	0
230.387	0
230.587	0
230.788	0
230.988	0
231.188	0
231.387	0
231.587	0
231.788	0
231.988	0
232.188	0
232.387	0
232.587	0
232.788	0
232.988	0
233.188	0
233.387	0
233.587	0
233.788	0
233.988	0
234.188	0
234.387	0
234.587	0
234.788	0
234.988	0
235.188	0
235.387	0
235.587	0
235.788	0
235.988	0
236.188	0
236.387	0
236.587	0
236.788	0
236.988	0
237.188	0
237.387	0
237.587	0
237.788	0
237.988	0
238.188	0
238.387	0
238.587	0
238.788	0
238.988	0
239.188	0
239.387	0
239.587	0
239.788	0
239.988	0
240.188	0
240.387	0
240.587	0
240.788	0
240.988	0
241.188	0
241.387	0
241.587	0
241.788	0
241.988	0
242.188	0
242.387	0
242.587	0
242.788	0
242.988	0
243.188	0
243.387	0
243.587	0
243.788	0
243.988	0
244.188	0
244.387	0
244.587	0
244.788	0
244.988	0
245.188	0
245.387	0
245.587	0
245.788	0
245.988	0
246.188	0
246.387	0
246.587	0
246.788	0
246.988	0
247.188	0
247.387	0
247.587	0
247.788	0
247.988	0
248.188	0
248.387	0
248.587	0
248.788	0
248.988	0
249.188	0
249.387	0
249.587	0
249.788	0
249.988	0
250.188	0
250.387	0
250.587	0
250.788	0
250.988	0
251.188	0
251.387	0
251.587	0
251.788	0
251.988	0
252.188	0
252.387	0
252.587	0
252.788	0
252.988	0
253.188	0
253.387	0
253.587	0
253.788	0
253.988	0
254.188	0
254.387	0
254.587	0
254.788	0
254.988	0
255.188	0
255.387	0
255.587	0
255.788	0
255.988	0
256.188	0
256.388	0
256.587	0
256.788	0
256.987	0
257.188	0
257.388	0
257.587	0
257.788	0
257.987	0
258.188	0
258.388	0
258.587	0
258.788	0
258.987	0
259.188	0
259.388	0
259.587	0
259.788	0
259.987	0
260.188	0
260.388	0
260.587	0
260.788	0
260.987	0
261.188	0
261.388	0
261.587	0
261.788	0
261.987	0
262.188	0
262.388	0
262.587	0
262.788	0
262.987	0
263.188	0
263.388	0
263.587	0
263.788	0
263.987	0
264.188	0
264.388	0
264.587	0
264.788	0
264.987	0
265.188	0
265.388	0
265.587	0
265.788	0
265.987	0
266.188	0
266.388	0
266.587	0
266.788	0
266.987	0
267.188	0
267.388	0
267.587	0
267.788	0
267.987	0
268.188	0
268.388	0
268.587	0
268.788	0
268.987	0
269.188	0
269.388	0
269.587	0
269.788	0
269.987	0
270.188	0
270.388	0
270.587	0
270.788	0
270.987	0
271.188	0
271.388	0
271.587	0
271.788	0
271.987	0
272.188	0
272.388	0
272.587	0
272.788	0
272.987	0
273.188	0
273.388	0
273.587	0
273.788	0
273.987	0
274.188	0
274.388	0
274.587	0
274.788	0
274.987	0
275.188	0
275.388	0
275.587	0
275.788	0
275.987	0
276.188	0
276.388	0
276.587	0
276.788	0
276.987	0
277.188	0
277.388	0
277.587	0
277.788	0
277.987	0
278.188	0
278.388	0
278.587	0
278.788	0
278.987	0
279.188	0
279.388	0
279.587	0
279.788	0
279.987	0
280.188	0
280.388	0
280.587	0
280.788	0
280.987	0
281.188	0
281.388	0
281.587	0
281.788	0
281.987	0
282.188	0
282.388	0
282.587	0
282.788	0
282.987	0
283.188	0
283.388	0
283.587	0
283.788	0
283.987	0
284.188	0
284.388	0
284.587	0
284.788	0
284.987	0
285.188	0
285.388	0
285.587	0
285.788	0
285.987	0
286.188	0
286.388	0
286.587	0
286.788	0
286.987	0
287.188	0
287.388	0
287.587	0
287.788	0
287.987	0
288.188	0
288.388	0
288.587	0
288.788	0
288.987	0
289.188	0
289.388	0
289.587	0
289.788	0
289.987	0
290.188	0
290.388	0
290.587	0
290.788	0
290.987	0
291.188	0
291.388	0
291.587	0
291.788	0
291.987	0
292.188	0
292.388	0
292.587	0
292.788	0
292.987	0
293.188	0
293.388	0
293.587	0
293.788	0
293.987	0
294.188	0
294.388	0
294.587	0
294.788	0
294.987	0
295.188	0
295.388	0
295.587	0
295.788	0
295.987	0
296.188	0
296.388	0
296.587	0
296.788	0
296.987	0
297.188	0
297.388	0
297.587	0
297.788	0
297.987	0
298.188	0
298.388	0
298.587	0
298.788	0
298.987	0
299.188	0
299.388	0
299.587	0
299.788	0
299.987	0
300.188	0
300.388	0
300.587	0
300.788	0
300.987	0
301.188	0
301.388	0
301.587	0
301.788	0
301.987	0
302.188	0
302.388	0
302.587	0
302.788	0
302.987	0
303.188	0
303.388	0
303.587	0
303.788	0
303.987	0
304.188	0
304.388	0
304.587	0
304.788	0
304.987	0
305.188	0
305.388	0
305.587	0
305.788	0
305.987	0
306.188	0
306.388	0
306.587	0
306.788	0
306.987	0
307.188	0
307.388	0
307.587	0
307.788	0
307.987	0
308.188	0
308.388	0
308.587	0
308.788	0
308.987	0
309.188	0
309.388	0
309.587	0
309.788	0
309.987	0
310.188	0
310.388	0
310.587	0
310.788	0
310.987	0
311.188	0
311.388	0
311.587	0
311.788	0
311.987	0
312.188	0
312.388	0
312.587	0
312.788	0
312.987	0
313.188	0
313.388	0
313.587	0
313.788	0
313.987	0
314.188	0
314.388	0
314.587	0
314.788	0
314.987	0
315.188	0
315.388	0
315.587	0
315.788	0
315.987	0
316.188	0
316.388	0
316.587	0
316.788	0
316.987	0
317.188	0
317.388	0
317.587	0
317.788	0
317.987	0
318.188	0
318.388	0
318.587	0
318.788	0
318.987	0
319.188	0
319.388	0
319.587	0
319.788	0
319.987	0
320.188	0
320.388	0
320.587	0
320.788	0
320.987	0
321.188	0
321.388	0
321.587	0
321.788	0
321.987	0
322.188	0
322.388	0
322.587	0
322.788	0
322.987	0
323.188	0
323.388	0
323.587	0
323.788	0
323.987	0
324.188	0
324.388	0
324.587	0
324.788	0
324.987	0
325.188	0
325.388	0
325.587	0
325.788	0
325.987	0
326.188	0
326.388	0
326.587	0
326.788	0
326.987	0
327.188	0
327.388	0
327.587	0
327.788	0
327.987	0
328.188	0
328.388	0
328.587	0
328.788	0
328.987	0
329.188	0
329.388	0
329.587	0
329.788	0
329.987	0
330.188	0
330.388	0
330.587	0
330.788	0
330.987	0
331.188	0
331.388	0
331.587	0
331.788	0
331.987	0
332.188	0
332.388	0
332.587	0
332.788	0
332.987	0
333.188	0
333.388	0
333.587	0
333.788	0
333.987	0
334.188	0
334.388	0
334.587	0
334.788	0
334.987	0
335.188	0
335.388	0
335.587	0
335.788	0
335.987	0
336.188	0
336.388	0
336.587	0
336.788	0
336.987	0
337.188	0
337.388	0
337.587	0
337.788	0
337.987	0
338.188	0
338.388	0
338.587	0
338.788	0
338.987	0
339.188	0
339.388	0
339.587	0
339.788	0
339.987	0
340.188	0
340.388	0
340.587	0
340.788	0
340.987	0
341.188	0
341.388	0
341.587	0
341.788	0
341.987	0
342.188	0
342.388	0
342.587	0
342.788	0
342.987	0
343.188	0
343.388	0
343.587	0
343.788	0
343.987	0
344.188	0
344.388	0
344.587	0
344.788	0
344.987	0
345.188	0
345.388	0
345.587	0
345.788	0
345.987	0
346.188	0
346.388	0
346.587	0
346.788	0
346.987	0
347.188	0
347.388	0
347.587	0
347.788	0
347.987	0
348.188	0
348.388	0
348.587	0
348.788	0
348.987	0
349.188	0
349.388	0
349.587	0
349.788	0
349.987	0
350.188	0
350.388	0
350.587	0
350.788	0
350.987	0
351.188	0
351.388	0
351.587	0
351.788	0
351.987	0
352.188	0
352.388	0
352.587	0
352.788	0
352.987	0
353.188	0
353.388	0
353.587	0
353.788	0
353.987	0
354.188	0
354.388	0
354.587	0
354.788	0
354.987	0
355.188	0
355.388	0
355.587	0
355.788	0
355.987	0
356.188	0
356.388	0
356.587	0
356.788	0
356.987	0
357.188	0
357.388	0
357.587	0
357.788	0
357.987	0
358.188	0
358.388	0
358.587	0
358.788	0
358.987	0
359.188	0
359.388	0
359.587	0
359.788	0
359.987	0
360.188	0
360.388	0
360.587	0
360.788	0
360.987	0
361.188	0
361.388	0
361.587	0
361.788	0
361.987	0
362.188	0
362.388	0
362.587	0
362.788	0
362.987	0
363.188	0
363.388	0
363.587	0
363.788	0
363.987	0
364.188	0
364.388	0
364.587	0
364.788	0
364.987	0
365.188	0
365.388	0
365.587	0
365.788	0
365.987	0
366.188	0
366.388	0
366.587	0
366.788	0
366.987	0
367.188	0
367.388	0
367.587	0
367.788	0
367.987	0
368.188	0
368.388	0
368.587	0
368.788	0
368.987	0
369.188	0
369.388	0
369.587	0
369.788	0
369.987	0
370.188	0
370.388	0
370.587	0
370.788	0
370.987	0
371.188	0
371.388	0
371.587	0
371.788	0
371.987	0
372.188	0
372.388	0
372.587	0
372.788	0
372.987	0
373.188	0
373.388	0
373.587	0
373.788	0
373.987	0
374.188	0
374.388	0
374.587	0
374.788	0
374.987	0
375.188	0
375.388	0
375.587	0
375.788	0
375.987	0
376.188	0
376.388	0
376.587	0
376.788	0
376.987	0
377.188	0
377.388	0
377.587	0
377.788	0
377.987	0
378.188	0
378.388	0
378.587	0
378.788	0
378.987	0
379.188	0
379.388	0
379.587	0
379.788	0
379.987	0
380.188	0
380.388	0
380.587	0
380.788	0
380.987	0
381.188	0
381.388	0
381.587	0
381.788	0
381.987	0
382.188	0
382.388	0
382.587	0
382.788	0
382.987	0
383.188	0
383.388	0
383.587	0
383.788	0
383.987	0
384.188	0
384.388	0
384.587	0
384.788	0
384.987	0
385.188	0
385.388	0
385.587	0
385.788	0
385.987	0
386.188	0
386.388	0
386.587	0
386.788	0
386.987	0
387.188	0
387.388	0
387.587	0
387.788	0
387.987	0
388.188	0
388.388	0
388.587	0
388.788	0
388.987	0
389.188	0
389.388	0
389.587	0
389.788	0
389.987	0
390.188	0
390.388	0
390.587	0
390.788	0
390.987	0
391.188	0
391.388	0
391.587	0
391.788	0
391.987	0
392.188	0
392.388	0
392.587	0
392.788	0
392.987	0
393.188	0
393.388	0
393.587	0
393.788	0
393.987	0
394.188	0
394.388	0
394.587	0
394.788	0
394.987	0
395.188	0
395.388	0
395.587	0
395.788	0
395.987	0
396.188	0
396.388	0
396.587	0
396.788	0
396.987	0
397.188	0
397.388	0
397.587	0
397.788	0
397.987	0
398.188	0
398.388	0
398.587	0
398.788	0
398.987	0
399.188	0
399.388	0
[truncated: 998,000+ more rows]
