# Supplementary material for: Focal seizures are organized by feedback between neural activity and ion concentration changes
Source: eLife. 2022 Aug 2;11:e68541. doi: 10.7554/eLife.68541 (PMC9377802; doi:10.7554/eLife.68541)
Supplement: Figure 2—source data 1. [file elife-68541-fig2-data1.zip › nai_soma.dat]

label:soma1.nai( 0.5 )
1500001
0.0125	10
0.2125	10
0.4125	10
0.6125	10
0.8125	10
1.0125	10
1.2125	10
1.4125	10
1.6125	10
1.8125	10
2.0125	10
2.2125	10
2.4125	10
2.6125	10
2.8125	10
3.0125	10
3.2125	10
3.4125	10
3.6125	10
3.8125	10
4.0125	10
4.2125	10
4.4125	10
4.6125	10
4.8125	10
5.0125	10
5.2125	10
5.4125	10
5.6125	10
5.8125	10
6.0125	10
6.2125	10
6.4125	10
6.6125	10
6.8125	10
7.0125	10
7.2125	10
7.4125	10
7.6125	10
7.8125	10
8.0125	10
8.2125	10
8.4125	10
8.6125	10
8.8125	10
9.0125	10
9.2125	10
9.4125	10
9.6125	10
9.8125	10
10.0125	10
10.2125	10
10.4125	10
10.6125	10
10.8125	10
11.0125	10
11.2125	10
11.4125	10
11.6125	10
11.8125	10
12.0125	10
12.2125	10
12.4125	10
12.6125	10
12.8125	10
13.0125	10
13.2125	10
13.4125	10
13.6125	10
13.8125	10
14.0125	10
14.2125	10
14.4125	10
14.6125	10
14.8125	10
15.0125	10
15.2125	10
15.4125	10
15.6125	10
15.8125	10
16.0125	10
16.2125	10
16.4125	10
16.6125	10
16.8125	10
17.0125	10
17.2125	10
17.4125	10
17.6125	10
17.8125	10
18.0125	10
18.2125	10
18.4125	10
18.6125	10
18.8125	10
19.0125	10
19.2125	10
19.4125	10
19.6125	10
19.8125	10
20.0125	10
20.2125	10
20.4125	10
20.6125	10
20.8125	10
21.0125	10
21.2125	10
21.4125	10
21.6125	10
21.8125	10
22.0125	10
22.2125	10
22.4125	10
22.6125	10
22.8125	10
23.0125	10
23.2125	10
23.4125	10
23.6125	10
23.8125	10
24.0125	10
24.2125	10
24.4125	10
24.6125	10
24.8125	10
25.0125	10
25.2125	10
25.4125	10
25.6125	10
25.8125	10
26.0125	10
26.2125	10
26.4125	10
26.6125	10
26.8125	10
27.0125	10
27.2125	10
27.4125	10
27.6125	10
27.8125	10
28.0125	10
28.2125	10
28.4125	10
28.6125	10
28.8125	10
29.0125	10
29.2125	10
29.4125	10
29.6125	10
29.8125	10
30.0125	10
30.2125	10
30.4125	10
30.6125	10
30.8125	10
31.0125	10
31.2125	10
31.4125	10
31.6125	10
31.8125	10
32.0125	10
32.2125	10
32.4125	10
32.6125	10
32.8125	10
33.0125	10
33.2125	10
33.4125	10
33.6125	10
33.8125	10
34.0125	10
34.2125	10
34.4125	10.0001
34.6125	10.0001
34.8125	10.0001
35.0125	10.0001
35.2125	10.0001
35.4125	10.0001
35.6125	10.0001
35.8125	10.0001
36.0125	10.0001
36.2125	10.0001
36.4125	10.0001
36.6125	10.0001
36.8125	10.0001
37.0125	10.0001
37.2125	10.0001
37.4125	10.0001
37.6125	10.0001
37.8125	10.0001
38.0125	10.0001
38.2125	10.0001
38.4125	10.0001
38.6125	10.0001
38.8125	10.0001
39.0125	10.0001
39.2125	10.0001
39.4125	10.0001
39.6125	10.0001
39.8125	10.0001
40.0125	10.0001
40.2125	10.0001
40.4125	10.0001
40.6125	10.0001
40.8125	10.0001
41.0125	10.0001
41.2125	10.0001
41.4125	10.0001
41.6125	10.0001
41.8125	10.0001
42.0125	10.0001
42.2125	10.0001
42.4125	10.0001
42.6125	10.0001
42.8125	10.0001
43.0125	10.0001
43.2125	10.0001
43.4125	10.0001
43.6125	10.0002
43.8125	10.0002
44.0125	10.0002
44.2125	10.0002
44.4125	10.0002
44.6125	10.0002
44.8125	10.0002
45.0125	10.0002
45.2125	10.0002
45.4125	10.0002
45.6125	10.0002
45.8125	10.0002
46.0125	10.0002
46.2125	10.0002
46.4125	10.0002
46.6125	10.0002
46.8125	10.0002
47.0125	10.0002
47.2125	10.0002
47.4125	10.0002
47.6125	10.0002
47.8125	10.0002
48.0125	10.0002
48.2125	10.0002
48.4125	10.0002
48.6125	10.0002
48.8125	10.0002
49.0125	10.0002
49.2125	10.0002
49.4125	10.0002
49.6125	10.0002
49.8125	10.0002
50.0125	10.0002
50.2125	10.0002
50.4125	10.0002
50.6125	10.0002
50.8125	10.0002
51.0125	10.0002
51.2125	10.0002
51.4125	10.0002
51.6125	10.0002
51.8125	10.0002
52.0125	10.0002
52.2125	10.0003
52.4125	10.0003
52.6125	10.0003
52.8125	10.0003
53.0125	10.0003
53.2125	10.0003
53.4125	10.0003
53.6125	10.0003
53.8125	10.0003
54.0125	10.0003
54.2125	10.0003
54.4125	10.0003
54.6125	10.0003
54.8125	10.0003
55.0125	10.0003
55.2125	10.0003
55.4125	10.0003
55.6125	10.0003
55.8125	10.0003
56.0125	10.0003
56.2125	10.0003
56.4125	10.0003
56.6125	10.0003
56.8125	10.0003
57.0125	10.0003
57.2125	10.0003
57.4125	10.0003
57.6125	10.0003
57.8125	10.0003
58.0125	10.0003
58.2125	10.0003
58.4125	10.0003
58.6125	10.0003
58.8125	10.0003
59.0125	10.0003
59.2125	10.0003
59.4125	10.0003
59.6125	10.0003
59.8125	10.0003
60.0125	10.0003
60.2125	10.0003
60.4125	10.0003
60.6125	10.0003
60.8125	10.0003
61.0125	10.0003
61.2125	10.0003
61.4125	10.0003
61.6125	10.0003
61.8125	10.0003
62.0125	10.0003
62.2125	10.0003
62.4125	10.0003
62.6125	10.0003
62.8125	10.0003
63.0125	10.0003
63.2125	10.0003
63.4125	10.0003
63.6125	10.0003
63.8125	10.0003
64.0125	10.0003
64.2125	10.0003
64.4125	10.0003
64.6125	10.0003
64.8125	10.0003
65.0125	10.0004
65.2125	10.0004
65.4125	10.0004
65.6125	10.0004
65.8125	10.0004
66.0125	10.0004
66.2125	10.0004
66.4125	10.0004
66.6125	10.0004
66.8125	10.0004
67.0125	10.0004
67.2125	10.0004
67.4125	10.0004
67.6125	10.0004
67.8125	10.0004
68.0125	10.0004
68.2125	10.0004
68.4125	10.0004
68.6125	10.0004
68.8125	10.0004
69.0125	10.0004
69.2125	10.0004
69.4125	10.0004
69.6125	10.0004
69.8125	10.0004
70.0125	10.0004
70.2125	10.0004
70.4125	10.0004
70.6125	10.0004
70.8125	10.0004
71.0125	10.0004
71.2125	10.0004
71.4125	10.0004
71.6125	10.0004
71.8125	10.0004
72.0125	10.0004
72.2125	10.0004
72.4125	10.0004
72.6125	10.0004
72.8125	10.0004
73.0125	10.0004
73.2125	10.0004
73.4125	10.0004
73.6125	10.0004
73.8125	10.0004
74.0125	10.0004
74.2125	10.0004
74.4125	10.0004
74.6125	10.0004
74.8125	10.0004
75.0125	10.0004
75.2125	10.0004
75.4125	10.0004
75.6125	10.0004
75.8125	10.0004
76.0125	10.0004
76.2125	10.0004
76.4125	10.0004
76.6125	10.0004
76.8125	10.0004
77.0125	10.0004
77.2125	10.0004
77.4125	10.0004
77.6125	10.0004
77.8125	10.0004
78.0125	10.0004
78.2125	10.0004
78.4125	10.0004
78.6125	10.0004
78.8125	10.0004
79.0125	10.0004
79.2125	10.0004
79.4125	10.0004
79.6125	10.0004
79.8125	10.0004
80.0125	10.0004
80.2125	10.0004
80.4125	10.0004
80.6125	10.0004
80.8125	10.0004
81.0125	10.0004
81.2125	10.0004
81.4125	10.0004
81.6125	10.0004
81.8125	10.0004
82.0125	10.0004
82.2125	10.0004
82.4125	10.0004
82.6125	10.0004
82.8125	10.0004
83.0125	10.0004
83.2125	10.0004
83.4125	10.0004
83.6125	10.0004
83.8125	10.0004
84.0125	10.0004
84.2125	10.0004
84.4125	10.0004
84.6125	10.0004
84.8125	10.0004
85.0125	10.0004
85.2125	10.0004
85.4125	10.0004
85.6125	10.0004
85.8125	10.0004
86.0125	10.0004
86.2125	10.0004
86.4125	10.0004
86.6125	10.0004
86.8125	10.0004
87.0125	10.0004
87.2125	10.0004
87.4125	10.0004
87.6125	10.0004
87.8125	10.0004
88.0125	10.0004
88.2125	10.0004
88.4125	10.0004
88.6125	10.0004
88.8125	10.0004
89.0125	10.0004
89.2125	10.0004
89.4125	10.0004
89.6125	10.0004
89.8125	10.0004
90.0125	10.0004
90.2125	10.0004
90.4125	10.0004
90.6125	10.0004
90.8125	10.0004
91.0125	10.0004
91.2125	10.0004
91.4125	10.0004
91.6125	10.0004
91.8125	10.0004
92.0125	10.0004
92.2125	10.0004
92.4125	10.0004
92.6125	10.0004
92.8125	10.0004
93.0125	10.0004
93.2125	10.0004
93.4125	10.0004
93.6125	10.0004
93.8125	10.0004
94.0125	10.0004
94.2125	10.0004
94.4125	10.0004
94.6125	10.0004
94.8125	10.0004
95.0125	10.0004
95.2125	10.0004
95.4125	10.0004
95.6125	10.0004
95.8125	10.0004
96.0125	10.0004
96.2125	10.0004
96.4125	10.0004
96.6125	10.0004
96.8125	10.0004
97.0125	10.0004
97.2125	10.0004
97.4125	10.0004
97.6125	10.0004
97.8125	10.0004
98.0125	10.0004
98.2125	10.0004
98.4125	10.0004
98.6125	10.0004
98.8125	10.0004
99.0125	10.0004
99.2125	10.0004
99.4125	10.0004
99.6125	10.0004
99.8125	10.0004
100.012	10.0004
100.213	10.0004
100.412	10.0004
100.613	10.0004
100.812	10.0004
101.012	10.0004
101.213	10.0004
101.412	10.0004
101.613	10.0004
101.812	10.0004
102.012	10.0004
102.213	10.0004
102.412	10.0004
102.613	10.0004
102.812	10.0004
103.012	10.0004
103.213	10.0004
103.412	10.0004
103.613	10.0004
103.812	10.0004
104.012	10.0004
104.213	10.0004
104.412	10.0004
104.613	10.0004
104.812	10.0004
105.012	10.0004
105.213	10.0004
105.412	10.0004
105.613	10.0004
105.812	10.0004
106.012	10.0004
106.213	10.0004
106.412	10.0004
106.613	10.0004
106.812	10.0004
107.012	10.0004
107.213	10.0004
107.412	10.0004
107.613	10.0004
107.812	10.0004
108.012	10.0004
108.213	10.0004
108.412	10.0004
108.613	10.0004
108.812	10.0004
109.012	10.0004
109.213	10.0004
109.412	10.0004
109.613	10.0004
109.812	10.0004
110.012	10.0004
110.213	10.0004
110.412	10.0004
110.613	10.0004
110.812	10.0004
111.012	10.0004
111.213	10.0004
111.412	10.0004
111.613	10.0004
111.812	10.0004
112.012	10.0004
112.213	10.0004
112.412	10.0004
112.613	10.0004
112.812	10.0004
113.012	10.0004
113.213	10.0004
113.412	10.0004
113.613	10.0004
113.812	10.0004
114.012	10.0004
114.213	10.0004
114.412	10.0004
114.613	10.0004
114.812	10.0004
115.012	10.0004
115.213	10.0004
115.412	10.0004
115.613	10.0004
115.812	10.0004
116.012	10.0004
116.213	10.0004
116.412	10.0004
116.613	10.0004
116.812	10.0004
117.012	10.0004
117.213	10.0004
117.412	10.0004
117.613	10.0004
117.812	10.0004
118.012	10.0004
118.213	10.0004
118.412	10.0004
118.613	10.0004
118.812	10.0004
119.012	10.0004
119.213	10.0004
119.412	10.0004
119.613	10.0004
119.812	10.0004
120.012	10.0004
120.213	10.0004
120.412	10.0004
120.613	10.0004
120.812	10.0004
121.012	10.0004
121.213	10.0004
121.412	10.0004
121.613	10.0004
121.812	10.0004
122.012	10.0004
122.213	10.0004
122.412	10.0004
122.613	10.0004
122.812	10.0004
123.012	10.0004
123.213	10.0004
123.412	10.0004
123.613	10.0004
123.812	10.0004
124.012	10.0004
124.213	10.0004
124.412	10.0004
124.613	10.0004
124.812	10.0004
125.012	10.0004
125.213	10.0004
125.412	10.0004
125.613	10.0004
125.812	10.0004
126.012	10.0004
126.213	10.0004
126.412	10.0004
126.613	10.0004
126.812	10.0004
127.012	10.0004
127.213	10.0004
127.412	10.0004
127.613	10.0004
127.812	10.0004
128.012	10.0004
128.212	10.0004
128.413	10.0004
128.613	10.0004
128.812	10.0004
129.012	10.0004
129.212	10.0004
129.413	10.0004
129.613	10.0004
129.812	10.0004
130.012	10.0004
130.212	10.0004
130.413	10.0004
130.613	10.0004
130.812	10.0004
131.012	10.0004
131.212	10.0004
131.413	10.0004
131.613	10.0004
131.812	10.0004
132.012	10.0004
132.212	10.0004
132.413	10.0004
132.613	10.0004
132.812	10.0004
133.012	10.0004
133.212	10.0004
133.413	10.0004
133.613	10.0004
133.812	10.0004
134.012	10.0004
134.212	10.0004
134.413	10.0004
134.613	10.0004
134.812	10.0004
135.012	10.0004
135.212	10.0004
135.413	10.0004
135.613	10.0004
135.812	10.0004
136.012	10.0004
136.212	10.0004
136.413	10.0004
136.613	10.0004
136.812	10.0004
137.012	10.0004
137.212	10.0004
137.413	10.0004
137.613	10.0004
137.812	10.0004
138.012	10.0004
138.212	10.0004
138.413	10.0004
138.613	10.0004
138.812	10.0004
139.012	10.0004
139.212	10.0004
139.413	10.0004
139.613	10.0004
139.812	10.0004
140.012	10.0004
140.212	10.0004
140.413	10.0004
140.613	10.0004
140.812	10.0004
141.012	10.0004
141.212	10.0004
141.413	10.0004
141.613	10.0004
141.812	10.0004
142.012	10.0004
142.212	10.0004
142.413	10.0004
142.613	10.0004
142.812	10.0004
143.012	10.0004
143.212	10.0004
143.413	10.0004
143.613	10.0004
143.812	10.0004
144.012	10.0004
144.212	10.0004
144.413	10.0004
144.613	10.0004
144.812	10.0004
145.012	10.0004
145.212	10.0004
145.413	10.0004
145.613	10.0004
145.812	10.0004
146.012	10.0004
146.212	10.0004
146.413	10.0004
146.613	10.0004
146.812	10.0004
147.012	10.0004
147.212	10.0004
147.413	10.0004
147.613	10.0004
147.812	10.0004
148.012	10.0004
148.212	10.0004
148.413	10.0004
148.613	10.0004
148.812	10.0004
149.012	10.0004
149.212	10.0004
149.413	10.0004
149.613	10.0004
149.812	10.0004
150.012	10.0004
150.212	10.0004
150.413	10.0004
150.613	10.0004
150.812	10.0004
151.012	10.0004
151.212	10.0004
151.413	10.0004
151.613	10.0004
151.812	10.0004
152.012	10.0004
152.212	10.0004
152.413	10.0004
152.613	10.0004
152.812	10.0004
153.012	10.0004
153.212	10.0004
153.413	10.0004
153.613	10.0004
153.812	10.0004
154.012	10.0004
154.212	10.0004
154.413	10.0004
154.613	10.0004
154.812	10.0004
155.012	10.0004
155.212	10.0004
155.413	10.0004
155.613	10.0004
155.812	10.0004
156.012	10.0004
156.212	10.0004
156.413	10.0004
156.613	10.0004
156.812	10.0004
157.012	10.0004
157.212	10.0004
157.413	10.0004
157.613	10.0004
157.812	10.0004
158.012	10.0004
158.212	10.0004
158.413	10.0004
158.613	10.0004
158.812	10.0004
159.012	10.0004
159.212	10.0004
159.413	10.0004
159.613	10.0004
159.812	10.0004
160.012	10.0004
160.212	10.0004
160.413	10.0004
160.613	10.0004
160.812	10.0004
161.012	10.0004
161.212	10.0004
161.413	10.0004
161.613	10.0004
161.812	10.0004
162.012	10.0004
162.212	10.0004
162.413	10.0004
162.613	10.0004
162.812	10.0004
163.012	10.0004
163.212	10.0004
163.413	10.0004
163.613	10.0004
163.812	10.0004
164.012	10.0004
164.212	10.0004
164.413	10.0004
164.613	10.0004
164.812	10.0004
165.012	10.0004
165.212	10.0004
165.413	10.0004
165.613	10.0004
165.812	10.0004
166.012	10.0004
166.212	10.0004
166.413	10.0004
166.613	10.0004
166.812	10.0004
167.012	10.0004
167.212	10.0004
167.413	10.0004
167.613	10.0004
167.812	10.0004
168.012	10.0004
168.212	10.0004
168.413	10.0004
168.613	10.0004
168.812	10.0004
169.012	10.0004
169.212	10.0004
169.413	10.0004
169.613	10.0004
169.812	10.0004
170.012	10.0004
170.212	10.0004
170.413	10.0004
170.613	10.0004
170.812	10.0004
171.012	10.0004
171.212	10.0004
171.413	10.0004
171.613	10.0004
171.812	10.0004
172.012	10.0004
172.212	10.0004
172.413	10.0004
172.613	10.0004
172.812	10.0004
173.012	10.0004
173.212	10.0004
173.413	10.0004
173.613	10.0004
173.812	10.0004
174.012	10.0004
174.212	10.0004
174.413	10.0004
174.613	10.0004
174.812	10.0004
175.012	10.0004
175.212	10.0004
175.413	10.0004
175.613	10.0004
175.812	10.0004
176.012	10.0004
176.212	10.0004
176.413	10.0004
176.613	10.0004
176.812	10.0004
177.012	10.0004
177.212	10.0004
177.413	10.0004
177.613	10.0004
177.812	10.0004
178.012	10.0004
178.212	10.0004
178.413	10.0004
178.613	10.0004
178.812	10.0004
179.012	10.0004
179.212	10.0004
179.413	10.0004
179.613	10.0004
179.812	10.0004
180.012	10.0004
180.212	10.0004
180.413	10.0004
180.613	10.0004
180.812	10.0004
181.012	10.0004
181.212	10.0004
181.413	10.0004
181.613	10.0004
181.812	10.0004
182.012	10.0004
182.212	10.0004
182.413	10.0004
182.613	10.0004
182.812	10.0004
183.012	10.0004
183.212	10.0004
183.413	10.0004
183.613	10.0004
183.812	10.0004
184.012	10.0004
184.212	10.0004
184.413	10.0004
184.613	10.0004
184.812	10.0004
185.012	10.0004
185.212	10.0004
185.413	10.0004
185.613	10.0004
185.812	10.0004
186.012	10.0004
186.212	10.0004
186.413	10.0004
186.613	10.0004
186.812	10.0004
187.012	10.0004
187.212	10.0004
187.413	10.0004
187.613	10.0004
187.812	10.0004
188.012	10.0004
188.212	10.0004
188.413	10.0004
188.613	10.0004
188.812	10.0004
189.012	10.0004
189.212	10.0004
189.413	10.0004
189.613	10.0004
189.812	10.0004
190.012	10.0004
190.212	10.0004
190.413	10.0004
190.613	10.0004
190.812	10.0004
191.012	10.0004
191.212	10.0004
191.413	10.0004
191.613	10.0004
191.812	10.0004
192.012	10.0004
192.212	10.0004
192.413	10.0004
192.613	10.0004
192.812	10.0004
193.012	10.0004
193.212	10.0004
193.413	10.0004
193.613	10.0004
193.812	10.0004
194.012	10.0004
194.212	10.0004
194.413	10.0004
194.613	10.0004
194.812	10.0004
195.012	10.0004
195.212	10.0004
195.413	10.0004
195.613	10.0004
195.812	10.0004
196.012	10.0004
196.212	10.0004
196.413	10.0004
196.613	10.0004
196.812	10.0004
197.012	10.0004
197.212	10.0004
197.413	10.0004
197.613	10.0004
197.812	10.0004
198.012	10.0004
198.212	10.0004
198.413	10.0004
198.613	10.0004
198.812	10.0004
199.012	10.0004
199.212	10.0004
199.413	10.0004
199.613	10.0004
199.812	10.0004
200.012	10.0004
200.212	10.0004
200.413	10.0004
200.613	10.0004
200.812	10.0004
201.012	10.0004
201.212	10.0004
201.413	10.0004
201.613	10.0004
201.812	10.0004
202.012	10.0004
202.212	10.0004
202.413	10.0004
202.613	10.0004
202.812	10.0004
203.012	10.0004
203.212	10.0004
203.413	10.0004
203.613	10.0004
203.812	10.0004
204.012	10.0004
204.212	10.0004
204.413	10.0004
204.613	10.0004
204.812	10.0004
205.012	10.0004
205.212	10.0004
205.413	10.0004
205.613	10.0004
205.812	10.0004
206.012	10.0004
206.212	10.0004
206.413	10.0004
206.613	10.0004
206.812	10.0004
207.012	10.0004
207.212	10.0004
207.413	10.0004
207.613	10.0004
207.812	10.0004
208.012	10.0004
208.212	10.0004
208.413	10.0004
208.613	10.0004
208.812	10.0004
209.012	10.0004
209.212	10.0004
209.413	10.0004
209.613	10.0004
209.812	10.0004
210.012	10.0004
210.212	10.0004
210.413	10.0004
210.613	10.0004
210.812	10.0004
211.012	10.0004
211.212	10.0004
211.413	10.0004
211.613	10.0004
211.812	10.0004
212.012	10.0004
212.212	10.0004
212.413	10.0004
212.613	10.0004
212.812	10.0004
213.012	10.0004
213.212	10.0004
213.413	10.0004
213.613	10.0004
213.812	10.0004
214.012	10.0004
214.212	10.0004
214.413	10.0004
214.613	10.0004
214.812	10.0004
215.012	10.0004
215.212	10.0004
215.413	10.0004
215.613	10.0004
215.812	10.0004
216.012	10.0004
216.212	10.0004
216.413	10.0004
216.613	10.0004
216.812	10.0004
217.012	10.0004
217.212	10.0004
217.413	10.0004
217.613	10.0004
217.812	10.0004
218.012	10.0004
218.212	10.0004
218.413	10.0004
218.613	10.0004
218.812	10.0004
219.012	10.0004
219.212	10.0004
219.413	10.0004
219.613	10.0004
219.812	10.0004
220.012	10.0004
220.212	10.0004
220.413	10.0004
220.613	10.0004
220.812	10.0004
221.012	10.0004
221.212	10.0004
221.413	10.0004
221.613	10.0004
221.812	10.0004
222.012	10.0004
222.212	10.0004
222.413	10.0004
222.613	10.0004
222.812	10.0004
223.012	10.0004
223.212	10.0004
223.413	10.0004
223.613	10.0004
223.812	10.0004
224.012	10.0004
224.212	10.0004
224.413	10.0004
224.613	10.0004
224.812	10.0004
225.012	10.0004
225.212	10.0004
225.413	10.0004
225.613	10.0004
225.812	10.0004
226.012	10.0004
226.212	10.0004
226.413	10.0004
226.613	10.0004
226.812	10.0004
227.012	10.0004
227.212	10.0004
227.413	10.0004
227.613	10.0005
227.812	10.0005
228.012	10.0005
228.212	10.0005
228.413	10.0005
228.613	10.0005
228.812	10.0005
229.012	10.0005
229.212	10.0005
229.413	10.0005
229.613	10.0005
229.812	10.0005
230.012	10.0005
230.212	10.0005
230.413	10.0005
230.613	10.0005
230.812	10.0005
231.012	10.0005
231.212	10.0005
231.413	10.0005
231.613	10.0005
231.812	10.0005
232.012	10.0005
232.212	10.0005
232.413	10.0005
232.613	10.0005
232.812	10.0005
233.012	10.0005
233.212	10.0005
233.413	10.0005
233.613	10.0005
233.812	10.0005
234.012	10.0005
234.212	10.0005
234.413	10.0005
234.613	10.0005
234.812	10.0005
235.012	10.0005
235.212	10.0005
235.413	10.0005
235.613	10.0005
235.812	10.0005
236.012	10.0005
236.212	10.0005
236.413	10.0005
236.613	10.0005
236.812	10.0005
237.012	10.0005
237.212	10.0005
237.413	10.0005
237.613	10.0005
237.812	10.0005
238.012	10.0005
238.212	10.0005
238.413	10.0005
238.613	10.0005
238.812	10.0005
239.012	10.0005
239.212	10.0005
239.413	10.0005
239.613	10.0005
239.812	10.0005
240.012	10.0005
240.212	10.0005
240.413	10.0005
240.613	10.0005
240.812	10.0005
241.012	10.0005
241.212	10.0005
241.413	10.0005
241.613	10.0005
241.812	10.0005
242.012	10.0005
242.212	10.0005
242.413	10.0005
242.613	10.0005
242.812	10.0005
243.012	10.0005
243.212	10.0005
243.413	10.0005
243.613	10.0005
243.812	10.0005
244.012	10.0005
244.212	10.0005
244.413	10.0005
244.613	10.0005
244.812	10.0005
245.012	10.0005
245.212	10.0005
245.413	10.0005
245.613	10.0005
245.812	10.0005
246.012	10.0005
246.212	10.0005
246.413	10.0005
246.613	10.0005
246.812	10.0005
247.012	10.0005
247.212	10.0005
247.413	10.0005
247.613	10.0005
247.812	10.0005
248.012	10.0005
248.212	10.0005
248.413	10.0005
248.613	10.0005
248.812	10.0005
249.012	10.0005
249.212	10.0005
249.413	10.0005
249.613	10.0005
249.812	10.0005
250.012	10.0005
250.212	10.0005
250.413	10.0005
250.613	10.0005
250.812	10.0005
251.012	10.0005
251.212	10.0005
251.413	10.0005
251.613	10.0005
251.812	10.0005
252.012	10.0005
252.212	10.0005
252.413	10.0005
252.613	10.0005
252.812	10.0005
253.012	10.0005
253.212	10.0005
253.413	10.0005
253.613	10.0005
253.812	10.0005
254.012	10.0005
254.212	10.0005
254.413	10.0005
254.613	10.0005
254.812	10.0005
255.012	10.0005
255.212	10.0005
255.413	10.0005
255.613	10.0005
255.812	10.0005
256.013	10.0005
256.212	10.0005
256.413	10.0005
256.612	10.0005
256.812	10.0005
257.013	10.0005
257.212	10.0005
257.413	10.0005
257.612	10.0005
257.812	10.0005
258.013	10.0005
258.212	10.0005
258.413	10.0005
258.612	10.0005
258.812	10.0005
259.013	10.0005
259.212	10.0005
259.413	10.0005
259.612	10.0005
259.812	10.0005
260.013	10.0005
260.212	10.0005
260.413	10.0005
260.612	10.0005
260.812	10.0005
261.013	10.0005
261.212	10.0005
261.413	10.0005
261.612	10.0005
261.812	10.0005
262.013	10.0005
262.212	10.0005
262.413	10.0005
262.612	10.0005
262.812	10.0005
263.013	10.0005
263.212	10.0005
263.413	10.0005
263.612	10.0005
263.812	10.0005
264.013	10.0005
264.212	10.0005
264.413	10.0005
264.612	10.0005
264.812	10.0005
265.013	10.0005
265.212	10.0005
265.413	10.0005
265.612	10.0005
265.812	10.0005
266.013	10.0005
266.212	10.0005
266.413	10.0005
266.612	10.0005
266.812	10.0005
267.013	10.0005
267.212	10.0005
267.413	10.0005
267.612	10.0005
267.812	10.0005
268.013	10.0005
268.212	10.0005
268.413	10.0005
268.612	10.0005
268.812	10.0005
269.013	10.0005
269.212	10.0005
269.413	10.0005
269.612	10.0005
269.812	10.0005
270.013	10.0005
270.212	10.0005
270.413	10.0005
270.612	10.0005
270.812	10.0005
271.013	10.0005
271.212	10.0005
271.413	10.0005
271.612	10.0005
271.812	10.0005
272.013	10.0005
272.212	10.0005
272.413	10.0005
272.612	10.0005
272.812	10.0005
273.013	10.0005
273.212	10.0005
273.413	10.0005
273.612	10.0005
273.812	10.0005
274.013	10.0005
274.212	10.0005
274.413	10.0005
274.612	10.0005
274.812	10.0005
275.013	10.0005
275.212	10.0005
275.413	10.0005
275.612	10.0005
275.812	10.0005
276.013	10.0005
276.212	10.0005
276.413	10.0005
276.612	10.0005
276.812	10.0005
277.013	10.0005
277.212	10.0005
277.413	10.0005
277.612	10.0005
277.812	10.0005
278.013	10.0005
278.212	10.0005
278.413	10.0005
278.612	10.0005
278.812	10.0005
279.013	10.0005
279.212	10.0005
279.413	10.0005
279.612	10.0005
279.812	10.0005
280.013	10.0005
280.212	10.0005
280.413	10.0005
280.612	10.0005
280.812	10.0005
281.013	10.0005
281.212	10.0005
281.413	10.0005
281.612	10.0005
281.812	10.0005
282.013	10.0005
282.212	10.0005
282.413	10.0005
282.612	10.0005
282.812	10.0005
283.013	10.0005
283.212	10.0005
283.413	10.0005
283.612	10.0005
283.812	10.0005
284.013	10.0005
284.212	10.0005
284.413	10.0005
284.612	10.0005
284.812	10.0005
285.013	10.0005
285.212	10.0005
285.413	10.0005
285.612	10.0005
285.812	10.0005
286.013	10.0005
286.212	10.0005
286.413	10.0005
286.612	10.0005
286.812	10.0005
287.013	10.0005
287.212	10.0005
287.413	10.0005
287.612	10.0005
287.812	10.0005
288.013	10.0005
288.212	10.0005
288.413	10.0005
288.612	10.0005
288.812	10.0005
289.013	10.0005
289.212	10.0005
289.413	10.0005
289.612	10.0005
289.812	10.0005
290.013	10.0005
290.212	10.0005
290.413	10.0005
290.612	10.0005
290.812	10.0005
291.013	10.0005
291.212	10.0005
291.413	10.0005
291.612	10.0005
291.812	10.0005
292.013	10.0005
292.212	10.0005
292.413	10.0005
292.612	10.0005
292.812	10.0005
293.013	10.0005
293.212	10.0005
293.413	10.0005
293.612	10.0005
293.812	10.0005
294.013	10.0005
294.212	10.0005
294.413	10.0005
294.612	10.0005
294.812	10.0005
295.013	10.0005
295.212	10.0005
295.413	10.0005
295.612	10.0005
295.812	10.0005
296.013	10.0005
296.212	10.0005
296.413	10.0005
296.612	10.0005
296.812	10.0005
297.013	10.0005
297.212	10.0005
297.413	10.0005
297.612	10.0005
297.812	10.0005
298.013	10.0005
298.212	10.0005
298.413	10.0005
298.612	10.0005
298.812	10.0005
299.013	10.0005
299.212	10.0005
299.413	10.0005
299.612	10.0005
299.812	10.0005
300.013	10.0005
300.212	10.0005
300.413	10.0005
300.612	10.0004
300.812	10.0004
301.013	10.0004
301.212	10.0004
301.413	10.0004
301.612	10.0004
301.812	10.0004
302.013	10.0004
302.212	10.0004
302.413	10.0004
302.612	10.0004
302.812	10.0004
303.013	10.0004
303.212	10.0004
303.413	10.0004
303.612	10.0004
303.812	10.0004
304.013	10.0004
304.212	10.0004
304.413	10.0004
304.612	10.0004
304.812	10.0004
305.013	10.0004
305.212	10.0004
305.413	10.0004
305.612	10.0004
305.812	10.0004
306.013	10.0004
306.212	10.0004
306.413	10.0004
306.612	10.0004
306.812	10.0004
307.013	10.0004
307.212	10.0004
307.413	10.0004
307.612	10.0004
307.812	10.0004
308.013	10.0004
308.212	10.0004
308.413	10.0004
308.612	10.0004
308.812	10.0004
309.013	10.0004
309.212	10.0004
309.413	10.0004
309.612	10.0004
309.812	10.0004
310.013	10.0004
310.212	10.0004
310.413	10.0004
310.612	10.0004
310.812	10.0004
311.013	10.0004
311.212	10.0004
311.413	10.0004
311.612	10.0004
311.812	10.0004
312.013	10.0004
312.212	10.0004
312.413	10.0004
312.612	10.0004
312.812	10.0004
313.013	10.0004
313.212	10.0004
313.413	10.0004
313.612	10.0004
313.812	10.0004
314.013	10.0004
314.212	10.0004
314.413	10.0004
314.612	10.0004
314.812	10.0004
315.013	10.0004
315.212	10.0004
315.413	10.0004
315.612	10.0004
315.812	10.0004
316.013	10.0004
316.212	10.0004
316.413	10.0004
316.612	10.0004
316.812	10.0004
317.013	10.0004
317.212	10.0004
317.413	10.0004
317.612	10.0004
317.812	10.0004
318.013	10.0004
318.212	10.0004
318.413	10.0004
318.612	10.0004
318.812	10.0004
319.013	10.0004
319.212	10.0004
319.413	10.0004
319.612	10.0004
319.812	10.0004
320.013	10.0004
320.212	10.0004
320.413	10.0004
320.612	10.0004
320.812	10.0004
321.013	10.0004
321.212	10.0004
321.413	10.0004
321.612	10.0004
321.812	10.0004
322.013	10.0004
322.212	10.0004
322.413	10.0004
322.612	10.0004
322.812	10.0004
323.013	10.0004
323.212	10.0004
323.413	10.0004
323.612	10.0004
323.812	10.0004
324.013	10.0004
324.212	10.0004
324.413	10.0004
324.612	10.0004
324.812	10.0004
325.013	10.0004
325.212	10.0004
325.413	10.0004
325.612	10.0004
325.812	10.0004
326.013	10.0004
326.212	10.0004
326.413	10.0004
326.612	10.0004
326.812	10.0004
327.013	10.0004
327.212	10.0004
327.413	10.0004
327.612	10.0004
327.812	10.0004
328.013	10.0004
328.212	10.0004
328.413	10.0004
328.612	10.0004
328.812	10.0004
329.013	10.0004
329.212	10.0004
329.413	10.0004
329.612	10.0004
329.812	10.0004
330.013	10.0004
330.212	10.0004
330.413	10.0004
330.612	10.0004
330.812	10.0004
331.013	10.0004
331.212	10.0004
331.413	10.0004
331.612	10.0004
331.812	10.0004
332.013	10.0004
332.212	10.0004
332.413	10.0004
332.612	10.0004
332.812	10.0004
333.013	10.0004
333.212	10.0004
333.413	10.0004
333.612	10.0004
333.812	10.0004
334.013	10.0004
334.212	10.0004
334.413	10.0004
334.612	10.0004
334.812	10.0004
335.013	10.0004
335.212	10.0004
335.413	10.0004
335.612	10.0004
335.812	10.0004
336.013	10.0004
336.212	10.0004
336.413	10.0004
336.612	10.0004
336.812	10.0004
337.013	10.0004
337.212	10.0004
337.413	10.0004
337.612	10.0004
337.812	10.0004
338.013	10.0004
338.212	10.0004
338.413	10.0004
338.612	10.0004
338.812	10.0004
339.013	10.0004
339.212	10.0004
339.413	10.0004
339.612	10.0004
339.812	10.0004
340.013	10.0004
340.212	10.0004
340.413	10.0004
340.612	10.0004
340.812	10.0004
341.013	10.0004
341.212	10.0004
341.413	10.0004
341.612	10.0004
341.812	10.0004
342.013	10.0004
342.212	10.0004
342.413	10.0004
342.612	10.0004
342.812	10.0004
343.013	10.0004
343.212	10.0004
343.413	10.0004
343.612	10.0004
343.812	10.0004
344.013	10.0004
344.212	10.0004
344.413	10.0004
344.612	10.0004
344.812	10.0004
345.013	10.0004
345.212	10.0004
345.413	10.0004
345.612	10.0004
345.812	10.0004
346.013	10.0004
346.212	10.0004
346.413	10.0004
346.612	10.0004
346.812	10.0004
347.013	10.0004
347.212	10.0004
347.413	10.0004
347.612	10.0004
347.812	10.0004
348.013	10.0004
348.212	10.0004
348.413	10.0004
348.612	10.0004
348.812	10.0004
349.013	10.0004
349.212	10.0004
349.413	10.0004
349.612	10.0004
349.812	10.0004
350.013	10.0004
350.212	10.0004
350.413	10.0004
350.612	10.0004
350.812	10.0004
351.013	10.0004
351.212	10.0004
351.413	10.0004
351.612	10.0004
351.812	10.0004
352.013	10.0004
352.212	10.0004
352.413	10.0004
352.612	10.0004
352.812	10.0004
353.013	10.0004
353.212	10.0004
353.413	10.0004
353.612	10.0004
353.812	10.0004
354.013	10.0004
354.212	10.0004
354.413	10.0004
354.612	10.0004
354.812	10.0004
355.013	10.0004
355.212	10.0004
355.413	10.0004
355.612	10.0004
355.812	10.0004
356.013	10.0004
356.212	10.0004
356.413	10.0004
356.612	10.0004
356.812	10.0004
357.013	10.0004
357.212	10.0004
357.413	10.0004
357.612	10.0004
357.812	10.0004
358.013	10.0004
358.212	10.0004
358.413	10.0004
358.612	10.0004
358.812	10.0004
359.013	10.0004
359.212	10.0004
359.413	10.0004
359.612	10.0004
359.812	10.0004
360.013	10.0004
360.212	10.0004
360.413	10.0004
360.612	10.0004
360.812	10.0004
361.013	10.0004
361.212	10.0004
361.413	10.0004
361.612	10.0004
361.812	10.0004
362.013	10.0004
362.212	10.0005
362.413	10.0005
362.612	10.0005
362.812	10.0005
363.013	10.0005
363.212	10.0005
363.413	10.0005
363.612	10.0005
363.812	10.0005
364.013	10.0005
364.212	10.0005
364.413	10.0005
364.612	10.0005
364.812	10.0005
365.013	10.0005
365.212	10.0005
365.413	10.0005
365.612	10.0005
365.812	10.0005
366.013	10.0005
366.212	10.0005
366.413	10.0005
366.612	10.0005
366.812	10.0005
367.013	10.0005
367.212	10.0005
367.413	10.0005
367.612	10.0005
367.812	10.0005
368.013	10.0005
368.212	10.0005
368.413	10.0005
368.612	10.0005
368.812	10.0005
369.013	10.0005
369.212	10.0005
369.413	10.0005
369.612	10.0005
369.812	10.0005
370.013	10.0005
370.212	10.0005
370.413	10.0005
370.612	10.0005
370.812	10.0005
371.013	10.0005
371.212	10.0005
371.413	10.0005
371.612	10.0005
371.812	10.0005
372.013	10.0005
372.212	10.0005
372.413	10.0005
372.612	10.0005
372.812	10.0005
373.013	10.0005
373.212	10.0005
373.413	10.0005
373.612	10.0005
373.812	10.0005
374.013	10.0005
374.212	10.0005
374.413	10.0005
374.612	10.0005
374.812	10.0005
375.013	10.0005
375.212	10.0005
375.413	10.0005
375.612	10.0005
375.812	10.0005
376.013	10.0005
376.212	10.0005
376.413	10.0005
376.612	10.0005
376.812	10.0005
377.013	10.0005
377.212	10.0005
377.413	10.0005
377.612	10.0005
377.812	10.0005
378.013	10.0005
378.212	10.0005
378.413	10.0005
378.612	10.0005
378.812	10.0005
379.013	10.0005
379.212	10.0005
379.413	10.0005
379.612	10.0005
379.812	10.0005
380.013	10.0005
380.212	10.0005
380.413	10.0005
380.612	10.0005
380.812	10.0005
381.013	10.0005
381.212	10.0005
381.413	10.0005
381.612	10.0005
381.812	10.0005
382.013	10.0005
382.212	10.0005
382.413	10.0005
382.612	10.0005
382.812	10.0005
383.013	10.0005
383.212	10.0005
383.413	10.0005
383.612	10.0005
383.812	10.0005
384.013	10.0005
384.212	10.0005
384.413	10.0005
384.612	10.0005
384.812	10.0005
385.013	10.0005
385.212	10.0005
385.413	10.0005
385.612	10.0005
385.812	10.0005
386.013	10.0005
386.212	10.0005
386.413	10.0005
386.612	10.0005
386.812	10.0005
387.013	10.0005
387.212	10.0005
387.413	10.0005
387.612	10.0005
387.812	10.0005
388.013	10.0005
388.212	10.0005
388.413	10.0005
388.612	10.0005
388.812	10.0005
389.013	10.0005
389.212	10.0005
389.413	10.0005
389.612	10.0005
389.812	10.0005
390.013	10.0005
390.212	10.0005
390.413	10.0005
390.612	10.0005
390.812	10.0005
391.013	10.0005
391.212	10.0005
391.413	10.0005
391.612	10.0005
391.812	10.0005
392.013	10.0005
392.212	10.0005
392.413	10.0005
392.612	10.0005
392.812	10.0005
393.013	10.0005
393.212	10.0005
393.413	10.0005
393.612	10.0005
393.812	10.0005
394.013	10.0005
394.212	10.0005
394.413	10.0005
394.612	10.0005
394.812	10.0005
395.013	10.0005
395.212	10.0005
395.413	10.0005
395.612	10.0005
395.812	10.0005
396.013	10.0005
396.212	10.0005
396.413	10.0005
396.612	10.0005
396.812	10.0005
397.013	10.0005
397.212	10.0005
397.413	10.0005
397.612	10.0005
397.812	10.0005
398.013	10.0005
398.212	10.0005
398.413	10.0005
398.612	10.0005
398.812	10.0005
399.013	10.0005
399.212	10.0005
399.413	10.0005
[truncated: 998,000+ more rows]
