# Supplementary material for: Focal seizures are organized by feedback between neural activity and ion concentration changes
Source: eLife. 2022 Aug 2;11:e68541. doi: 10.7554/eLife.68541 (PMC9377802; doi:10.7554/eLife.68541)
Supplement: Figure 2—source data 1. [file elife-68541-fig2-data1.zip › LFP.dat]

label:lfp
1500001
-0.0125	0
0.1875	0
0.3875	-2.41786e-06
0.5875	-2.39919e-06
0.7875	-2.37603e-06
0.9875	-2.34877e-06
1.1875	-2.31864e-06
1.3875	-2.28663e-06
1.5875	-2.25346e-06
1.7875	-2.21967e-06
1.9875	-2.18564e-06
2.1875	-2.15168e-06
2.3875	-2.118e-06
2.5875	-2.08474e-06
2.7875	-2.05203e-06
2.9875	-2.01993e-06
3.1875	-1.98851e-06
3.3875	-1.95779e-06
3.5875	-1.92779e-06
3.7875	-1.89854e-06
3.9875	-1.87002e-06
4.1875	-1.84225e-06
4.3875	-1.8152e-06
4.5875	-1.78889e-06
4.7875	-1.76328e-06
4.9875	-1.73838e-06
5.1875	-1.71416e-06
5.3875	-1.69062e-06
5.5875	-1.66774e-06
5.7875	-1.6455e-06
5.9875	-1.6239e-06
6.1875	-1.60291e-06
6.3875	-1.58251e-06
6.5875	-1.56271e-06
6.7875	-1.54348e-06
6.9875	-1.5248e-06
7.1875	-1.50668e-06
7.3875	-1.48908e-06
7.5875	-1.472e-06
7.7875	-1.45543e-06
7.9875	-1.43935e-06
8.1875	-1.42375e-06
8.3875	-1.40862e-06
8.5875	-1.39396e-06
8.7875	-1.37974e-06
8.9875	-1.36595e-06
9.1875	-1.3526e-06
9.3875	-1.33966e-06
9.5875	-1.32713e-06
9.7875	-1.315e-06
9.9875	-1.30325e-06
10.1875	-1.29189e-06
10.3875	-1.2809e-06
10.5875	-1.27027e-06
10.7875	-1.26e-06
10.9875	-1.25007e-06
11.1875	-1.24049e-06
11.3875	-1.23124e-06
11.5875	-1.22231e-06
11.7875	-1.21371e-06
11.9875	-1.20542e-06
12.1875	-1.19743e-06
12.3875	-1.18975e-06
12.5875	-1.18237e-06
12.7875	-1.17527e-06
12.9875	-1.16845e-06
13.1875	-1.16192e-06
13.3875	-1.15566e-06
13.5875	-1.14967e-06
13.7875	-1.14394e-06
13.9875	-1.13848e-06
14.1875	-1.13327e-06
14.3875	-1.12831e-06
14.5875	-1.1236e-06
14.7875	-1.11913e-06
14.9875	-1.1149e-06
15.1875	-1.11091e-06
15.3875	-1.10715e-06
15.5875	-1.10361e-06
15.7875	-1.10031e-06
15.9875	-1.09722e-06
16.1875	-1.09436e-06
16.3875	-1.09171e-06
16.5875	-1.08927e-06
16.7875	-1.08705e-06
16.9875	-1.08503e-06
17.1875	-1.08322e-06
17.3875	-2.53929e-06
17.5875	-5.10573e-06
17.7875	-7.25579e-06
17.9875	-9.04715e-06
18.1875	-1.05288e-05
18.3875	-1.17423e-05
18.5875	-1.27232e-05
18.7875	-1.35019e-05
18.9875	-1.4105e-05
19.1875	-1.45554e-05
19.3875	-1.48732e-05
19.5875	-1.5076e-05
19.7875	-1.51791e-05
19.9875	-1.51964e-05
20.1875	-1.51724e-05
20.3875	-1.51301e-05
20.5875	-1.50682e-05
20.7875	-1.4987e-05
20.9875	-1.48874e-05
21.1875	-1.47709e-05
21.3875	-1.46392e-05
21.5875	-1.44941e-05
21.7875	-1.43375e-05
21.9875	-1.41738e-05
22.1875	-1.40125e-05
22.3875	-1.38465e-05
22.5875	-1.3675e-05
22.7875	-1.34989e-05
22.9875	-1.33192e-05
23.1875	-1.31369e-05
23.3875	-1.29527e-05
23.5875	-1.27674e-05
23.7875	-1.25814e-05
23.9875	-1.23951e-05
24.1875	-1.22089e-05
24.3875	-1.20231e-05
24.5875	-1.18379e-05
24.7875	-1.16537e-05
24.9875	-1.14704e-05
25.1875	-1.12884e-05
25.3875	-1.11075e-05
25.5875	-1.0928e-05
25.7875	-1.07499e-05
25.9875	-1.05731e-05
26.1875	-1.03978e-05
26.3875	-1.02239e-05
26.5875	-1.00514e-05
26.7875	-9.88026e-06
26.9875	-9.71054e-06
27.1875	-9.54218e-06
27.3875	-9.37515e-06
27.5875	-9.20943e-06
27.7875	-9.04499e-06
27.9875	-8.8818e-06
28.1875	-8.71983e-06
28.3875	-8.55905e-06
28.5875	-8.39944e-06
28.7875	-8.24097e-06
28.9875	-8.08362e-06
29.1875	-7.92737e-06
29.3875	-8.84934e-06
29.5875	-1.12621e-05
29.7875	-1.32865e-05
29.9875	-1.49899e-05
30.1875	-1.64267e-05
30.3875	-1.76405e-05
30.5875	-1.8667e-05
30.7875	-1.95354e-05
30.9875	-2.02696e-05
31.1875	-2.08903e-05
31.3875	-2.14299e-05
31.5875	-2.18937e-05
31.7875	-2.22878e-05
31.9875	-2.26213e-05
32.1875	-2.29027e-05
32.3875	-2.31391e-05
32.5875	-2.33366e-05
32.7875	-2.35006e-05
32.9875	-2.36353e-05
33.1875	-2.37447e-05
33.3875	-2.38319e-05
33.5875	-2.38996e-05
33.7875	-2.39501e-05
33.9875	-2.39854e-05
34.1875	-2.40093e-05
34.3875	-2.40822e-05
34.5875	-2.42149e-05
34.7875	-2.43909e-05
34.9875	-2.45974e-05
35.1875	-2.48247e-05
35.3875	-2.50651e-05
35.5875	-2.53125e-05
35.7875	-2.55622e-05
35.9875	-2.58105e-05
36.1875	-2.60546e-05
36.3875	-2.62923e-05
36.5875	-2.65218e-05
36.7875	-2.67417e-05
36.9875	-2.69528e-05
37.1875	-2.71643e-05
37.3875	-2.73662e-05
37.5875	-2.75553e-05
37.7875	-2.77309e-05
37.9875	-2.78928e-05
38.1875	-2.80407e-05
38.3875	-2.81747e-05
38.5875	-2.82947e-05
38.7875	-2.84007e-05
38.9875	-2.84928e-05
39.1875	-2.85709e-05
39.3875	-2.86352e-05
39.5875	-2.86858e-05
39.7875	-2.87227e-05
39.9875	-2.87462e-05
40.1875	-2.87564e-05
40.3875	-2.87534e-05
40.5875	-2.87374e-05
40.7875	-2.87087e-05
40.9875	-2.86674e-05
41.1875	-2.86138e-05
41.3875	-2.8548e-05
41.5875	-2.84703e-05
41.7875	-2.83809e-05
41.9875	-2.828e-05
42.1875	-2.8168e-05
42.3875	-2.8045e-05
42.5875	-2.79113e-05
42.7875	-2.77671e-05
42.9875	-2.76127e-05
43.1875	-2.74484e-05
43.3875	-2.72743e-05
43.5875	-2.70908e-05
43.7875	-2.68981e-05
43.9875	-2.66964e-05
44.1875	-2.64861e-05
44.3875	-2.62672e-05
44.5875	-2.60402e-05
44.7875	-2.58052e-05
44.9875	-2.55625e-05
45.1875	-2.53123e-05
45.3875	-2.50549e-05
45.5875	-2.47905e-05
45.7875	-2.45193e-05
45.9875	-2.42416e-05
46.1875	-2.39576e-05
46.3875	-2.36675e-05
46.5875	-2.33715e-05
46.7875	-2.30699e-05
46.9875	-2.27629e-05
47.1875	-2.24506e-05
47.3875	-2.21334e-05
47.5875	-2.18114e-05
47.7875	-2.14847e-05
47.9875	-2.11537e-05
48.1875	-2.08184e-05
48.3875	-2.04792e-05
48.5875	-2.01361e-05
48.7875	-1.97893e-05
48.9875	-1.94391e-05
49.1875	-1.90856e-05
49.3875	-1.8729e-05
49.5875	-1.83695e-05
49.7875	-1.80072e-05
49.9875	-1.76422e-05
50.1875	-1.72749e-05
50.3875	-1.69052e-05
50.5875	-1.65335e-05
50.7875	-1.61597e-05
50.9875	-1.57842e-05
51.1875	-1.54069e-05
51.3875	-1.50282e-05
51.5875	-1.4648e-05
51.7875	-1.42694e-05
51.9875	-1.38957e-05
52.1875	-1.35221e-05
52.3875	-1.31479e-05
52.5875	-1.27732e-05
52.7875	-1.23981e-05
52.9875	-1.20228e-05
53.1875	-1.16475e-05
53.3875	-1.12723e-05
53.5875	-1.08973e-05
53.7875	-1.05226e-05
53.9875	-1.01484e-05
54.1875	-9.77474e-06
54.3875	-9.40176e-06
54.5875	-9.02955e-06
54.7875	-8.65817e-06
54.9875	-8.28763e-06
55.1875	-7.91796e-06
55.3875	-7.54927e-06
55.5875	-7.18161e-06
55.7875	-6.81507e-06
55.9875	-6.44971e-06
56.1875	-6.08562e-06
56.3875	-5.72285e-06
56.5875	-5.36146e-06
56.7875	-5.00152e-06
56.9875	-4.64309e-06
57.1875	-4.28624e-06
57.3875	-3.93102e-06
57.5875	-3.57749e-06
57.7875	-3.22709e-06
57.9875	-2.90541e-06
58.1875	-2.61536e-06
58.3875	-2.34988e-06
58.5875	-2.10356e-06
58.7875	-1.87231e-06
58.9875	-1.65299e-06
59.1875	-1.4432e-06
59.3875	-1.24113e-06
59.5875	-1.04539e-06
59.7875	-8.54902e-07
59.9875	-6.68852e-07
60.1875	-4.86624e-07
60.3875	-3.07751e-07
60.5875	-1.31875e-07
60.7875	4.12759e-08
60.9875	2.11909e-07
61.1875	3.80183e-07
61.3875	5.46218e-07
61.5875	7.10105e-07
61.7875	8.71915e-07
61.9875	1.0317e-06
62.1875	1.18951e-06
62.3875	1.34536e-06
62.5875	1.49929e-06
62.7875	1.65131e-06
62.9875	1.80144e-06
63.1875	1.94971e-06
63.3875	2.09612e-06
63.5875	2.24069e-06
63.7875	2.38343e-06
63.9875	2.52433e-06
64.1875	2.66341e-06
64.3875	2.80068e-06
64.5875	2.93613e-06
64.7875	3.06977e-06
64.9875	3.20162e-06
65.1875	3.33167e-06
65.3875	3.45994e-06
65.5875	3.58642e-06
65.7875	3.71113e-06
65.9875	3.82884e-06
66.1875	3.94192e-06
66.3875	4.05297e-06
66.5875	4.16233e-06
66.7875	4.27005e-06
66.9875	4.37612e-06
67.1875	4.48051e-06
67.3875	4.58323e-06
67.5875	4.68427e-06
67.7875	4.78363e-06
67.9875	4.88132e-06
68.1875	4.97734e-06
68.3875	5.07171e-06
68.5875	5.16444e-06
68.7875	5.25552e-06
68.9875	5.34499e-06
69.1875	5.43284e-06
69.3875	5.5191e-06
69.5875	5.60377e-06
69.7875	5.68687e-06
69.9875	5.76842e-06
70.1875	5.84842e-06
70.3875	5.9269e-06
70.5875	6.00388e-06
70.7875	6.07937e-06
70.9875	6.15339e-06
71.1875	6.22594e-06
71.3875	6.29704e-06
71.5875	6.36671e-06
71.7875	6.43495e-06
71.9875	6.50179e-06
72.1875	6.56724e-06
72.3875	6.63131e-06
72.5875	6.69401e-06
72.7875	6.75536e-06
72.9875	6.81538e-06
73.1875	6.87407e-06
73.3875	6.93146e-06
73.5875	6.98755e-06
73.7875	7.04237e-06
73.9875	7.09591e-06
74.1875	7.14821e-06
74.3875	7.19928e-06
74.5875	7.24914e-06
74.7875	7.29779e-06
74.9875	7.34526e-06
75.1875	7.39155e-06
75.3875	7.43669e-06
75.5875	7.48067e-06
75.7875	7.52352e-06
75.9875	7.56524e-06
76.1875	7.60586e-06
76.3875	7.64539e-06
76.5875	7.68383e-06
76.7875	7.7212e-06
76.9875	7.75756e-06
77.1875	7.79296e-06
77.3875	7.82741e-06
77.5875	7.86092e-06
77.7875	7.89351e-06
77.9875	7.9252e-06
78.1875	7.95598e-06
78.3875	7.98588e-06
78.5875	8.01491e-06
78.7875	8.04307e-06
78.9875	8.07039e-06
79.1875	8.09687e-06
79.3875	8.12252e-06
79.5875	8.14735e-06
79.7875	8.17137e-06
79.9875	8.19459e-06
80.1875	8.21701e-06
80.3875	8.23865e-06
80.5875	8.25952e-06
80.7875	8.27962e-06
80.9875	8.29897e-06
81.1875	8.31756e-06
81.3875	8.33542e-06
81.5875	8.35254e-06
81.7875	8.36894e-06
81.9875	8.38463e-06
82.1875	8.39961e-06
82.3875	8.4139e-06
82.5875	8.42749e-06
82.7875	8.43991e-06
82.9875	8.4489e-06
83.1875	8.45662e-06
83.3875	8.46367e-06
83.5875	8.47014e-06
83.7875	8.47603e-06
83.9875	8.48135e-06
84.1875	8.48609e-06
84.3875	8.49027e-06
84.5875	8.49387e-06
84.7875	8.49692e-06
84.9875	8.49941e-06
85.1875	8.50135e-06
85.3875	8.50275e-06
85.5875	8.5036e-06
85.7875	8.50394e-06
85.9875	8.50375e-06
86.1875	8.50305e-06
86.3875	8.50184e-06
86.5875	8.50013e-06
86.7875	8.49794e-06
86.9875	8.49526e-06
87.1875	8.4921e-06
87.3875	8.48848e-06
87.5875	8.4844e-06
87.7875	8.47987e-06
87.9875	8.47489e-06
88.1875	8.46948e-06
88.3875	8.46363e-06
88.5875	8.45736e-06
88.7875	8.45067e-06
88.9875	8.44358e-06
89.1875	8.43608e-06
89.3875	8.42818e-06
89.5875	8.4199e-06
89.7875	8.41123e-06
89.9875	8.40219e-06
90.1875	8.39278e-06
90.3875	8.38302e-06
90.5875	8.3729e-06
90.7875	8.36244e-06
90.9875	5.87241e-06
91.1875	3.4517e-06
91.3875	1.42648e-06
91.5875	-2.57714e-07
91.7875	-1.64696e-06
91.9875	-2.78048e-06
92.1875	-3.69196e-06
92.3875	-4.41043e-06
92.5875	-4.96114e-06
92.7875	-5.36608e-06
92.9875	-5.6445e-06
93.1875	-5.81723e-06
93.3875	-5.90233e-06
93.5875	-5.91094e-06
93.7875	-5.85306e-06
93.9875	-5.73774e-06
94.1875	-5.57462e-06
94.3875	-5.40767e-06
94.5875	-5.24887e-06
94.7875	-5.09329e-06
94.9875	-4.93787e-06
95.1875	-4.78085e-06
95.3875	-4.62134e-06
95.5875	-4.45904e-06
95.7875	-4.29401e-06
95.9875	-4.12655e-06
96.1875	-3.95778e-06
96.3875	-3.79766e-06
96.5875	-3.63976e-06
96.7875	-3.48139e-06
96.9875	-3.32263e-06
97.1875	-3.16386e-06
97.3875	-3.00548e-06
97.5875	-2.84782e-06
97.7875	-2.69117e-06
97.9875	-2.53574e-06
98.1875	-2.38174e-06
98.3875	-2.22925e-06
98.5875	-2.07829e-06
98.7875	-1.92896e-06
98.9875	-1.7813e-06
99.1875	-1.63537e-06
99.3875	-1.49116e-06
99.5875	-1.34869e-06
99.7875	-1.20795e-06
99.9875	-1.06892e-06
100.188	-9.31548e-07
100.387	-7.95822e-07
100.588	-6.61703e-07
100.787	-5.29156e-07
100.988	-3.9814e-07
101.188	-2.68617e-07
101.387	-1.40545e-07
101.588	-1.38851e-08
101.787	1.11401e-07
101.988	2.35351e-07
102.188	3.58e-07
102.387	4.79382e-07
102.588	5.99529e-07
102.787	7.18468e-07
102.988	8.36227e-07
103.188	9.5283e-07
103.387	1.0683e-06
103.588	1.18266e-06
103.787	1.29592e-06
103.988	1.4081e-06
104.188	1.51921e-06
104.387	1.62927e-06
104.588	1.73828e-06
104.787	1.84625e-06
104.988	1.9532e-06
105.188	2.05911e-06
105.387	2.16401e-06
105.588	2.26789e-06
105.787	2.37075e-06
105.988	2.47259e-06
106.188	2.57341e-06
106.387	2.67321e-06
106.588	2.772e-06
106.787	2.86976e-06
106.988	2.96649e-06
107.188	3.06219e-06
107.387	3.15686e-06
107.588	3.25049e-06
107.787	3.34308e-06
107.988	3.43463e-06
108.188	3.52512e-06
108.387	3.61456e-06
108.588	3.70293e-06
108.787	3.79025e-06
108.988	3.87649e-06
109.188	3.96166e-06
109.387	4.04575e-06
109.588	4.12877e-06
109.787	4.21069e-06
109.988	4.29153e-06
110.188	4.37128e-06
110.387	4.44994e-06
110.588	4.52749e-06
110.787	4.60395e-06
110.988	4.67931e-06
111.188	4.75357e-06
111.387	4.82672e-06
111.588	4.89878e-06
111.787	4.96973e-06
111.988	5.03957e-06
112.188	5.10832e-06
112.387	5.17596e-06
112.588	5.24249e-06
112.787	5.30793e-06
112.988	5.37227e-06
113.188	5.43551e-06
113.387	5.49765e-06
113.588	5.5587e-06
113.787	5.61867e-06
113.988	5.67754e-06
114.188	5.73533e-06
114.387	5.79204e-06
114.588	5.84768e-06
114.787	5.90226e-06
114.988	5.95578e-06
115.188	6.00824e-06
115.387	6.05965e-06
115.588	6.11001e-06
115.787	6.15934e-06
115.988	6.20763e-06
116.188	6.25489e-06
116.387	6.30114e-06
116.588	6.34636e-06
116.787	6.39058e-06
116.988	6.4338e-06
117.188	6.47603e-06
117.387	6.51726e-06
117.588	6.55752e-06
117.787	6.5968e-06
117.988	6.63512e-06
118.188	6.67249e-06
118.387	6.70891e-06
118.588	6.74445e-06
118.787	6.77911e-06
118.988	6.8129e-06
119.188	6.84585e-06
119.387	6.87794e-06
119.588	6.90921e-06
119.787	6.93964e-06
119.988	6.96925e-06
120.188	6.99805e-06
120.387	7.02605e-06
120.588	7.05325e-06
120.787	7.07966e-06
120.988	7.1053e-06
121.188	7.13017e-06
121.387	7.15428e-06
121.588	7.17764e-06
121.787	7.20025e-06
121.988	7.22212e-06
122.188	7.24326e-06
122.387	7.26368e-06
122.588	7.28338e-06
122.787	7.30238e-06
122.988	7.32067e-06
123.188	7.33827e-06
123.387	7.35518e-06
123.588	7.37141e-06
123.787	7.38697e-06
123.988	7.40187e-06
124.188	7.41611e-06
124.387	7.4297e-06
124.588	7.44265e-06
124.787	7.45496e-06
124.988	7.46665e-06
125.188	7.47772e-06
125.387	7.48818e-06
125.588	7.49803e-06
125.787	7.50728e-06
125.988	7.51445e-06
126.188	7.51949e-06
126.387	7.52378e-06
126.588	7.52753e-06
126.787	7.53076e-06
126.988	7.53347e-06
127.188	7.53566e-06
127.387	7.53735e-06
127.588	7.53852e-06
127.787	7.53919e-06
127.988	7.53936e-06
128.188	7.53904e-06
128.387	7.53823e-06
128.587	7.53695e-06
128.788	7.53518e-06
128.988	7.53295e-06
129.188	7.53026e-06
129.387	7.52711e-06
129.587	7.52352e-06
129.788	7.51949e-06
129.988	7.51502e-06
130.188	7.51013e-06
130.387	7.50482e-06
130.587	7.49909e-06
130.788	7.49296e-06
130.988	7.48644e-06
131.188	7.47951e-06
131.387	7.47221e-06
131.587	7.46452e-06
131.788	7.45646e-06
131.988	7.44803e-06
132.188	7.43924e-06
132.387	7.4301e-06
132.587	7.42061e-06
132.788	7.41077e-06
132.988	7.4006e-06
133.188	7.3901e-06
133.387	7.37927e-06
133.587	7.36812e-06
133.788	7.35666e-06
133.988	7.34489e-06
134.188	7.33282e-06
134.387	7.32045e-06
134.587	7.30779e-06
134.788	7.29484e-06
134.988	7.28162e-06
135.188	7.26813e-06
135.387	7.25437e-06
135.587	7.24034e-06
135.788	7.22606e-06
135.988	7.21152e-06
136.188	7.19673e-06
136.387	7.18171e-06
136.587	7.16644e-06
136.788	7.15093e-06
136.988	7.1352e-06
137.188	7.11924e-06
137.387	7.10306e-06
137.587	7.08666e-06
137.788	7.07004e-06
137.988	7.05322e-06
138.188	7.03605e-06
138.387	7.0182e-06
138.587	6.99485e-06
138.788	6.96602e-06
138.988	6.93314e-06
139.188	6.89723e-06
139.387	6.85908e-06
139.587	6.81929e-06
139.788	6.77828e-06
139.988	6.73638e-06
140.188	6.69385e-06
140.387	6.65086e-06
140.587	6.60756e-06
140.788	6.56405e-06
140.988	6.52041e-06
141.188	6.47669e-06
141.387	6.43294e-06
141.587	6.38919e-06
141.788	6.34547e-06
141.988	6.3018e-06
142.188	6.25819e-06
142.387	6.21466e-06
142.587	6.1712e-06
142.788	6.12784e-06
142.988	6.08457e-06
143.188	6.04139e-06
143.387	5.99832e-06
143.587	5.95535e-06
143.788	5.91248e-06
143.988	5.86973e-06
144.188	5.82708e-06
144.387	5.78454e-06
144.587	5.74212e-06
144.788	5.6998e-06
144.988	5.6576e-06
145.188	5.61552e-06
145.387	5.57356e-06
145.587	5.53171e-06
145.788	5.48998e-06
145.988	5.44837e-06
146.188	5.40688e-06
146.387	5.36551e-06
146.587	5.32425e-06
146.788	5.28312e-06
146.988	5.24211e-06
147.188	5.20121e-06
147.387	5.16044e-06
147.587	5.11979e-06
147.788	5.07925e-06
147.988	5.03884e-06
148.188	4.99855e-06
148.387	4.95839e-06
148.587	4.91834e-06
148.788	4.87841e-06
148.988	4.83861e-06
149.188	4.79893e-06
149.387	4.75937e-06
149.587	4.71993e-06
149.788	4.68061e-06
149.988	4.64142e-06
150.188	4.60234e-06
150.387	4.56339e-06
150.587	4.52456e-06
150.788	4.48585e-06
150.988	4.44727e-06
151.188	4.4088e-06
151.387	4.37046e-06
151.587	4.33223e-06
151.788	4.29413e-06
151.988	4.25615e-06
152.188	4.21829e-06
152.387	4.18054e-06
152.587	4.14292e-06
152.788	4.10542e-06
152.988	4.06804e-06
153.188	4.03078e-06
153.387	3.99364e-06
153.587	3.95661e-06
153.788	3.91971e-06
153.988	3.88292e-06
154.188	3.84626e-06
154.387	3.80971e-06
154.587	3.77327e-06
154.788	3.73696e-06
154.988	3.70076e-06
155.188	3.66468e-06
155.387	3.62872e-06
155.587	3.59287e-06
155.788	3.55714e-06
155.988	3.52152e-06
156.188	3.48602e-06
156.387	3.45063e-06
156.587	3.41536e-06
156.788	3.3802e-06
156.988	3.34516e-06
157.188	3.31023e-06
157.387	3.27541e-06
157.587	3.2407e-06
157.788	3.20611e-06
157.988	3.17163e-06
158.188	3.13726e-06
158.387	3.103e-06
158.587	3.06885e-06
158.788	3.03481e-06
158.988	3.00088e-06
159.188	2.96706e-06
159.387	2.93335e-06
159.587	2.89975e-06
159.788	2.86626e-06
159.988	2.83287e-06
160.188	2.79959e-06
160.387	2.76642e-06
160.587	2.73336e-06
160.788	2.7004e-06
160.988	2.66754e-06
161.188	2.63479e-06
161.387	2.60215e-06
161.587	2.56961e-06
161.788	2.53717e-06
161.988	2.50484e-06
162.188	2.47261e-06
162.387	2.44049e-06
162.587	2.40846e-06
162.788	2.37654e-06
162.988	2.34472e-06
163.188	2.31301e-06
163.387	2.28139e-06
163.587	2.24988e-06
163.788	2.21847e-06
163.988	2.18715e-06
164.188	2.15594e-06
164.387	2.12482e-06
164.587	2.0938e-06
164.788	2.06288e-06
164.988	2.03206e-06
165.188	2.00134e-06
165.387	1.97071e-06
165.587	1.94017e-06
165.788	1.90974e-06
165.988	1.8794e-06
166.188	1.84915e-06
166.387	1.819e-06
166.587	1.78894e-06
166.788	1.75897e-06
166.988	1.7291e-06
167.188	1.69932e-06
167.387	1.66963e-06
167.587	1.64003e-06
167.788	1.61053e-06
167.988	1.58111e-06
168.188	1.55179e-06
168.387	1.52255e-06
168.587	1.4934e-06
168.788	1.46435e-06
168.988	1.43538e-06
169.188	1.4065e-06
169.387	1.3777e-06
169.587	1.349e-06
169.788	1.32037e-06
169.988	1.29184e-06
170.188	1.26339e-06
170.387	1.23503e-06
170.587	1.20675e-06
170.788	1.17856e-06
170.988	1.15044e-06
171.188	1.12242e-06
171.387	1.09447e-06
171.587	1.06661e-06
171.788	1.03883e-06
171.988	1.01114e-06
172.188	9.83519e-07
172.387	9.55984e-07
172.587	9.28529e-07
172.788	9.01155e-07
172.988	8.73859e-07
173.188	8.46644e-07
173.387	8.19506e-07
173.587	7.92448e-07
173.788	7.65467e-07
173.988	7.38563e-07
174.188	-1.75604e-06
174.387	-4.12683e-06
174.587	-6.05913e-06
174.788	-7.62431e-06
174.988	-8.88085e-06
175.188	-9.87676e-06
175.387	-1.06518e-05
175.587	-1.12393e-05
175.788	-1.16673e-05
175.988	-1.19594e-05
176.188	-1.21361e-05
176.387	-1.22147e-05
176.587	-1.22102e-05
176.788	-1.21355e-05
176.988	-1.20016e-05
177.188	-1.18182e-05
177.387	-1.15936e-05
177.587	-1.13732e-05
177.788	-1.12212e-05
177.988	-1.11208e-05
178.188	-1.10585e-05
178.387	-1.10244e-05
178.587	-1.10112e-05
178.788	-1.10134e-05
178.988	-1.1027e-05
179.188	-1.1049e-05
179.387	-1.1077e-05
179.587	-1.11147e-05
179.788	-1.11629e-05
179.988	-1.12136e-05
180.188	-1.12647e-05
180.387	-1.13155e-05
180.587	-1.13654e-05
180.788	-1.14139e-05
180.988	-1.14606e-05
181.188	-1.1505e-05
181.387	-1.15468e-05
181.587	-1.15856e-05
181.788	-1.16211e-05
181.988	-1.16529e-05
182.188	-1.16809e-05
182.387	-1.17047e-05
182.587	-1.17242e-05
182.788	-1.17391e-05
182.988	-1.17494e-05
183.188	-1.1755e-05
183.387	-1.17556e-05
183.587	-1.17511e-05
183.788	-1.17416e-05
183.988	-1.1727e-05
184.188	-1.17072e-05
184.387	-1.16822e-05
184.587	-1.1652e-05
184.788	-1.16167e-05
184.988	-1.15762e-05
185.188	-1.15306e-05
185.387	-1.148e-05
185.587	-1.14244e-05
185.788	-1.1364e-05
185.988	-1.12987e-05
186.188	-1.12286e-05
186.387	-1.1154e-05
186.587	-1.10748e-05
186.788	-1.09912e-05
186.988	-1.09034e-05
187.188	-1.08113e-05
187.387	-1.07152e-05
187.587	-1.06152e-05
187.788	-1.05114e-05
187.988	-1.04039e-05
188.188	-1.02929e-05
188.387	-1.01785e-05
188.587	-1.00608e-05
188.788	-9.94001e-06
188.988	-9.81623e-06
189.188	-9.68961e-06
189.387	-9.56026e-06
189.587	-9.42834e-06
189.788	-9.29396e-06
189.988	-9.15725e-06
190.188	-9.01836e-06
190.387	-8.8774e-06
190.587	-8.7345e-06
190.788	-8.58979e-06
190.988	-8.44338e-06
191.188	-8.29539e-06
191.387	-8.14594e-06
191.587	-7.99515e-06
191.788	-7.84312e-06
191.988	-7.68997e-06
192.188	-7.53579e-06
192.387	-7.3807e-06
192.587	-7.22479e-06
192.788	-7.06816e-06
192.988	-6.91091e-06
193.188	-6.75313e-06
193.387	-6.59491e-06
193.587	-6.43633e-06
193.788	-6.27748e-06
193.988	-6.11845e-06
194.188	-5.9593e-06
194.387	-5.80011e-06
194.587	-5.64097e-06
194.788	-5.48194e-06
194.988	-5.32308e-06
195.188	-5.16447e-06
195.387	-5.00617e-06
195.587	-4.84823e-06
195.788	-4.69072e-06
195.988	-4.5337e-06
196.188	-4.37721e-06
196.387	-4.22131e-06
196.587	-4.06605e-06
196.788	-4.28863e-06
196.988	-6.88433e-06
197.188	-9.03552e-06
197.387	-1.08015e-05
197.587	-1.22384e-05
197.788	-1.33914e-05
197.988	-1.42963e-05
198.188	-1.49856e-05
198.387	-1.54876e-05
198.587	-1.58268e-05
198.788	-1.60249e-05
198.988	-1.61006e-05
199.188	-1.60705e-05
199.387	-1.59492e-05
199.587	-1.57495e-05
199.788	-1.54826e-05
199.988	-1.51585e-05
200.188	-1.4786e-05
200.387	-1.43726e-05
200.587	-1.39253e-05
200.788	-1.34615e-05
200.988	-1.30209e-05
201.188	-1.25993e-05
201.387	-1.21913e-05
201.587	-1.17931e-05
201.788	-1.14023e-05
201.988	-1.10172e-05
202.188	-1.06368e-05
202.387	-1.02606e-05
202.587	-9.88816e-06
202.788	-9.51939e-06
202.988	-9.16141e-06
203.188	-8.81227e-06
203.387	-8.46721e-06
203.587	-8.12571e-06
203.788	-7.7878e-06
203.988	-7.4536e-06
204.188	-7.1232e-06
204.387	-6.7967e-06
204.587	-6.47414e-06
204.788	-6.15555e-06
204.988	-5.84096e-06
205.188	-5.53036e-06
205.387	-5.22371e-06
205.587	-4.9209e-06
205.788	-4.6219e-06
205.988	-4.32666e-06
206.188	-4.03512e-06
206.387	-3.74724e-06
206.587	-3.46296e-06
206.788	-3.18222e-06
206.988	-2.90496e-06
207.188	-2.63112e-06
207.387	-2.36064e-06
207.587	-2.09346e-06
207.788	-1.82952e-06
207.988	-1.56875e-06
208.188	-1.31112e-06
208.387	-1.05656e-06
208.587	-8.05031e-07
208.788	-5.56615e-07
208.988	-3.13385e-07
209.188	-7.37929e-08
209.387	1.62916e-07
209.587	3.96856e-07
209.788	6.28053e-07
209.988	8.56524e-07
210.188	1.0823e-06
210.387	1.30539e-06
210.587	1.52584e-06
210.788	1.74364e-06
210.988	1.95884e-06
211.188	2.17144e-06
211.387	2.38147e-06
211.587	2.58894e-06
211.788	2.79388e-06
211.988	2.9963e-06
212.188	3.19622e-06
212.387	3.39366e-06
212.587	3.58863e-06
212.788	3.78115e-06
212.988	3.97123e-06
213.188	4.15888e-06
213.387	4.34413e-06
213.587	4.52699e-06
213.788	4.70746e-06
213.988	4.88556e-06
214.188	5.06131e-06
214.387	5.23471e-06
214.587	5.40578e-06
214.788	5.57453e-06
214.988	5.74097e-06
215.188	5.90512e-06
215.387	6.06698e-06
215.587	6.22658e-06
215.788	6.38391e-06
215.988	6.539e-06
216.188	6.69186e-06
216.387	6.84249e-06
216.587	6.99092e-06
216.788	7.13715e-06
216.988	7.2812e-06
217.188	7.42309e-06
217.387	7.56283e-06
217.587	7.70044e-06
217.788	7.83593e-06
217.988	7.96932e-06
218.188	8.10062e-06
218.387	8.22985e-06
218.587	8.35702e-06
218.788	8.48214e-06
218.988	8.60524e-06
219.188	8.72632e-06
219.387	8.84541e-06
219.587	8.96251e-06
219.788	9.07764e-06
219.988	9.19081e-06
220.188	9.30206e-06
220.387	9.41138e-06
220.587	9.51879e-06
220.788	9.62432e-06
220.988	9.72798e-06
221.188	9.82978e-06
221.387	9.92671e-06
221.587	1.00099e-05
221.788	1.00817e-05
221.988	1.01447e-05
222.188	1.02008e-05
222.387	1.02515e-05
222.587	1.02979e-05
222.788	1.03408e-05
222.988	1.03807e-05
223.188	1.04182e-05
223.387	1.04535e-05
223.587	1.0487e-05
223.788	1.05188e-05
223.988	1.05492e-05
224.188	1.05782e-05
224.387	1.06058e-05
224.587	1.06323e-05
224.788	1.06576e-05
224.988	1.06818e-05
225.188	1.07049e-05
225.387	1.0727e-05
225.587	1.0748e-05
225.788	1.07681e-05
225.988	1.07871e-05
226.188	1.08052e-05
226.387	1.08224e-05
226.587	1.08386e-05
226.788	1.08539e-05
226.988	1.08683e-05
227.188	1.08818e-05
227.387	1.08945e-05
227.587	1.09062e-05
227.788	1.09171e-05
227.988	1.09272e-05
228.188	1.09365e-05
228.387	1.09449e-05
228.587	1.09526e-05
228.788	1.09579e-05
228.988	1.09609e-05
229.188	1.09628e-05
229.387	1.09641e-05
229.587	1.09646e-05
229.788	1.09644e-05
229.988	1.09635e-05
230.188	1.0962e-05
230.387	1.09598e-05
230.587	1.09569e-05
230.788	1.09533e-05
230.988	1.09491e-05
231.188	1.09442e-05
231.387	1.09387e-05
231.587	1.09326e-05
231.788	1.09259e-05
231.988	1.09186e-05
232.188	1.09107e-05
232.387	1.09022e-05
232.587	1.08931e-05
232.788	1.08835e-05
232.988	1.08733e-05
233.188	1.08625e-05
233.387	1.08513e-05
233.587	1.08395e-05
233.788	1.08272e-05
233.988	1.08144e-05
234.188	1.08011e-05
234.387	1.07873e-05
234.587	1.07731e-05
234.788	1.07584e-05
234.988	1.07432e-05
235.188	1.07276e-05
235.387	1.07115e-05
235.587	1.0695e-05
235.788	1.06781e-05
235.988	1.06608e-05
236.188	1.06431e-05
236.387	1.06249e-05
236.587	1.06064e-05
236.788	1.05875e-05
236.988	1.05682e-05
237.188	1.05486e-05
237.387	1.05286e-05
237.587	1.05082e-05
237.788	1.04875e-05
237.988	1.04665e-05
238.188	1.04452e-05
238.387	1.04235e-05
238.587	1.04015e-05
238.788	1.03792e-05
238.988	1.03567e-05
239.188	1.03338e-05
239.387	1.03106e-05
239.587	1.02872e-05
239.788	1.02634e-05
239.988	1.02395e-05
240.188	1.02152e-05
240.387	1.01889e-05
240.587	1.01556e-05
240.788	1.01169e-05
240.988	1.00741e-05
241.188	1.00283e-05
241.387	9.98022e-06
241.587	9.93048e-06
241.788	9.87951e-06
241.988	9.82765e-06
242.188	9.77513e-06
242.387	9.72215e-06
242.587	9.66884e-06
242.788	9.61531e-06
242.988	9.56164e-06
243.188	9.50788e-06
243.387	9.45409e-06
243.587	9.4003e-06
243.788	9.34653e-06
243.988	9.29281e-06
244.188	9.23915e-06
244.387	9.18556e-06
244.587	9.13205e-06
244.788	9.07863e-06
244.988	9.02531e-06
245.188	8.97209e-06
245.387	8.91898e-06
245.587	8.86597e-06
245.788	8.81309e-06
245.988	8.76032e-06
246.188	8.70767e-06
246.387	8.65515e-06
246.587	8.60276e-06
246.788	8.55049e-06
246.988	8.49836e-06
247.188	8.44635e-06
247.387	8.39448e-06
247.587	8.34274e-06
247.788	8.29114e-06
247.988	8.23967e-06
248.188	8.18834e-06
248.387	8.13715e-06
248.587	8.0861e-06
248.788	8.03519e-06
248.988	7.98441e-06
249.188	7.93379e-06
249.387	7.8833e-06
249.587	7.83296e-06
249.788	7.78276e-06
249.988	7.7327e-06
250.188	7.68279e-06
250.387	7.63303e-06
250.587	7.58342e-06
250.788	7.53395e-06
250.988	7.48463e-06
251.188	7.43545e-06
251.387	7.38643e-06
251.587	7.33756e-06
251.788	7.28883e-06
251.988	7.24025e-06
252.188	7.19183e-06
252.387	7.14355e-06
252.587	7.09543e-06
252.788	7.04745e-06
252.988	6.99963e-06
253.188	6.95196e-06
253.387	4.1209e-06
253.587	1.79308e-06
253.788	-1.05543e-07
253.988	-1.64496e-06
254.188	-2.88234e-06
254.387	-3.86461e-06
254.587	-4.63068e-06
254.788	-5.2131e-06
254.988	-5.63931e-06
255.188	-5.93259e-06
255.387	-6.11279e-06
255.587	-6.19695e-06
255.788	-6.19965e-06
255.988	-6.1335e-06
256.188	-6.00937e-06
256.388	-5.8423e-06
256.587	-5.716e-06
256.788	-5.64063e-06
256.987	-5.6021e-06
257.188	-5.59019e-06
257.388	-5.59753e-06
257.587	-5.61878e-06
257.788	-5.65002e-06
257.987	-5.68835e-06
258.188	-5.73165e-06
258.388	-5.77917e-06
258.587	-5.83901e-06
258.788	-5.90282e-06
258.987	-5.9669e-06
259.188	-6.03028e-06
259.388	-6.09247e-06
259.587	-6.15305e-06
259.788	-6.21166e-06
259.987	-6.26793e-06
260.188	-6.32154e-06
260.388	-6.37219e-06
260.587	-6.41954e-06
260.788	-6.46325e-06
260.987	-6.50308e-06
261.188	-6.5388e-06
261.388	-6.57019e-06
261.587	-6.59708e-06
261.788	-6.61929e-06
261.987	-6.63669e-06
262.188	-6.64912e-06
262.388	-6.65647e-06
262.587	-6.65868e-06
262.788	-6.65566e-06
262.987	-6.64737e-06
263.188	-6.6338e-06
263.388	-6.61492e-06
263.587	-6.59073e-06
263.788	-6.56126e-06
263.987	-6.52654e-06
264.188	-6.48661e-06
264.388	-6.44152e-06
264.587	-6.39135e-06
264.788	-6.33617e-06
264.987	-6.27608e-06
265.188	-6.21115e-06
265.388	-6.1415e-06
265.587	-6.06723e-06
265.788	-5.98846e-06
265.987	-5.90532e-06
266.188	-5.81791e-06
266.388	-5.72638e-06
266.587	-5.63086e-06
266.788	-5.53147e-06
266.987	-5.42836e-06
267.188	-5.32166e-06
267.388	-5.21151e-06
267.587	-5.09805e-06
267.788	-4.98143e-06
267.987	-4.86177e-06
268.188	-4.73923e-06
268.388	-4.61394e-06
268.587	-4.48604e-06
268.788	-4.35566e-06
268.987	-4.22294e-06
269.188	-4.08802e-06
269.388	-3.95102e-06
269.587	-3.81207e-06
269.788	-3.67131e-06
269.987	-3.52885e-06
270.188	-3.38482e-06
270.388	-3.23934e-06
270.587	-3.09253e-06
270.788	-2.94451e-06
270.987	-2.79537e-06
271.188	-2.64524e-06
271.388	-2.49422e-06
271.587	-2.34241e-06
271.788	-2.18992e-06
271.987	-2.03683e-06
272.188	-1.88326e-06
272.388	-1.72928e-06
272.587	-1.57499e-06
272.788	-1.42048e-06
272.987	-1.26582e-06
273.188	-1.11111e-06
273.388	-9.56411e-07
273.587	-8.01805e-07
273.788	-6.47365e-07
273.987	-4.9316e-07
274.188	-3.39258e-07
274.388	-1.85723e-07
274.587	-3.26177e-08
274.788	1.19998e-07
274.987	2.72066e-07
275.188	4.23532e-07
275.388	5.74344e-07
275.587	7.24451e-07
275.788	8.73804e-07
275.987	1.02236e-06
276.188	1.17007e-06
276.388	1.3169e-06
276.587	1.46283e-06
276.788	1.6078e-06
276.987	1.75179e-06
277.188	1.89476e-06
277.388	2.03667e-06
277.587	2.1775e-06
277.788	2.31722e-06
277.987	2.45579e-06
278.188	2.59321e-06
278.388	2.72943e-06
278.587	2.86443e-06
278.788	2.99821e-06
278.987	3.13073e-06
279.188	3.26197e-06
279.388	3.39193e-06
279.587	3.52058e-06
279.788	3.64792e-06
279.987	3.77392e-06
280.188	3.89863e-06
280.388	4.02205e-06
280.587	4.14417e-06
280.788	4.26498e-06
280.987	4.38448e-06
281.188	4.50267e-06
281.388	4.61953e-06
281.587	4.73506e-06
281.788	4.84926e-06
281.987	4.96213e-06
282.188	5.07365e-06
282.388	5.18384e-06
282.587	5.2927e-06
282.788	5.40023e-06
282.987	5.50642e-06
283.188	5.61128e-06
283.388	5.7148e-06
283.587	5.81697e-06
283.788	5.91782e-06
283.987	6.01732e-06
284.188	6.1155e-06
284.388	6.21234e-06
284.587	6.30785e-06
284.788	6.40203e-06
284.987	6.49489e-06
285.188	6.58644e-06
285.388	6.67667e-06
285.587	6.76558e-06
285.788	6.8532e-06
285.987	6.93951e-06
286.188	7.02453e-06
286.388	7.10825e-06
286.587	7.1907e-06
286.788	7.27187e-06
286.987	7.35177e-06
287.188	7.43008e-06
287.388	7.50475e-06
287.587	7.57758e-06
287.788	7.64918e-06
287.987	7.71959e-06
288.188	7.78882e-06
288.388	7.85686e-06
288.587	7.92372e-06
288.788	7.9894e-06
288.987	8.05389e-06
289.188	8.11721e-06
289.388	8.17935e-06
289.587	8.24032e-06
289.788	8.30014e-06
289.987	8.35881e-06
290.188	8.41633e-06
290.388	8.47273e-06
290.587	8.52801e-06
290.788	8.58218e-06
290.987	8.63526e-06
291.188	8.68725e-06
291.388	8.73816e-06
291.587	8.788e-06
291.788	8.83679e-06
291.987	8.88454e-06
292.188	8.93126e-06
292.388	6.22129e-06
292.587	3.98956e-06
292.788	2.14619e-06
292.987	6.12153e-07
293.188	-6.73837e-07
293.388	-1.75951e-06
293.587	-2.68237e-06
293.788	-3.47216e-06
293.987	-4.1527e-06
294.188	-4.74314e-06
294.388	-5.26578e-06
294.587	-5.73379e-06
294.788	-6.15164e-06
294.987	-6.527e-06
295.188	-6.86679e-06
295.388	-7.17678e-06
295.587	-7.4617e-06
295.788	-7.72536e-06
295.987	-7.97091e-06
296.188	-8.2007e-06
296.388	-8.41674e-06
296.587	-8.62062e-06
296.788	-8.81361e-06
296.987	-8.99666e-06
297.188	-9.17046e-06
297.388	-9.33555e-06
297.587	-9.49232e-06
297.788	-9.64103e-06
297.987	-9.78182e-06
298.188	-9.91479e-06
298.388	-1.00399e-05
298.587	-1.01572e-05
298.788	-1.02666e-05
298.987	-1.03679e-05
299.188	-1.04611e-05
299.388	-1.05461e-05
299.587	-1.06228e-05
299.788	-1.06911e-05
299.987	-1.07509e-05
300.188	-1.08022e-05
300.388	-1.0845e-05
300.587	-1.0879e-05
300.788	-1.09045e-05
300.987	-1.09212e-05
301.188	-1.09294e-05
301.388	-1.09289e-05
301.587	-1.09198e-05
301.788	-1.09022e-05
301.987	-1.08762e-05
302.188	-1.08422e-05
302.388	-1.08037e-05
302.587	-1.07578e-05
302.788	-1.07037e-05
302.987	-1.06414e-05
303.188	-1.05712e-05
303.388	-1.04931e-05
303.587	-1.04074e-05
303.788	-1.03144e-05
303.987	-1.02142e-05
304.188	-1.0107e-05
304.388	-9.99308e-06
304.587	-9.8726e-06
304.788	-9.74577e-06
304.987	-9.61281e-06
305.188	-9.47393e-06
305.388	-9.32933e-06
305.587	-9.17924e-06
305.788	-9.02385e-06
305.987	-8.86338e-06
306.188	-8.69804e-06
306.388	-8.52804e-06
306.587	-8.35357e-06
306.788	-8.17485e-06
306.987	-7.99208e-06
307.188	-7.80545e-06
307.388	-7.61516e-06
307.587	-7.42141e-06
307.788	-7.22438e-06
307.987	-7.02426e-06
308.188	-6.82124e-06
308.388	-6.6155e-06
308.587	-6.40721e-06
308.788	-6.19655e-06
308.987	-5.98368e-06
309.188	-5.76878e-06
309.388	-5.55328e-06
309.587	-5.3383e-06
309.788	-5.12218e-06
309.987	-4.90477e-06
310.188	-4.6862e-06
310.388	-4.46662e-06
310.587	-4.24619e-06
310.788	-4.02505e-06
310.987	-3.80333e-06
311.188	-3.58116e-06
311.388	-3.35867e-06
311.587	-3.13598e-06
311.788	-2.9132e-06
311.987	-2.69045e-06
312.188	-2.46783e-06
312.388	-2.24544e-06
312.587	-2.02338e-06
312.788	-1.80175e-06
312.987	-1.58062e-06
313.188	-1.36009e-06
313.388	-1.14025e-06
313.587	-9.21163e-07
313.788	-7.02912e-07
313.987	-4.85569e-07
314.188	-2.69203e-07
314.388	-5.3881e-08
314.587	1.60334e-07
314.788	3.73383e-07
314.987	5.85206e-07
315.188	7.95749e-07
315.388	1.00496e-06
315.587	1.21279e-06
315.788	1.41919e-06
315.987	1.62412e-06
316.188	1.82754e-06
316.388	2.02943e-06
316.587	2.22974e-06
316.788	2.42843e-06
316.987	2.62549e-06
317.188	2.82086e-06
317.388	3.01452e-06
317.587	3.20645e-06
317.788	3.39661e-06
317.987	3.58499e-06
318.188	3.77156e-06
318.388	3.9563e-06
318.587	4.13919e-06
318.788	4.32021e-06
318.987	4.49935e-06
319.188	4.67659e-06
319.388	4.85192e-06
319.587	5.02533e-06
319.788	5.1968e-06
319.987	5.36634e-06
320.188	5.53392e-06
320.388	5.69954e-06
320.587	5.8632e-06
320.788	6.02489e-06
320.987	6.18463e-06
321.188	6.34241e-06
321.388	6.49823e-06
321.587	6.65208e-06
321.788	6.80398e-06
321.987	6.95391e-06
322.188	7.10188e-06
322.388	7.2479e-06
322.587	7.39195e-06
322.788	7.53406e-06
322.987	7.67422e-06
323.188	7.81244e-06
323.388	7.94872e-06
323.587	8.08307e-06
323.788	8.2155e-06
323.987	8.34606e-06
324.188	8.4748e-06
324.388	8.60172e-06
324.587	8.72684e-06
324.788	8.85015e-06
324.987	8.97169e-06
325.188	9.09145e-06
325.388	9.20944e-06
325.587	9.32568e-06
325.788	9.44019e-06
325.987	9.55297e-06
326.188	9.66406e-06
326.388	9.77344e-06
326.587	9.88114e-06
326.788	9.98716e-06
326.987	1.00915e-05
327.188	1.01942e-05
327.388	1.02953e-05
327.587	1.03947e-05
327.788	1.01158e-05
327.987	7.46458e-06
328.188	5.25284e-06
328.388	3.42141e-06
328.587	1.91805e-06
328.788	6.98502e-07
328.987	-2.74987e-07
329.188	-1.03489e-06
329.388	-1.60929e-06
329.587	-2.02259e-06
329.788	-2.2961e-06
329.987	-2.44846e-06
330.188	-2.49724e-06
330.388	-2.45786e-06
330.587	-2.34101e-06
330.788	-2.15749e-06
330.987	-1.91709e-06
331.188	-1.62844e-06
331.388	-1.30771e-06
331.587	-9.99188e-07
331.788	-7.02323e-07
331.987	-4.12463e-07
332.188	-1.26636e-07
332.388	1.56956e-07
332.587	4.39321e-07
332.788	7.20933e-07
332.987	1.00192e-06
333.188	1.28217e-06
333.388	1.55996e-06
333.587	1.82661e-06
333.788	2.08938e-06
333.987	2.3503e-06
334.188	2.60936e-06
334.388	2.8663e-06
334.587	3.12084e-06
334.788	3.37276e-06
334.987	3.62187e-06
335.188	3.86804e-06
335.388	4.11116e-06
335.587	4.35115e-06
335.788	4.58808e-06
335.987	4.82193e-06
336.188	5.05269e-06
336.388	5.28036e-06
336.587	5.50496e-06
336.788	5.72653e-06
336.987	5.9451e-06
337.188	6.16072e-06
337.388	6.37344e-06
337.587	6.58333e-06
337.788	6.79045e-06
337.987	6.99485e-06
338.188	7.19659e-06
338.388	7.39572e-06
338.587	7.5923e-06
338.788	7.78639e-06
338.987	7.97802e-06
339.188	8.16726e-06
339.388	8.35415e-06
339.587	8.53873e-06
339.788	8.72105e-06
339.987	8.90116e-06
340.188	9.07908e-06
340.388	7.79526e-06
340.587	5.43987e-06
340.788	3.54852e-06
340.987	2.03404e-06
341.188	8.33925e-07
341.388	-1.00115e-07
341.587	-8.08212e-07
341.788	-1.32402e-06
341.987	-1.67595e-06
342.188	-1.8882e-06
342.388	-1.98152e-06
342.587	-1.9737e-06
342.788	-1.8801e-06
342.987	-1.71402e-06
343.188	-1.48689e-06
343.388	-1.20866e-06
343.587	-8.8796e-07
343.788	-5.48356e-07
343.987	-2.72435e-07
344.188	-5.42113e-08
344.388	1.21166e-07
344.587	2.64574e-07
344.788	3.83995e-07
344.987	4.8534e-07
345.188	5.73008e-07
345.388	6.50305e-07
345.587	7.19745e-07
345.788	7.80825e-07
345.987	8.27717e-07
346.188	8.69693e-07
346.388	9.09635e-07
346.587	9.4851e-07
346.788	9.86932e-07
346.987	1.02541e-06
347.188	1.06439e-06
347.388	1.10432e-06
347.587	-6.64734e-07
347.788	-3.141e-06
347.987	-5.20339e-06
348.188	-6.90806e-06
348.388	-8.30234e-06
348.587	-9.42685e-06
348.788	-1.03165e-05
348.987	-1.10014e-05
349.188	-1.15078e-05
349.388	-1.18583e-05
349.587	-1.20729e-05
349.788	-1.21691e-05
349.987	-1.21622e-05
350.188	-1.20657e-05
350.388	-1.18915e-05
350.587	-1.16502e-05
350.788	-1.1351e-05
350.987	-1.10021e-05
351.188	-1.06105e-05
351.388	-1.02022e-05
351.587	-9.81019e-06
351.788	-1.0171e-05
351.987	-1.24383e-05
352.188	-1.42207e-05
352.388	-1.55938e-05
352.587	-1.66235e-05
352.788	-1.73636e-05
352.987	-1.78588e-05
353.188	-1.81462e-05
353.388	-1.82582e-05
353.587	-1.82293e-05
353.788	-1.80748e-05
353.987	-1.78115e-05
354.188	-1.74653e-05
354.388	-1.71215e-05
354.587	-1.67892e-05
354.788	-1.64621e-05
354.987	-1.61362e-05
355.188	-1.58091e-05
355.388	-1.54796e-05
355.587	-1.5147e-05
355.788	-1.48112e-05
355.987	-1.44722e-05
356.188	-1.41314e-05
356.388	-1.37987e-05
356.587	-1.34662e-05
356.788	-1.31314e-05
356.987	-1.27943e-05
357.188	-1.2455e-05
357.388	-1.21136e-05
357.587	-1.17704e-05
357.788	-1.14251e-05
357.987	-1.1078e-05
358.188	-1.07288e-05
358.388	-1.03773e-05
358.587	-1.00236e-05
358.788	-9.66734e-06
358.987	-9.30855e-06
359.188	-8.94708e-06
359.388	-8.5828e-06
359.587	-8.21559e-06
359.788	-7.84533e-06
359.987	-7.47195e-06
360.188	-7.09537e-06
360.388	-6.71554e-06
360.587	-6.33243e-06
360.788	-5.94601e-06
360.987	-5.55628e-06
361.188	-5.16324e-06
361.388	-4.76692e-06
361.587	-4.36737e-06
361.788	-3.96463e-06
361.987	-3.55883e-06
362.188	-4.91456e-06
362.388	-6.93344e-06
362.587	-8.54751e-06
362.788	-9.84594e-06
362.987	-1.08974e-05
363.188	-1.17544e-05
363.388	-1.2457e-05
363.587	-1.30365e-05
363.788	-1.3517e-05
363.987	-1.39172e-05
364.188	-1.42521e-05
364.388	-1.45332e-05
364.587	-1.47696e-05
364.788	-1.49688e-05
364.987	-1.58623e-05
365.188	-1.85951e-05
365.388	-2.08648e-05
365.587	-2.27715e-05
365.788	-2.43953e-05
365.987	-2.58019e-05
366.188	-2.70459e-05
366.388	-2.81524e-05
366.587	-2.91468e-05
366.788	-3.00504e-05
366.987	-3.08795e-05
367.188	-3.16506e-05
367.388	-3.23852e-05
367.587	-3.3079e-05
367.788	-3.37348e-05
367.987	-3.43565e-05
368.188	-3.49475e-05
368.388	-3.55101e-05
368.587	-3.60459e-05
368.788	-3.65561e-05
368.987	-3.70414e-05
369.188	-3.75023e-05
369.388	-3.79387e-05
369.587	-3.83508e-05
369.788	-3.87383e-05
369.987	-3.91008e-05
370.188	-3.94382e-05
370.388	-3.975e-05
370.587	-4.00695e-05
370.788	-4.04897e-05
370.987	-4.09878e-05
371.188	-4.15794e-05
371.388	-4.22441e-05
371.587	-4.29516e-05
371.788	-4.36785e-05
371.987	-4.44069e-05
372.188	-4.51226e-05
372.388	-4.5815e-05
372.587	-4.64758e-05
372.788	-4.70988e-05
372.987	-4.76792e-05
373.188	-4.82135e-05
373.388	-4.86991e-05
373.587	-4.91342e-05
373.788	-4.95175e-05
373.987	-4.98483e-05
374.188	-5.01261e-05
374.388	-5.03509e-05
374.587	-5.05286e-05
374.788	-5.06648e-05
374.987	-5.0754e-05
375.188	-5.07945e-05
375.388	-5.07862e-05
375.587	-5.07295e-05
375.788	-5.06248e-05
375.987	-5.04728e-05
376.188	-5.02744e-05
376.388	-5.00303e-05
376.587	-4.97416e-05
376.788	-4.94091e-05
376.987	-4.90341e-05
377.188	-4.86174e-05
377.388	-4.81603e-05
377.587	-4.76637e-05
377.788	-4.71288e-05
377.987	-4.65568e-05
378.188	-4.59487e-05
378.388	-4.53056e-05
378.587	-4.46287e-05
378.788	-4.3919e-05
378.987	-4.31776e-05
379.188	-4.24057e-05
379.388	-4.16042e-05
379.587	-4.07743e-05
379.788	-3.9917e-05
379.987	-3.90363e-05
380.188	-3.81638e-05
380.388	-3.7303e-05
380.587	-3.64477e-05
380.788	-3.5592e-05
380.987	-3.47324e-05
381.188	-3.38664e-05
381.388	-3.29926e-05
381.587	-3.21097e-05
381.788	-3.12183e-05
381.987	-3.03212e-05
382.188	-2.94151e-05
382.388	-2.84991e-05
382.587	-2.75736e-05
382.788	-2.66389e-05
382.987	-2.56952e-05
383.188	-2.47432e-05
383.388	-2.37832e-05
383.587	-2.28158e-05
383.788	-2.18414e-05
383.987	-2.08605e-05
384.188	-1.98737e-05
384.388	-1.88815e-05
384.587	-1.78843e-05
384.788	-1.68826e-05
384.987	-1.58769e-05
385.188	-1.48677e-05
385.388	-1.38554e-05
385.587	-1.28404e-05
385.788	-1.18231e-05
385.987	-1.08039e-05
386.188	-9.78318e-06
386.388	-8.76129e-06
386.587	-7.73863e-06
386.788	-6.71557e-06
386.987	-5.69247e-06
387.188	-4.66966e-06
387.388	-3.64745e-06
387.587	-2.62615e-06
387.788	-1.60608e-06
387.987	-5.8757e-07
388.188	4.29096e-07
388.388	1.44362e-06
388.587	2.45573e-06
388.788	3.46398e-06
388.987	4.42102e-06
389.188	5.31571e-06
389.388	6.16173e-06
389.587	6.96945e-06
389.788	7.74677e-06
389.987	8.49968e-06
390.188	9.23238e-06
390.388	9.94343e-06
390.587	1.0639e-05
390.788	1.13228e-05
390.987	1.19964e-05
391.188	1.26609e-05
391.388	1.33173e-05
391.587	1.3966e-05
391.788	1.46075e-05
391.987	1.52422e-05
392.188	1.58703e-05
392.388	1.64872e-05
392.587	1.70919e-05
392.788	1.7686e-05
392.987	1.82708e-05
393.188	1.88472e-05
393.388	1.94158e-05
393.587	1.99772e-05
393.788	2.05318e-05
393.987	2.10797e-05
394.188	2.16213e-05
394.388	2.21568e-05
394.587	2.26861e-05
394.788	2.32094e-05
394.987	2.37268e-05
395.188	2.42383e-05
395.388	2.4744e-05
395.587	2.52438e-05
395.788	2.57379e-05
395.987	2.62261e-05
396.188	2.67086e-05
396.388	2.71853e-05
396.587	2.76562e-05
396.788	2.81208e-05
396.987	2.85735e-05
397.188	2.90188e-05
397.388	2.94582e-05
397.587	2.98921e-05
397.788	3.03204e-05
397.987	3.07431e-05
398.188	3.11601e-05
398.388	3.15715e-05
398.587	3.19772e-05
398.788	3.23772e-05
398.987	3.27716e-05
399.188	3.31604e-05
399.388	3.35436e-05
[truncated: 998,000+ more rows]
