# Supplementary material for: Focal seizures are organized by feedback between neural activity and ion concentration changes
Source: eLife. 2022 Aug 2;11:e68541. doi: 10.7554/eLife.68541 (PMC9377802; doi:10.7554/eLife.68541)
Supplement: Figure 2—source data 1. [file elife-68541-fig2-data1.zip › cli_soma.dat]

label:soma1.cli( 0.5 )
1500001
0.0125	6
0.2125	6
0.4125	6
0.6125	6
0.8125	6
1.0125	6
1.2125	6
1.4125	6
1.6125	6
1.8125	6
2.0125	6
2.2125	6
2.4125	6
2.6125	6
2.8125	6
3.0125	6
3.2125	6
3.4125	6
3.6125	6
3.8125	6
4.0125	6
4.2125	6
4.4125	6
4.6125	6
4.8125	6
5.0125	6
5.2125	6
5.4125	6
5.6125	6
5.8125	6
6.0125	6
6.2125	6
6.4125	6
6.6125	6
6.8125	6
7.0125	6
7.2125	6
7.4125	6
7.6125	6
7.8125	6
8.0125	6
8.2125	6
8.4125	6
8.6125	6
8.8125	6
9.0125	6
9.2125	6
9.4125	6
9.6125	6
9.8125	6
10.0125	6
10.2125	6
10.4125	6
10.6125	6
10.8125	6
11.0125	6
11.2125	6
11.4125	6
11.6125	6
11.8125	6
12.0125	6
12.2125	6
12.4125	6
12.6125	6
12.8125	6
13.0125	6
13.2125	6
13.4125	6
13.6125	6
13.8125	6
14.0125	6
14.2125	6
14.4125	6
14.6125	6
14.8125	6
15.0125	6
15.2125	6
15.4125	6
15.6125	6
15.8125	6
16.0125	6
16.2125	6
16.4125	6
16.6125	6
16.8125	6
17.0125	6
17.2125	6
17.4125	6
17.6125	6
17.8125	6
18.0125	6
18.2125	6
18.4125	6
18.6125	6
18.8125	6
19.0125	6
19.2125	6
19.4125	6
19.6125	6
19.8125	6
20.0125	6
20.2125	6
20.4125	6
20.6125	6
20.8125	6
21.0125	6
21.2125	6
21.4125	6
21.6125	6
21.8125	6
22.0125	6
22.2125	6
22.4125	6
22.6125	6
22.8125	6
23.0125	6
23.2125	6
23.4125	6
23.6125	6
23.8125	6
24.0125	6
24.2125	6
24.4125	6
24.6125	6
24.8125	6
25.0125	6
25.2125	6
25.4125	6
25.6125	6
25.8125	6
26.0125	6
26.2125	6
26.4125	6
26.6125	6
26.8125	6
27.0125	6
27.2125	6
27.4125	6
27.6125	6
27.8125	6
28.0125	6
28.2125	6
28.4125	6
28.6125	6
28.8125	6
29.0125	6
29.2125	6
29.4125	6
29.6125	6
29.8125	6
30.0125	6
30.2125	6
30.4125	6
30.6125	6
30.8125	6
31.0125	6
31.2125	6
31.4125	6
31.6125	6
31.8125	6
32.0125	6
32.2125	6
32.4125	6
32.6125	6
32.8125	6
33.0125	6
33.2125	6
33.4125	6
33.6125	6
33.8125	6
34.0125	6
34.2125	6.00001
34.4125	6.00001
34.6125	6.00001
34.8125	6.00001
35.0125	6.00001
35.2125	6.00001
35.4125	6.00001
35.6125	6.00001
35.8125	6.00001
36.0125	6.00001
36.2125	6.00001
36.4125	6.00001
36.6125	6.00001
36.8125	6.00001
37.0125	6.00001
37.2125	6.00001
37.4125	6.00001
37.6125	6.00001
37.8125	6.00001
38.0125	6.00001
38.2125	6.00001
38.4125	6.00001
38.6125	6.00001
38.8125	6.00001
39.0125	6.00001
39.2125	6.00001
39.4125	6.00001
39.6125	6.00001
39.8125	6.00001
40.0125	6.00001
40.2125	6.00001
40.4125	6.00001
40.6125	6.00001
40.8125	6.00001
41.0125	6.00001
41.2125	6.00001
41.4125	6.00001
41.6125	6.00001
41.8125	6.00001
42.0125	6.00001
42.2125	6.00001
42.4125	6.00001
42.6125	6.00001
42.8125	6.00001
43.0125	6.00001
43.2125	6.00001
43.4125	6.00001
43.6125	6.00001
43.8125	6.00001
44.0125	6.00001
44.2125	6.00001
44.4125	6.00001
44.6125	6.00001
44.8125	6.00001
45.0125	6.00001
45.2125	6.00001
45.4125	6.00001
45.6125	6.00001
45.8125	6.00001
46.0125	6.00001
46.2125	6.00001
46.4125	6.00001
46.6125	6.00001
46.8125	6.00001
47.0125	6.00001
47.2125	6.00001
47.4125	6.00002
47.6125	6.00002
47.8125	6.00002
48.0125	6.00002
48.2125	6.00002
48.4125	6.00002
48.6125	6.00002
48.8125	6.00002
49.0125	6.00002
49.2125	6.00002
49.4125	6.00002
49.6125	6.00002
49.8125	6.00002
50.0125	6.00002
50.2125	6.00002
50.4125	6.00002
50.6125	6.00002
50.8125	6.00002
51.0125	6.00002
51.2125	6.00002
51.4125	6.00002
51.6125	6.00002
51.8125	6.00002
52.0125	6.00002
52.2125	6.00002
52.4125	6.00002
52.6125	6.00002
52.8125	6.00002
53.0125	6.00002
53.2125	6.00002
53.4125	6.00002
53.6125	6.00002
53.8125	6.00002
54.0125	6.00002
54.2125	6.00002
54.4125	6.00002
54.6125	6.00002
54.8125	6.00002
55.0125	6.00002
55.2125	6.00002
55.4125	6.00002
55.6125	6.00002
55.8125	6.00002
56.0125	6.00002
56.2125	6.00002
56.4125	6.00002
56.6125	6.00002
56.8125	6.00002
57.0125	6.00002
57.2125	6.00002
57.4125	6.00002
57.6125	6.00002
57.8125	6.00002
58.0125	6.00002
58.2125	6.00002
58.4125	6.00002
58.6125	6.00002
58.8125	6.00002
59.0125	6.00002
59.2125	6.00002
59.4125	6.00002
59.6125	6.00002
59.8125	6.00002
60.0125	6.00002
60.2125	6.00002
60.4125	6.00002
60.6125	6.00002
60.8125	6.00002
61.0125	6.00002
61.2125	6.00002
61.4125	6.00002
61.6125	6.00002
61.8125	6.00002
62.0125	6.00002
62.2125	6.00002
62.4125	6.00002
62.6125	6.00002
62.8125	6.00002
63.0125	6.00003
63.2125	6.00003
63.4125	6.00003
63.6125	6.00003
63.8125	6.00003
64.0125	6.00003
64.2125	6.00003
64.4125	6.00003
64.6125	6.00003
64.8125	6.00003
65.0125	6.00003
65.2125	6.00003
65.4125	6.00003
65.6125	6.00003
65.8125	6.00003
66.0125	6.00003
66.2125	6.00003
66.4125	6.00003
66.6125	6.00003
66.8125	6.00003
67.0125	6.00003
67.2125	6.00003
67.4125	6.00003
67.6125	6.00003
67.8125	6.00003
68.0125	6.00003
68.2125	6.00003
68.4125	6.00003
68.6125	6.00003
68.8125	6.00003
69.0125	6.00003
69.2125	6.00003
69.4125	6.00003
69.6125	6.00003
69.8125	6.00003
70.0125	6.00003
70.2125	6.00003
70.4125	6.00003
70.6125	6.00003
70.8125	6.00003
71.0125	6.00003
71.2125	6.00003
71.4125	6.00003
71.6125	6.00003
71.8125	6.00003
72.0125	6.00003
72.2125	6.00003
72.4125	6.00003
72.6125	6.00003
72.8125	6.00003
73.0125	6.00003
73.2125	6.00003
73.4125	6.00003
73.6125	6.00003
73.8125	6.00003
74.0125	6.00003
74.2125	6.00003
74.4125	6.00003
74.6125	6.00003
74.8125	6.00003
75.0125	6.00003
75.2125	6.00003
75.4125	6.00003
75.6125	6.00003
75.8125	6.00003
76.0125	6.00003
76.2125	6.00003
76.4125	6.00003
76.6125	6.00003
76.8125	6.00003
77.0125	6.00003
77.2125	6.00003
77.4125	6.00003
77.6125	6.00003
77.8125	6.00003
78.0125	6.00003
78.2125	6.00003
78.4125	6.00003
78.6125	6.00003
78.8125	6.00003
79.0125	6.00003
79.2125	6.00003
79.4125	6.00003
79.6125	6.00003
79.8125	6.00003
80.0125	6.00003
80.2125	6.00003
80.4125	6.00003
80.6125	6.00003
80.8125	6.00003
81.0125	6.00003
81.2125	6.00003
81.4125	6.00003
81.6125	6.00003
81.8125	6.00003
82.0125	6.00003
82.2125	6.00003
82.4125	6.00003
82.6125	6.00003
82.8125	6.00003
83.0125	6.00003
83.2125	6.00003
83.4125	6.00003
83.6125	6.00003
83.8125	6.00003
84.0125	6.00003
84.2125	6.00003
84.4125	6.00003
84.6125	6.00003
84.8125	6.00003
85.0125	6.00003
85.2125	6.00003
85.4125	6.00003
85.6125	6.00003
85.8125	6.00003
86.0125	6.00003
86.2125	6.00003
86.4125	6.00003
86.6125	6.00003
86.8125	6.00003
87.0125	6.00003
87.2125	6.00003
87.4125	6.00003
87.6125	6.00003
87.8125	6.00003
88.0125	6.00003
88.2125	6.00003
88.4125	6.00003
88.6125	6.00003
88.8125	6.00003
89.0125	6.00003
89.2125	6.00003
89.4125	6.00003
89.6125	6.00003
89.8125	6.00003
90.0125	6.00003
90.2125	6.00003
90.4125	6.00003
90.6125	6.00003
90.8125	6.00003
91.0125	6.00003
91.2125	6.00003
91.4125	6.00003
91.6125	6.00003
91.8125	6.00003
92.0125	6.00003
92.2125	6.00003
92.4125	6.00003
92.6125	6.00003
92.8125	6.00003
93.0125	6.00003
93.2125	6.00003
93.4125	6.00003
93.6125	6.00003
93.8125	6.00003
94.0125	6.00003
94.2125	6.00003
94.4125	6.00003
94.6125	6.00003
94.8125	6.00003
95.0125	6.00003
95.2125	6.00003
95.4125	6.00003
95.6125	6.00003
95.8125	6.00003
96.0125	6.00003
96.2125	6.00003
96.4125	6.00003
96.6125	6.00003
96.8125	6.00003
97.0125	6.00003
97.2125	6.00003
97.4125	6.00003
97.6125	6.00003
97.8125	6.00003
98.0125	6.00003
98.2125	6.00003
98.4125	6.00003
98.6125	6.00003
98.8125	6.00003
99.0125	6.00003
99.2125	6.00003
99.4125	6.00003
99.6125	6.00003
99.8125	6.00003
100.012	6.00003
100.213	6.00003
100.412	6.00003
100.613	6.00003
100.812	6.00003
101.012	6.00003
101.213	6.00003
101.412	6.00003
101.613	6.00003
101.812	6.00003
102.012	6.00003
102.213	6.00003
102.412	6.00003
102.613	6.00003
102.812	6.00003
103.012	6.00003
103.213	6.00003
103.412	6.00003
103.613	6.00003
103.812	6.00003
104.012	6.00003
104.213	6.00003
104.412	6.00003
104.613	6.00003
104.812	6.00003
105.012	6.00003
105.213	6.00003
105.412	6.00003
105.613	6.00003
105.812	6.00003
106.012	6.00003
106.213	6.00003
106.412	6.00003
106.613	6.00003
106.812	6.00003
107.012	6.00003
107.213	6.00003
107.412	6.00003
107.613	6.00003
107.812	6.00003
108.012	6.00003
108.213	6.00003
108.412	6.00003
108.613	6.00003
108.812	6.00003
109.012	6.00003
109.213	6.00003
109.412	6.00003
109.613	6.00003
109.812	6.00003
110.012	6.00003
110.213	6.00003
110.412	6.00003
110.613	6.00003
110.812	6.00003
111.012	6.00003
111.213	6.00003
111.412	6.00003
111.613	6.00003
111.812	6.00003
112.012	6.00003
112.213	6.00003
112.412	6.00003
112.613	6.00003
112.812	6.00003
113.012	6.00003
113.213	6.00003
113.412	6.00003
113.613	6.00003
113.812	6.00003
114.012	6.00003
114.213	6.00003
114.412	6.00003
114.613	6.00003
114.812	6.00003
115.012	6.00003
115.213	6.00003
115.412	6.00003
115.613	6.00003
115.812	6.00003
116.012	6.00003
116.213	6.00003
116.412	6.00003
116.613	6.00003
116.812	6.00003
117.012	6.00003
117.213	6.00003
117.412	6.00003
117.613	6.00003
117.812	6.00003
118.012	6.00003
118.213	6.00003
118.412	6.00003
118.613	6.00003
118.812	6.00003
119.012	6.00003
119.213	6.00003
119.412	6.00003
119.613	6.00003
119.812	6.00003
120.012	6.00003
120.213	6.00003
120.412	6.00003
120.613	6.00003
120.812	6.00003
121.012	6.00003
121.213	6.00003
121.412	6.00003
121.613	6.00003
121.812	6.00003
122.012	6.00003
122.213	6.00003
122.412	6.00003
122.613	6.00003
122.812	6.00003
123.012	6.00003
123.213	6.00003
123.412	6.00003
123.613	6.00003
123.812	6.00003
124.012	6.00003
124.213	6.00003
124.412	6.00003
124.613	6.00003
124.812	6.00003
125.012	6.00003
125.213	6.00003
125.412	6.00003
125.613	6.00003
125.812	6.00003
126.012	6.00003
126.213	6.00003
126.412	6.00003
126.613	6.00003
126.812	6.00003
127.012	6.00003
127.213	6.00003
127.412	6.00003
127.613	6.00003
127.812	6.00003
128.012	6.00003
128.212	6.00003
128.413	6.00003
128.613	6.00003
128.812	6.00003
129.012	6.00003
129.212	6.00003
129.413	6.00003
129.613	6.00003
129.812	6.00003
130.012	6.00003
130.212	6.00003
130.413	6.00003
130.613	6.00003
130.812	6.00003
131.012	6.00003
131.212	6.00003
131.413	6.00003
131.613	6.00003
131.812	6.00003
132.012	6.00003
132.212	6.00003
132.413	6.00003
132.613	6.00003
132.812	6.00003
133.012	6.00003
133.212	6.00003
133.413	6.00003
133.613	6.00003
133.812	6.00003
134.012	6.00003
134.212	6.00003
134.413	6.00003
134.613	6.00003
134.812	6.00003
135.012	6.00003
135.212	6.00003
135.413	6.00003
135.613	6.00003
135.812	6.00003
136.012	6.00003
136.212	6.00003
136.413	6.00003
136.613	6.00003
136.812	6.00003
137.012	6.00003
137.212	6.00003
137.413	6.00003
137.613	6.00003
137.812	6.00003
138.012	6.00003
138.212	6.00003
138.413	6.00003
138.613	6.00003
138.812	6.00003
139.012	6.00003
139.212	6.00003
139.413	6.00003
139.613	6.00003
139.812	6.00003
140.012	6.00003
140.212	6.00003
140.413	6.00003
140.613	6.00003
140.812	6.00003
141.012	6.00003
141.212	6.00003
141.413	6.00003
141.613	6.00003
141.812	6.00003
142.012	6.00003
142.212	6.00003
142.413	6.00003
142.613	6.00003
142.812	6.00003
143.012	6.00003
143.212	6.00003
143.413	6.00003
143.613	6.00003
143.812	6.00003
144.012	6.00003
144.212	6.00003
144.413	6.00003
144.613	6.00003
144.812	6.00003
145.012	6.00003
145.212	6.00003
145.413	6.00003
145.613	6.00003
145.812	6.00003
146.012	6.00003
146.212	6.00003
146.413	6.00003
146.613	6.00003
146.812	6.00003
147.012	6.00003
147.212	6.00003
147.413	6.00003
147.613	6.00003
147.812	6.00003
148.012	6.00003
148.212	6.00003
148.413	6.00003
148.613	6.00003
148.812	6.00003
149.012	6.00003
149.212	6.00003
149.413	6.00003
149.613	6.00003
149.812	6.00003
150.012	6.00003
150.212	6.00003
150.413	6.00003
150.613	6.00003
150.812	6.00003
151.012	6.00003
151.212	6.00003
151.413	6.00003
151.613	6.00003
151.812	6.00003
152.012	6.00003
152.212	6.00003
152.413	6.00003
152.613	6.00003
152.812	6.00003
153.012	6.00003
153.212	6.00003
153.413	6.00003
153.613	6.00003
153.812	6.00003
154.012	6.00003
154.212	6.00003
154.413	6.00003
154.613	6.00003
154.812	6.00003
155.012	6.00003
155.212	6.00003
155.413	6.00003
155.613	6.00003
155.812	6.00003
156.012	6.00003
156.212	6.00003
156.413	6.00003
156.613	6.00003
156.812	6.00003
157.012	6.00003
157.212	6.00003
157.413	6.00003
157.613	6.00003
157.812	6.00003
158.012	6.00003
158.212	6.00003
158.413	6.00003
158.613	6.00003
158.812	6.00003
159.012	6.00003
159.212	6.00003
159.413	6.00003
159.613	6.00003
159.812	6.00003
160.012	6.00003
160.212	6.00003
160.413	6.00003
160.613	6.00003
160.812	6.00003
161.012	6.00003
161.212	6.00003
161.413	6.00003
161.613	6.00003
161.812	6.00003
162.012	6.00003
162.212	6.00003
162.413	6.00003
162.613	6.00003
162.812	6.00003
163.012	6.00003
163.212	6.00003
163.413	6.00003
163.613	6.00003
163.812	6.00003
164.012	6.00003
164.212	6.00003
164.413	6.00003
164.613	6.00003
164.812	6.00003
165.012	6.00003
165.212	6.00003
165.413	6.00003
165.613	6.00003
165.812	6.00003
166.012	6.00003
166.212	6.00003
166.413	6.00003
166.613	6.00003
166.812	6.00003
167.012	6.00003
167.212	6.00003
167.413	6.00003
167.613	6.00003
167.812	6.00003
168.012	6.00003
168.212	6.00003
168.413	6.00003
168.613	6.00003
168.812	6.00003
169.012	6.00003
169.212	6.00003
169.413	6.00003
169.613	6.00003
169.812	6.00003
170.012	6.00003
170.212	6.00003
170.413	6.00003
170.613	6.00003
170.812	6.00003
171.012	6.00003
171.212	6.00003
171.413	6.00003
171.613	6.00003
171.812	6.00003
172.012	6.00003
172.212	6.00003
172.413	6.00003
172.613	6.00003
172.812	6.00003
173.012	6.00003
173.212	6.00003
173.413	6.00003
173.613	6.00003
173.812	6.00003
174.012	6.00003
174.212	6.00003
174.413	6.00003
174.613	6.00003
174.812	6.00003
175.012	6.00003
175.212	6.00003
175.413	6.00003
175.613	6.00003
175.812	6.00003
176.012	6.00003
176.212	6.00003
176.413	6.00003
176.613	6.00003
176.812	6.00003
177.012	6.00003
177.212	6.00003
177.413	6.00003
177.613	6.00003
177.812	6.00003
178.012	6.00003
178.212	6.00003
178.413	6.00003
178.613	6.00003
178.812	6.00003
179.012	6.00003
179.212	6.00003
179.413	6.00003
179.613	6.00003
179.812	6.00003
180.012	6.00003
180.212	6.00003
180.413	6.00003
180.613	6.00003
180.812	6.00003
181.012	6.00003
181.212	6.00003
181.413	6.00003
181.613	6.00003
181.812	6.00003
182.012	6.00003
182.212	6.00003
182.413	6.00003
182.613	6.00003
182.812	6.00003
183.012	6.00003
183.212	6.00003
183.413	6.00003
183.613	6.00003
183.812	6.00003
184.012	6.00003
184.212	6.00003
184.413	6.00003
184.613	6.00003
184.812	6.00003
185.012	6.00003
185.212	6.00003
185.413	6.00003
185.613	6.00003
185.812	6.00003
186.012	6.00003
186.212	6.00003
186.413	6.00003
186.613	6.00003
186.812	6.00003
187.012	6.00003
187.212	6.00003
187.413	6.00003
187.613	6.00003
187.812	6.00003
188.012	6.00003
188.212	6.00003
188.413	6.00003
188.613	6.00003
188.812	6.00003
189.012	6.00003
189.212	6.00003
189.413	6.00003
189.613	6.00003
189.812	6.00003
190.012	6.00003
190.212	6.00003
190.413	6.00003
190.613	6.00003
190.812	6.00003
191.012	6.00003
191.212	6.00003
191.413	6.00003
191.613	6.00003
191.812	6.00003
192.012	6.00003
192.212	6.00003
192.413	6.00003
192.613	6.00003
192.812	6.00003
193.012	6.00003
193.212	6.00003
193.413	6.00003
193.613	6.00003
193.812	6.00003
194.012	6.00003
194.212	6.00003
194.413	6.00003
194.613	6.00003
194.812	6.00003
195.012	6.00003
195.212	6.00003
195.413	6.00003
195.613	6.00003
195.812	6.00003
196.012	6.00003
196.212	6.00003
196.413	6.00003
196.613	6.00003
196.812	6.00003
197.012	6.00003
197.212	6.00003
197.413	6.00003
197.613	6.00003
197.812	6.00003
198.012	6.00003
198.212	6.00003
198.413	6.00003
198.613	6.00003
198.812	6.00003
199.012	6.00003
199.212	6.00003
199.413	6.00003
199.613	6.00003
199.812	6.00003
200.012	6.00003
200.212	6.00003
200.413	6.00003
200.613	6.00003
200.812	6.00003
201.012	6.00003
201.212	6.00003
201.413	6.00003
201.613	6.00003
201.812	6.00003
202.012	6.00003
202.212	6.00003
202.413	6.00003
202.613	6.00003
202.812	6.00003
203.012	6.00003
203.212	6.00003
203.413	6.00003
203.613	6.00003
203.812	6.00003
204.012	6.00003
204.212	6.00003
204.413	6.00003
204.613	6.00003
204.812	6.00003
205.012	6.00003
205.212	6.00003
205.413	6.00003
205.613	6.00003
205.812	6.00003
206.012	6.00003
206.212	6.00003
206.413	6.00003
206.613	6.00003
206.812	6.00003
207.012	6.00003
207.212	6.00003
207.413	6.00003
207.613	6.00003
207.812	6.00003
208.012	6.00003
208.212	6.00003
208.413	6.00003
208.613	6.00003
208.812	6.00003
209.012	6.00003
209.212	6.00003
209.413	6.00003
209.613	6.00003
209.812	6.00003
210.012	6.00003
210.212	6.00003
210.413	6.00003
210.613	6.00003
210.812	6.00003
211.012	6.00003
211.212	6.00003
211.413	6.00003
211.613	6.00003
211.812	6.00003
212.012	6.00003
212.212	6.00003
212.413	6.00003
212.613	6.00003
212.812	6.00003
213.012	6.00003
213.212	6.00003
213.413	6.00003
213.613	6.00003
213.812	6.00003
214.012	6.00003
214.212	6.00003
214.413	6.00003
214.613	6.00003
214.812	6.00003
215.012	6.00003
215.212	6.00003
215.413	6.00003
215.613	6.00003
215.812	6.00003
216.012	6.00003
216.212	6.00003
216.413	6.00003
216.613	6.00003
216.812	6.00003
217.012	6.00003
217.212	6.00003
217.413	6.00003
217.613	6.00003
217.812	6.00003
218.012	6.00003
218.212	6.00003
218.413	6.00003
218.613	6.00003
218.812	6.00003
219.012	6.00003
219.212	6.00003
219.413	6.00003
219.613	6.00003
219.812	6.00003
220.012	6.00003
220.212	6.00003
220.413	6.00003
220.613	6.00003
220.812	6.00003
221.012	6.00003
221.212	6.00003
221.413	6.00004
221.613	6.00004
221.812	6.00004
222.012	6.00004
222.212	6.00004
222.413	6.00004
222.613	6.00004
222.812	6.00004
223.012	6.00004
223.212	6.00004
223.413	6.00004
223.613	6.00004
223.812	6.00004
224.012	6.00004
224.212	6.00004
224.413	6.00004
224.613	6.00004
224.812	6.00004
225.012	6.00004
225.212	6.00004
225.413	6.00004
225.613	6.00004
225.812	6.00004
226.012	6.00004
226.212	6.00004
226.413	6.00004
226.613	6.00004
226.812	6.00004
227.012	6.00004
227.212	6.00004
227.413	6.00004
227.613	6.00004
227.812	6.00004
228.012	6.00004
228.212	6.00004
228.413	6.00004
228.613	6.00004
228.812	6.00004
229.012	6.00004
229.212	6.00004
229.413	6.00004
229.613	6.00004
229.812	6.00004
230.012	6.00004
230.212	6.00004
230.413	6.00004
230.613	6.00004
230.812	6.00004
231.012	6.00004
231.212	6.00004
231.413	6.00004
231.613	6.00004
231.812	6.00004
232.012	6.00004
232.212	6.00004
232.413	6.00004
232.613	6.00004
232.812	6.00004
233.012	6.00004
233.212	6.00004
233.413	6.00004
233.613	6.00004
233.812	6.00004
234.012	6.00004
234.212	6.00004
234.413	6.00004
234.613	6.00004
234.812	6.00004
235.012	6.00004
235.212	6.00004
235.413	6.00004
235.613	6.00004
235.812	6.00004
236.012	6.00004
236.212	6.00004
236.413	6.00004
236.613	6.00004
236.812	6.00004
237.012	6.00004
237.212	6.00004
237.413	6.00004
237.613	6.00004
237.812	6.00004
238.012	6.00004
238.212	6.00004
238.413	6.00004
238.613	6.00004
238.812	6.00004
239.012	6.00004
239.212	6.00004
239.413	6.00004
239.613	6.00004
239.812	6.00004
240.012	6.00004
240.212	6.00004
240.413	6.00004
240.613	6.00004
240.812	6.00004
241.012	6.00004
241.212	6.00004
241.413	6.00004
241.613	6.00004
241.812	6.00004
242.012	6.00004
242.212	6.00004
242.413	6.00004
242.613	6.00004
242.812	6.00004
243.012	6.00004
243.212	6.00004
243.413	6.00004
243.613	6.00004
243.812	6.00004
244.012	6.00004
244.212	6.00004
244.413	6.00004
244.613	6.00004
244.812	6.00004
245.012	6.00004
245.212	6.00004
245.413	6.00004
245.613	6.00004
245.812	6.00004
246.012	6.00004
246.212	6.00004
246.413	6.00004
246.613	6.00004
246.812	6.00004
247.012	6.00004
247.212	6.00004
247.413	6.00004
247.613	6.00004
247.812	6.00004
248.012	6.00004
248.212	6.00004
248.413	6.00004
248.613	6.00004
248.812	6.00004
249.012	6.00004
249.212	6.00004
249.413	6.00004
249.613	6.00004
249.812	6.00004
250.012	6.00004
250.212	6.00004
250.413	6.00004
250.613	6.00004
250.812	6.00004
251.012	6.00004
251.212	6.00004
251.413	6.00004
251.613	6.00004
251.812	6.00004
252.012	6.00004
252.212	6.00004
252.413	6.00004
252.613	6.00004
252.812	6.00004
253.012	6.00004
253.212	6.00004
253.413	6.00004
253.613	6.00004
253.812	6.00004
254.012	6.00004
254.212	6.00004
254.413	6.00004
254.613	6.00004
254.812	6.00004
255.012	6.00004
255.212	6.00004
255.413	6.00004
255.613	6.00004
255.812	6.00004
256.013	6.00004
256.212	6.00004
256.413	6.00004
256.612	6.00004
256.812	6.00004
257.013	6.00004
257.212	6.00004
257.413	6.00004
257.612	6.00004
257.812	6.00004
258.013	6.00004
258.212	6.00004
258.413	6.00004
258.612	6.00004
258.812	6.00004
259.013	6.00004
259.212	6.00004
259.413	6.00004
259.612	6.00004
259.812	6.00004
260.013	6.00004
260.212	6.00004
260.413	6.00004
260.612	6.00004
260.812	6.00004
261.013	6.00004
261.212	6.00004
261.413	6.00004
261.612	6.00004
261.812	6.00004
262.013	6.00004
262.212	6.00004
262.413	6.00004
262.612	6.00004
262.812	6.00004
263.013	6.00004
263.212	6.00004
263.413	6.00004
263.612	6.00004
263.812	6.00004
264.013	6.00004
264.212	6.00004
264.413	6.00004
264.612	6.00004
264.812	6.00004
265.013	6.00004
265.212	6.00004
265.413	6.00004
265.612	6.00004
265.812	6.00004
266.013	6.00004
266.212	6.00004
266.413	6.00004
266.612	6.00004
266.812	6.00004
267.013	6.00004
267.212	6.00004
267.413	6.00004
267.612	6.00004
267.812	6.00004
268.013	6.00004
268.212	6.00004
268.413	6.00004
268.612	6.00004
268.812	6.00004
269.013	6.00004
269.212	6.00004
269.413	6.00004
269.612	6.00004
269.812	6.00004
270.013	6.00004
270.212	6.00004
270.413	6.00004
270.612	6.00004
270.812	6.00004
271.013	6.00004
271.212	6.00004
271.413	6.00004
271.612	6.00004
271.812	6.00004
272.013	6.00004
272.212	6.00004
272.413	6.00004
272.612	6.00004
272.812	6.00004
273.013	6.00004
273.212	6.00004
273.413	6.00004
273.612	6.00004
273.812	6.00004
274.013	6.00004
274.212	6.00004
274.413	6.00004
274.612	6.00004
274.812	6.00004
275.013	6.00004
275.212	6.00004
275.413	6.00004
275.612	6.00004
275.812	6.00004
276.013	6.00004
276.212	6.00004
276.413	6.00004
276.612	6.00004
276.812	6.00004
277.013	6.00004
277.212	6.00004
277.413	6.00004
277.612	6.00004
277.812	6.00004
278.013	6.00004
278.212	6.00004
278.413	6.00004
278.612	6.00004
278.812	6.00004
279.013	6.00004
279.212	6.00004
279.413	6.00004
279.612	6.00004
279.812	6.00004
280.013	6.00004
280.212	6.00004
280.413	6.00004
280.612	6.00004
280.812	6.00004
281.013	6.00004
281.212	6.00004
281.413	6.00004
281.612	6.00004
281.812	6.00004
282.013	6.00004
282.212	6.00004
282.413	6.00004
282.612	6.00004
282.812	6.00004
283.013	6.00004
283.212	6.00004
283.413	6.00004
283.612	6.00004
283.812	6.00004
284.013	6.00004
284.212	6.00004
284.413	6.00004
284.612	6.00004
284.812	6.00004
285.013	6.00004
285.212	6.00004
285.413	6.00004
285.612	6.00004
285.812	6.00004
286.013	6.00004
286.212	6.00004
286.413	6.00004
286.612	6.00004
286.812	6.00004
287.013	6.00004
287.212	6.00004
287.413	6.00004
287.612	6.00004
287.812	6.00004
288.013	6.00004
288.212	6.00004
288.413	6.00004
288.612	6.00004
288.812	6.00004
289.013	6.00004
289.212	6.00004
289.413	6.00004
289.612	6.00004
289.812	6.00004
290.013	6.00004
290.212	6.00004
290.413	6.00004
290.612	6.00004
290.812	6.00004
291.013	6.00004
291.212	6.00004
291.413	6.00004
291.612	6.00004
291.812	6.00004
292.013	6.00004
292.212	6.00004
292.413	6.00004
292.612	6.00004
292.812	6.00004
293.013	6.00004
293.212	6.00004
293.413	6.00004
293.612	6.00004
293.812	6.00004
294.013	6.00004
294.212	6.00004
294.413	6.00004
294.612	6.00004
294.812	6.00004
295.013	6.00004
295.212	6.00004
295.413	6.00004
295.612	6.00004
295.812	6.00004
296.013	6.00004
296.212	6.00004
296.413	6.00004
296.612	6.00004
296.812	6.00004
297.013	6.00004
297.212	6.00004
297.413	6.00004
297.612	6.00004
297.812	6.00004
298.013	6.00004
298.212	6.00004
298.413	6.00004
298.612	6.00004
298.812	6.00004
299.013	6.00004
299.212	6.00004
299.413	6.00004
299.612	6.00004
299.812	6.00004
300.013	6.00004
300.212	6.00004
300.413	6.00004
300.612	6.00004
300.812	6.00004
301.013	6.00004
301.212	6.00004
301.413	6.00004
301.612	6.00004
301.812	6.00004
302.013	6.00004
302.212	6.00004
302.413	6.00004
302.612	6.00004
302.812	6.00004
303.013	6.00004
303.212	6.00004
303.413	6.00004
303.612	6.00004
303.812	6.00004
304.013	6.00004
304.212	6.00004
304.413	6.00004
304.612	6.00004
304.812	6.00004
305.013	6.00004
305.212	6.00004
305.413	6.00004
305.612	6.00004
305.812	6.00004
306.013	6.00004
306.212	6.00004
306.413	6.00004
306.612	6.00004
306.812	6.00004
307.013	6.00004
307.212	6.00004
307.413	6.00004
307.612	6.00004
307.812	6.00004
308.013	6.00004
308.212	6.00004
308.413	6.00004
308.612	6.00004
308.812	6.00004
309.013	6.00004
309.212	6.00004
309.413	6.00004
309.612	6.00004
309.812	6.00004
310.013	6.00004
310.212	6.00004
310.413	6.00004
310.612	6.00004
310.812	6.00004
311.013	6.00004
311.212	6.00004
311.413	6.00004
311.612	6.00004
311.812	6.00004
312.013	6.00004
312.212	6.00004
312.413	6.00004
312.612	6.00004
312.812	6.00004
313.013	6.00004
313.212	6.00004
313.413	6.00004
313.612	6.00004
313.812	6.00004
314.013	6.00004
314.212	6.00004
314.413	6.00004
314.612	6.00004
314.812	6.00004
315.013	6.00004
315.212	6.00004
315.413	6.00004
315.612	6.00004
315.812	6.00004
316.013	6.00004
316.212	6.00004
316.413	6.00004
316.612	6.00004
316.812	6.00004
317.013	6.00004
317.212	6.00004
317.413	6.00004
317.612	6.00004
317.812	6.00004
318.013	6.00004
318.212	6.00004
318.413	6.00004
318.612	6.00004
318.812	6.00004
319.013	6.00004
319.212	6.00004
319.413	6.00004
319.612	6.00004
319.812	6.00004
320.013	6.00004
320.212	6.00004
320.413	6.00004
320.612	6.00004
320.812	6.00004
321.013	6.00004
321.212	6.00004
321.413	6.00004
321.612	6.00004
321.812	6.00004
322.013	6.00004
322.212	6.00004
322.413	6.00004
322.612	6.00004
322.812	6.00004
323.013	6.00004
323.212	6.00004
323.413	6.00004
323.612	6.00004
323.812	6.00004
324.013	6.00004
324.212	6.00004
324.413	6.00004
324.612	6.00004
324.812	6.00004
325.013	6.00004
325.212	6.00004
325.413	6.00004
325.612	6.00004
325.812	6.00004
326.013	6.00004
326.212	6.00004
326.413	6.00004
326.612	6.00004
326.812	6.00004
327.013	6.00004
327.212	6.00004
327.413	6.00004
327.612	6.00004
327.812	6.00004
328.013	6.00004
328.212	6.00004
328.413	6.00004
328.612	6.00004
328.812	6.00004
329.013	6.00004
329.212	6.00004
329.413	6.00004
329.612	6.00004
329.812	6.00004
330.013	6.00004
330.212	6.00004
330.413	6.00004
330.612	6.00004
330.812	6.00004
331.013	6.00004
331.212	6.00004
331.413	6.00004
331.612	6.00004
331.812	6.00004
332.013	6.00004
332.212	6.00004
332.413	6.00004
332.612	6.00004
332.812	6.00004
333.013	6.00004
333.212	6.00004
333.413	6.00004
333.612	6.00004
333.812	6.00004
334.013	6.00004
334.212	6.00004
334.413	6.00004
334.612	6.00004
334.812	6.00004
335.013	6.00004
335.212	6.00004
335.413	6.00004
335.612	6.00004
335.812	6.00004
336.013	6.00004
336.212	6.00004
336.413	6.00004
336.612	6.00004
336.812	6.00004
337.013	6.00004
337.212	6.00004
337.413	6.00004
337.612	6.00004
337.812	6.00004
338.013	6.00004
338.212	6.00004
338.413	6.00004
338.612	6.00004
338.812	6.00004
339.013	6.00004
339.212	6.00004
339.413	6.00004
339.612	6.00004
339.812	6.00004
340.013	6.00004
340.212	6.00004
340.413	6.00004
340.612	6.00004
340.812	6.00004
341.013	6.00004
341.212	6.00004
341.413	6.00004
341.612	6.00004
341.812	6.00004
342.013	6.00004
342.212	6.00004
342.413	6.00004
342.612	6.00004
342.812	6.00004
343.013	6.00004
343.212	6.00004
343.413	6.00004
343.612	6.00004
343.812	6.00004
344.013	6.00004
344.212	6.00004
344.413	6.00004
344.612	6.00004
344.812	6.00004
345.013	6.00004
345.212	6.00004
345.413	6.00004
345.612	6.00004
345.812	6.00004
346.013	6.00004
346.212	6.00004
346.413	6.00004
346.612	6.00004
346.812	6.00004
347.013	6.00004
347.212	6.00004
347.413	6.00004
347.612	6.00004
347.812	6.00004
348.013	6.00004
348.212	6.00004
348.413	6.00004
348.612	6.00004
348.812	6.00004
349.013	6.00004
349.212	6.00004
349.413	6.00004
349.612	6.00004
349.812	6.00004
350.013	6.00004
350.212	6.00004
350.413	6.00004
350.612	6.00004
350.812	6.00004
351.013	6.00004
351.212	6.00004
351.413	6.00004
351.612	6.00004
351.812	6.00004
352.013	6.00004
352.212	6.00004
352.413	6.00004
352.612	6.00004
352.812	6.00004
353.013	6.00004
353.212	6.00004
353.413	6.00004
353.612	6.00004
353.812	6.00004
354.013	6.00004
354.212	6.00004
354.413	6.00004
354.612	6.00004
354.812	6.00004
355.013	6.00004
355.212	6.00004
355.413	6.00004
355.612	6.00004
355.812	6.00004
356.013	6.00004
356.212	6.00004
356.413	6.00004
356.612	6.00004
356.812	6.00004
357.013	6.00004
357.212	6.00004
357.413	6.00004
357.612	6.00004
357.812	6.00004
358.013	6.00004
358.212	6.00004
358.413	6.00004
358.612	6.00004
358.812	6.00004
359.013	6.00004
359.212	6.00004
359.413	6.00004
359.612	6.00004
359.812	6.00004
360.013	6.00004
360.212	6.00004
360.413	6.00004
360.612	6.00004
360.812	6.00004
361.013	6.00004
361.212	6.00004
361.413	6.00004
361.612	6.00004
361.812	6.00004
362.013	6.00004
362.212	6.00004
362.413	6.00004
362.612	6.00004
362.812	6.00004
363.013	6.00004
363.212	6.00004
363.413	6.00004
363.612	6.00004
363.812	6.00004
364.013	6.00004
364.212	6.00004
364.413	6.00004
364.612	6.00004
364.812	6.00004
365.013	6.00004
365.212	6.00004
365.413	6.00004
365.612	6.00004
365.812	6.00004
366.013	6.00004
366.212	6.00004
366.413	6.00004
366.612	6.00004
366.812	6.00004
367.013	6.00004
367.212	6.00004
367.413	6.00004
367.612	6.00004
367.812	6.00004
368.013	6.00004
368.212	6.00004
368.413	6.00004
368.612	6.00004
368.812	6.00004
369.013	6.00004
369.212	6.00004
369.413	6.00004
369.612	6.00004
369.812	6.00004
370.013	6.00004
370.212	6.00004
370.413	6.00004
370.612	6.00004
370.812	6.00004
371.013	6.00004
371.212	6.00004
371.413	6.00004
371.612	6.00004
371.812	6.00004
372.013	6.00004
372.212	6.00004
372.413	6.00004
372.612	6.00004
372.812	6.00004
373.013	6.00004
373.212	6.00004
373.413	6.00004
373.612	6.00004
373.812	6.00004
374.013	6.00004
374.212	6.00004
374.413	6.00004
374.612	6.00004
374.812	6.00004
375.013	6.00004
375.212	6.00004
375.413	6.00004
375.612	6.00004
375.812	6.00004
376.013	6.00004
376.212	6.00004
376.413	6.00004
376.612	6.00004
376.812	6.00004
377.013	6.00004
377.212	6.00004
377.413	6.00004
377.612	6.00004
377.812	6.00004
378.013	6.00004
378.212	6.00004
378.413	6.00004
378.612	6.00004
378.812	6.00004
379.013	6.00004
379.212	6.00004
379.413	6.00004
379.612	6.00004
379.812	6.00004
380.013	6.00004
380.212	6.00004
380.413	6.00004
380.612	6.00004
380.812	6.00004
381.013	6.00004
381.212	6.00004
381.413	6.00004
381.612	6.00004
381.812	6.00004
382.013	6.00005
382.212	6.00005
382.413	6.00005
382.612	6.00005
382.812	6.00005
383.013	6.00005
383.212	6.00005
383.413	6.00005
383.612	6.00005
383.812	6.00005
384.013	6.00005
384.212	6.00005
384.413	6.00005
384.612	6.00005
384.812	6.00005
385.013	6.00005
385.212	6.00005
385.413	6.00005
385.612	6.00005
385.812	6.00005
386.013	6.00005
386.212	6.00005
386.413	6.00005
386.612	6.00005
386.812	6.00005
387.013	6.00005
387.212	6.00005
387.413	6.00005
387.612	6.00005
387.812	6.00005
388.013	6.00005
388.212	6.00005
388.413	6.00005
388.612	6.00005
388.812	6.00005
389.013	6.00005
389.212	6.00005
389.413	6.00005
389.612	6.00005
389.812	6.00005
390.013	6.00005
390.212	6.00005
390.413	6.00005
390.612	6.00005
390.812	6.00005
391.013	6.00005
391.212	6.00005
391.413	6.00005
391.612	6.00005
391.812	6.00005
392.013	6.00005
392.212	6.00005
392.413	6.00005
392.612	6.00005
392.812	6.00005
393.013	6.00005
393.212	6.00005
393.413	6.00005
393.612	6.00005
393.812	6.00005
394.013	6.00005
394.212	6.00005
394.413	6.00005
394.612	6.00005
394.812	6.00005
395.013	6.00005
395.212	6.00005
395.413	6.00005
395.612	6.00005
395.812	6.00005
396.013	6.00005
396.212	6.00005
396.413	6.00005
396.612	6.00005
396.812	6.00005
397.013	6.00005
397.212	6.00005
397.413	6.00005
397.612	6.00005
397.812	6.00005
398.013	6.00005
398.212	6.00005
398.413	6.00005
398.612	6.00005
398.812	6.00005
399.013	6.00005
399.212	6.00005
399.413	6.00005
[truncated: 998,000+ more rows]
