# Supplementary material for: Focal seizures are organized by feedback between neural activity and ion concentration changes
Source: eLife. 2022 Aug 2;11:e68541. doi: 10.7554/eLife.68541 (PMC9377802; doi:10.7554/eLife.68541)
Supplement: Figure 2—source data 1. [file elife-68541-fig2-data1.zip › Inh.dat]

label:isoma.v( 0.5 )
1500001
0	-61
0.2	-61
0.4	-61.0001
0.6	-61.0001
0.8	-61.0002
1	-61.0004
1.2	-61.0005
1.4	-61.0007
1.6	-61.0009
1.8	-61.0011
2	-61.0014
2.2	-61.0016
2.4	-61.0019
2.6	-61.0022
2.8	-61.0025
3	-61.0028
3.2	-61.0031
3.4	-61.0034
3.6	-61.0037
3.8	-61.004
4	-61.0044
4.2	-61.0047
4.4	-61.005
4.6	-61.0054
4.8	-61.0057
5	-61.006
5.2	-61.0064
5.4	-61.0067
5.6	-61.007
5.8	-61.0074
6	-61.0077
6.2	-61.008
6.4	-61.0083
6.6	-61.0086
6.8	-61.0089
7	-61.0092
7.2	-61.0095
7.4	-61.0098
7.6	-61.0101
7.8	-61.0104
8	-61.0106
8.2	-61.0109
8.4	-61.0111
8.6	-61.0114
8.8	-61.0116
9	-61.0118
9.2	-61.012
9.4	-61.0122
9.6	-61.0124
9.8	-61.0126
10	-61.0128
10.2	-61.013
10.4	-61.0131
10.6	-61.0133
10.8	-61.0134
11	-61.0136
11.2	-61.0137
11.4	-61.0138
11.6	-61.0139
11.8	-61.0141
12	-61.0142
12.2	-61.0143
12.4	-61.0143
12.6	-61.0144
12.8	-61.0145
13	-61.0146
13.2	-61.0146
13.4	-61.0147
13.6	-61.0148
13.8	-61.0148
14	-61.0149
14.2	-61.0149
14.4	-61.0149
14.6	-61.015
14.8	-61.015
15	-61.015
15.2	-61.015
15.4	-61.015
15.6	-61.015
15.8	-61.0151
16	-61.0151
16.2	-61.0151
16.4	-61.0151
16.6	-61.015
16.8	-61.015
17	-61.015
17.2	-61.015
17.4	-61.015
17.6	-61.015
17.8	-61.015
18	-61.015
18.2	-61.0149
18.4	-61.0149
18.6	-61.0149
18.8	-61.0149
19	-61.0148
19.2	-61.0148
19.4	-61.0148
19.6	-61.0148
19.8	-61.0147
20	-61.0147
20.2	-61.0147
20.4	-61.0147
20.6	-61.0146
20.8	-61.0146
21	-61.0146
21.2	-61.0145
21.4	-61.0145
21.6	-61.0145
21.8	-61.0145
22	-61.0144
22.2	-61.0144
22.4	-61.0144
22.6	-61.0144
22.8	-61.0143
23	-61.0143
23.2	-61.0143
23.4	-61.0143
23.6	-61.0142
23.8	-61.0142
24	-61.0142
24.2	-61.0142
24.4	-61.0141
24.6	-61.0141
24.8	-61.0141
25	-61.0141
25.2	-61.0141
25.4	-61.014
25.6	-61.014
25.8	-61.014
26	-61.014
26.2	-61.014
26.4	-61.014
26.6	-61.014
26.8	-61.0139
27	-61.0139
27.2	-61.0139
27.4	-61.0139
27.6	-61.0139
27.8	-61.0139
28	-61.0139
28.2	-61.0139
28.4	-61.0139
28.6	-61.0139
28.8	-61.0138
29	-61.0138
29.2	-61.0138
29.4	-61.0138
29.6	-61.0138
29.8	-61.0138
30	-61.0138
30.2	-61.0138
30.4	-61.0138
30.6	-61.0138
30.8	-61.0138
31	-61.0138
31.2	-61.0138
31.4	-61.0138
31.6	-61.0138
31.8	-61.0138
32	-61.0138
32.2	-61.0138
32.4	-61.0138
32.6	-61.0138
32.8	-61.0138
33	-61.0138
33.2	-61.0138
33.4	-61.0138
33.6	-61.0138
33.8	-61.0138
34	-61.0138
34.2	-61.0138
34.4	-61.0138
34.6	-61.0138
34.8	-61.0138
35	-61.0138
35.2	-61.0138
35.4	-61.0138
35.6	-61.0138
35.8	-61.0138
36	-61.0138
36.2	-61.0138
36.4	-61.0138
36.6	-61.0138
36.8	-61.0138
37	-61.0138
37.2	-61.0138
37.4	-61.0138
37.6	-61.0138
37.8	-61.0138
38	-61.0138
38.2	-61.0138
38.4	-61.0138
38.6	-61.0138
38.8	-61.0138
39	-61.0138
39.2	-61.0138
39.4	-61.0138
39.6	-61.0138
39.8	-61.0138
40	-61.0138
40.2	-61.0138
40.4	-61.0138
40.6	-61.0138
40.8	-61.0138
41	-61.0138
41.2	-61.0138
41.4	-61.0138
41.6	-61.0138
41.8	-61.0138
42	-61.0138
42.2	-61.0138
42.4	-61.0138
42.6	-61.0138
42.8	-61.0138
43	-61.0138
43.2	-61.0138
43.4	-61.0138
43.6	-61.0138
43.8	-61.0138
44	-61.0138
44.2	-61.0138
44.4	-61.0138
44.6	-61.0138
44.8	-61.0138
45	-61.0138
45.2	-61.0138
45.4	-61.0138
45.6	-61.0138
45.8	-61.0138
46	-61.0138
46.2	-61.0138
46.4	-61.0138
46.6	-61.0138
46.8	-61.0138
47	-61.0138
47.2	-61.0138
47.4	-61.0138
47.6	-61.0138
47.8	-61.0138
48	-61.0138
48.2	-61.0138
48.4	-61.0138
48.6	-61.0138
48.8	-61.0138
49	-61.0138
49.2	-61.0138
49.4	-61.0138
49.6	-61.0138
49.8	-61.0138
50	-61.0137
50.2	-61.0137
50.4	-61.0137
50.6	-61.0137
50.8	-61.0137
51	-61.0137
51.2	-61.0137
51.4	-61.0137
51.6	-61.0137
51.8	-61.0137
52	-61.0137
52.2	-61.0137
52.4	-61.0137
52.6	-61.0137
52.8	-61.0137
53	-61.0137
53.2	-61.0137
53.4	-61.0137
53.6	-61.0137
53.8	-61.0137
54	-61.0137
54.2	-61.0137
54.4	-61.0137
54.6	-61.0137
54.8	-61.0137
55	-61.0137
55.2	-61.0137
55.4	-61.0137
55.6	-61.0137
55.8	-61.0137
56	-61.0137
56.2	-61.0137
56.4	-61.0137
56.6	-61.0137
56.8	-61.0137
57	-61.0137
57.2	-61.0137
57.4	-61.0137
57.6	-61.0137
57.8	-61.0137
58	-61.0137
58.2	-61.0137
58.4	-61.0137
58.6	-61.0137
58.8	-61.0137
59	-61.0137
59.2	-61.0137
59.4	-61.0137
59.6	-61.0137
59.8	-61.0137
60	-61.0137
60.2	-61.0137
60.4	-61.0137
60.6	-61.0136
60.8	-61.0136
61	-61.0136
61.2	-61.0136
61.4	-61.0136
61.6	-61.0136
61.8	-61.0136
62	-61.0136
62.2	-61.0136
62.4	-61.0136
62.6	-61.0136
62.8	-61.0136
63	-61.0136
63.2	-61.0136
63.4	-61.0136
63.6	-61.0136
63.8	-61.0136
64	-61.0136
64.2	-61.0136
64.4	-61.0136
64.6	-61.0136
64.8	-61.0136
65	-61.0136
65.2	-61.0136
65.4	-61.0136
65.6	-61.0136
65.8	-61.0136
66	-61.0136
66.2	-61.0136
66.4	-61.0136
66.6	-61.0136
66.8	-61.0136
67	-61.0136
67.2	-61.0136
67.4	-61.0136
67.6	-61.0136
67.8	-61.0136
68	-61.0136
68.2	-61.0136
68.4	-61.0136
68.6	-61.0136
68.8	-61.0136
69	-61.0136
69.2	-61.0136
69.4	-61.0136
69.6	-61.0136
69.8	-61.0136
70	-61.0136
70.2	-61.0136
70.4	-61.0136
70.6	-61.0136
70.8	-61.0136
71	-61.0136
71.2	-61.0136
71.4	-61.0136
71.6	-61.0136
71.8	-61.0136
72	-61.0136
72.2	-61.0136
72.4	-61.0136
72.6	-61.0136
72.8	-61.0136
73	-61.0136
73.2	-61.0136
73.4	-61.0136
73.6	-61.0136
73.8	-61.0136
74	-61.0136
74.2	-61.0136
74.4	-61.0136
74.6	-61.0136
74.8	-61.0136
75	-61.0136
75.2	-61.0136
75.4	-61.0136
75.6	-61.0136
75.8	-61.0136
76	-61.0136
76.2	-61.0136
76.4	-61.0136
76.6	-61.0136
76.8	-61.0136
77	-61.0136
77.2	-61.0136
77.4	-61.0136
77.6	-61.0135
77.8	-61.0135
78	-61.0135
78.2	-61.0135
78.4	-61.0135
78.6	-61.0135
78.8	-61.0135
79	-61.0135
79.2	-61.0135
79.4	-61.0135
79.6	-61.0135
79.8	-61.0135
80	-61.0135
80.2	-61.0135
80.4	-61.0135
80.6	-61.0135
80.8	-61.0135
81	-61.0135
81.2	-61.0135
81.4	-61.0135
81.6	-61.0135
81.8	-61.0135
82	-61.0135
82.2	-61.0135
82.4	-61.0135
82.6	-61.0135
82.8	-61.0135
83	-61.0135
83.2	-61.0135
83.4	-61.0135
83.6	-61.0135
83.8	-61.0135
84	-61.0135
84.2	-61.0135
84.4	-61.0135
84.6	-61.0135
84.8	-61.0135
85	-61.0135
85.2	-61.0135
85.4	-61.0135
85.6	-61.0135
85.8	-61.0135
86	-61.0135
86.2	-61.0135
86.4	-61.0135
86.6	-61.0135
86.8	-61.0135
87	-61.0135
87.2	-61.0135
87.4	-61.0135
87.6	-61.0135
87.8	-61.0135
88	-61.0135
88.2	-61.0135
88.4	-61.0135
88.6	-61.0135
88.8	-61.0135
89	-61.0135
89.2	-61.0135
89.4	-61.0135
89.6	-61.0135
89.8	-61.0135
90	-61.0135
90.2	-61.0135
90.4	-61.0135
90.6	-61.0135
90.8	-61.0135
91	-61.0135
91.2	-61.0135
91.4	-61.0135
91.6	-61.0135
91.8	-61.0135
92	-61.0135
92.2	-61.0135
92.4	-61.0135
92.6	-61.0135
92.8	-61.0135
93	-61.0135
93.2	-61.0135
93.4	-61.0135
93.6	-61.0135
93.8	-61.0135
94	-61.0135
94.2	-61.0135
94.4	-61.0135
94.6	-61.0135
94.8	-61.0135
95	-61.0135
95.2	-61.0135
95.4	-61.0135
95.6	-61.0135
95.8	-61.0135
96	-61.0135
96.2	-61.0135
96.4	-61.0135
96.6	-61.0135
96.8	-61.0135
97	-61.0135
97.2	-61.0135
97.4	-61.0135
97.6	-61.0135
97.8	-61.0135
98	-61.0135
98.2	-61.0135
98.4	-61.0135
98.6	-61.0135
98.8	-61.0135
99	-61.0135
99.2	-61.0135
99.4	-61.0135
99.6	-61.0135
99.8	-61.0135
100	-61.0135
100.2	-61.0135
100.4	-61.0135
100.6	-61.0135
100.8	-61.0135
101	-61.0135
101.2	-61.0135
101.4	-61.0135
101.6	-61.0135
101.8	-61.0135
102	-61.0135
102.2	-61.0135
102.4	-61.0135
102.6	-61.0135
102.8	-61.0135
103	-61.0135
103.2	-61.0135
103.4	-61.0135
103.6	-61.0135
103.8	-61.0135
104	-61.0135
104.2	-61.0135
104.4	-61.0135
104.6	-61.0135
104.8	-61.0135
105	-61.0135
105.2	-61.0135
105.4	-61.0135
105.6	-61.0135
105.8	-61.0135
106	-61.0135
106.2	-61.0135
106.4	-61.0135
106.6	-61.0135
106.8	-61.0135
107	-61.0135
107.2	-61.0135
107.4	-61.0134
107.6	-61.0134
107.8	-61.0134
108	-61.0134
108.2	-61.0134
108.4	-61.0134
108.6	-61.0134
108.8	-61.0134
109	-61.0134
109.2	-61.0134
109.4	-61.0134
109.6	-61.0134
109.8	-61.0134
110	-61.0134
110.2	-61.0134
110.4	-61.0134
110.6	-61.0134
110.8	-61.0134
111	-61.0134
111.2	-61.0134
111.4	-61.0134
111.6	-61.0134
111.8	-61.0134
112	-61.0134
112.2	-61.0134
112.4	-61.0134
112.6	-61.0134
112.8	-61.0134
113	-61.0134
113.2	-61.0134
113.4	-61.0134
113.6	-61.0134
113.8	-61.0134
114	-61.0134
114.2	-61.0134
114.4	-61.0134
114.6	-61.0134
114.8	-61.0134
115	-61.0134
115.2	-61.0134
115.4	-61.0134
115.6	-61.0134
115.8	-61.0134
116	-61.0134
116.2	-61.0134
116.4	-61.0134
116.6	-61.0134
116.8	-61.0134
117	-61.0134
117.2	-61.0134
117.4	-61.0134
117.6	-61.0134
117.8	-61.0134
118	-61.0134
118.2	-61.0134
118.4	-61.0134
118.6	-61.0134
118.8	-61.0134
119	-61.0134
119.2	-61.0134
119.4	-61.0134
119.6	-61.0134
119.8	-61.0134
120	-61.0134
120.2	-61.0134
120.4	-61.0134
120.6	-61.0134
120.8	-61.0134
121	-61.0134
121.2	-61.0134
121.4	-61.0134
121.6	-61.0134
121.8	-61.0134
122	-61.0134
122.2	-61.0134
122.4	-61.0134
122.6	-61.0134
122.8	-61.0134
123	-61.0134
123.2	-61.0134
123.4	-61.0134
123.6	-61.0134
123.8	-61.0134
124	-61.0134
124.2	-61.0134
124.4	-61.0134
124.6	-61.0134
124.8	-61.0134
125	-61.0134
125.2	-61.0134
125.4	-61.0134
125.6	-61.0134
125.8	-61.0134
126	-61.0134
126.2	-61.0134
126.4	-61.0134
126.6	-61.0134
126.8	-61.0134
127	-61.0134
127.2	-61.0134
127.4	-61.0134
127.6	-61.0134
127.8	-61.0134
128	-61.0134
128.2	-61.0134
128.4	-61.0134
128.6	-61.0134
128.8	-61.0134
129	-61.0134
129.2	-61.0134
129.4	-61.0134
129.6	-61.0134
129.8	-61.0134
130	-61.0134
130.2	-61.0134
130.4	-61.0134
130.6	-61.0133
130.8	-61.0133
131	-61.0133
131.2	-61.0133
131.4	-61.0133
131.6	-61.0133
131.8	-61.0133
132	-61.0133
132.2	-61.0133
132.4	-61.0133
132.6	-61.0133
132.8	-61.0133
133	-61.0133
133.2	-61.0133
133.4	-61.0133
133.6	-61.0133
133.8	-61.0133
134	-61.0133
134.2	-61.0133
134.4	-61.0133
134.6	-61.0133
134.8	-61.0133
135	-61.0133
135.2	-61.0133
135.4	-61.0133
135.6	-61.0133
135.8	-61.0133
136	-61.0133
136.2	-61.0133
136.4	-61.0133
136.6	-61.0133
136.8	-61.0133
137	-61.0133
137.2	-61.0133
137.4	-61.0133
137.6	-61.0133
137.8	-61.0133
138	-61.0133
138.2	-61.0133
138.4	-61.0133
138.6	-61.0133
138.8	-61.0133
139	-61.0133
139.2	-61.0133
139.4	-61.0133
139.6	-61.0133
139.8	-61.0133
140	-61.0133
140.2	-61.0133
140.4	-61.0133
140.6	-61.0133
140.8	-61.0133
141	-61.0133
141.2	-61.0133
141.4	-61.0133
141.6	-61.0133
141.8	-61.0133
142	-61.0133
142.2	-61.0133
142.4	-61.0133
142.6	-61.0133
142.8	-61.0133
143	-61.0133
143.2	-61.0133
143.4	-61.0133
143.6	-61.0133
143.8	-61.0133
144	-61.0133
144.2	-61.0133
144.4	-61.0133
144.6	-61.0133
144.8	-61.0133
145	-61.0133
145.2	-61.0133
145.4	-61.0133
145.6	-61.0133
145.8	-61.0133
146	-61.0133
146.2	-61.0133
146.4	-61.0133
146.6	-61.0133
146.8	-61.0133
147	-61.0133
147.2	-61.0133
147.4	-61.0133
147.6	-61.0133
147.8	-61.0133
148	-61.0133
148.2	-61.0133
148.4	-61.0133
148.6	-61.0133
148.8	-61.0133
149	-61.0133
149.2	-61.0133
149.4	-61.0133
149.6	-61.0133
149.8	-61.0133
150	-61.0133
150.2	-61.0133
150.4	-61.0133
150.6	-61.0133
150.8	-61.0133
151	-61.0133
151.2	-61.0133
151.4	-61.0133
151.6	-61.0133
151.8	-61.0133
152	-61.0133
152.2	-61.0133
152.4	-61.0133
152.6	-61.0133
152.8	-61.0133
153	-61.0133
153.2	-61.0133
153.4	-61.0133
153.6	-61.0133
153.8	-61.0133
154	-61.0133
154.2	-61.0133
154.4	-61.0133
154.6	-61.0133
154.8	-61.0133
155	-61.0133
155.2	-61.0133
155.4	-61.0133
155.6	-61.0133
155.8	-61.0133
156	-61.0133
156.2	-61.0133
156.4	-61.0133
156.6	-61.0133
156.8	-61.0133
157	-61.0133
157.2	-61.0133
157.4	-61.0133
157.6	-61.0133
157.8	-61.0133
158	-61.0133
158.2	-61.0133
158.4	-61.0133
158.6	-61.0133
158.8	-61.0133
159	-61.0133
159.2	-61.0133
159.4	-61.0133
159.6	-61.0133
159.8	-61.0133
160	-61.0133
160.2	-61.0133
160.4	-61.0133
160.6	-61.0133
160.8	-61.0133
161	-61.0133
161.2	-61.0133
161.4	-61.0133
161.6	-61.0133
161.8	-61.0133
162	-61.0133
162.2	-61.0133
162.4	-61.0133
162.6	-61.0133
162.8	-61.0133
163	-61.0133
163.2	-61.0133
163.4	-61.0133
163.6	-61.0133
163.8	-61.0133
164	-61.0133
164.2	-61.0133
164.4	-61.0133
164.6	-61.0133
164.8	-61.0133
165	-61.0133
165.2	-61.0133
165.4	-61.0133
165.6	-61.0133
165.8	-61.0133
166	-61.0133
166.2	-61.0133
166.4	-61.0133
166.6	-61.0133
166.8	-61.0133
167	-61.0133
167.2	-61.0133
167.4	-61.0133
167.6	-61.0133
167.8	-61.0133
168	-61.0133
168.2	-61.0133
168.4	-61.0133
168.6	-61.0133
168.8	-61.0133
169	-61.0133
169.2	-61.0133
169.4	-61.0133
169.6	-61.0133
169.8	-61.0133
170	-61.0133
170.2	-61.0133
170.4	-61.0133
170.6	-61.0133
170.8	-61.0133
171	-61.0133
171.2	-61.0133
171.4	-61.0133
171.6	-61.0133
171.8	-61.0133
172	-61.0133
172.2	-61.0133
172.4	-61.0133
172.6	-61.0133
172.8	-61.0133
173	-61.0133
173.2	-61.0133
173.4	-61.0133
173.6	-61.0133
173.8	-61.0133
174	-61.0133
174.2	-61.0133
174.4	-61.0133
174.6	-61.0133
174.8	-61.0133
175	-61.0133
175.2	-61.0133
175.4	-61.0133
175.6	-61.0133
175.8	-61.0133
176	-61.0133
176.2	-61.0133
176.4	-61.0133
176.6	-61.0133
176.8	-61.0133
177	-61.0133
177.2	-61.0133
177.4	-61.0133
177.6	-61.0133
177.8	-61.0133
178	-61.0133
178.2	-61.0133
178.4	-61.0133
178.6	-61.0133
178.8	-61.0133
179	-61.0133
179.2	-61.0133
179.4	-61.0133
179.6	-61.0133
179.8	-61.0133
180	-61.0133
180.2	-61.0133
180.4	-61.0133
180.6	-61.0133
180.8	-61.0133
181	-61.0133
181.2	-61.0133
181.4	-61.0133
181.6	-61.0133
181.8	-61.0133
182	-61.0133
182.2	-61.0133
182.4	-61.0133
182.6	-61.0133
182.8	-61.0133
183	-61.0133
183.2	-61.0133
183.4	-61.0133
183.6	-61.0133
183.8	-61.0133
184	-61.0133
184.2	-61.0133
184.4	-61.0133
184.6	-61.0133
184.8	-61.0133
185	-61.0133
185.2	-61.0133
185.4	-61.0133
185.6	-61.0133
185.8	-61.0133
186	-61.0133
186.2	-61.0133
186.4	-61.0133
186.6	-61.0133
186.8	-61.0133
187	-61.0133
187.2	-61.0133
187.4	-61.0133
187.6	-61.0133
187.8	-61.0133
188	-61.0133
188.2	-61.0133
188.4	-61.0133
188.6	-61.0133
188.8	-61.0133
189	-61.0133
189.2	-61.0133
189.4	-61.0133
189.6	-61.0133
189.8	-61.0133
190	-61.0133
190.2	-61.0133
190.4	-61.0133
190.6	-61.0133
190.8	-61.0133
191	-61.0133
191.2	-61.0133
191.4	-61.0133
191.6	-61.0133
191.8	-61.0133
192	-61.0133
192.2	-61.0133
192.4	-61.0133
192.6	-61.0133
192.8	-61.0133
193	-61.0133
193.2	-61.0133
193.4	-61.0133
193.6	-61.0133
193.8	-61.0133
194	-61.0133
194.2	-61.0133
194.4	-61.0133
194.6	-61.0133
194.8	-61.0133
195	-61.0133
195.2	-61.0133
195.4	-61.0133
195.6	-61.0133
195.8	-61.0133
196	-61.0133
196.2	-61.0133
196.4	-61.0133
196.6	-61.0133
196.8	-61.0133
197	-61.0133
197.2	-61.0133
197.4	-61.0133
197.6	-61.0133
197.8	-61.0133
198	-61.0133
198.2	-61.0133
198.4	-61.0133
198.6	-61.0133
198.8	-61.0133
199	-61.0133
199.2	-61.0133
199.4	-61.0133
199.6	-61.0133
199.8	-61.0133
200	-61.0133
200.2	-61.0133
200.4	-61.0133
200.6	-61.0133
200.8	-61.0133
201	-61.0133
201.2	-61.0133
201.4	-61.0133
201.6	-61.0133
201.8	-61.0133
202	-61.0133
202.2	-61.0133
202.4	-61.0133
202.6	-61.0133
202.8	-61.0133
203	-61.0133
203.2	-61.0133
203.4	-61.0133
203.6	-61.0133
203.8	-61.0133
204	-61.0133
204.2	-61.0133
204.4	-61.0133
204.6	-61.0133
204.8	-61.0133
205	-61.0133
205.2	-61.0133
205.4	-61.0133
205.6	-61.0133
205.8	-61.0133
206	-61.0133
206.2	-61.0133
206.4	-61.0132
206.6	-61.0132
206.8	-61.0132
207	-61.0132
207.2	-61.0132
207.4	-61.0132
207.6	-61.0132
207.8	-61.0132
208	-61.0132
208.2	-61.0132
208.4	-61.0132
208.6	-61.0132
208.8	-61.0132
209	-61.0132
209.2	-61.0132
209.4	-61.0132
209.6	-61.0132
209.8	-61.0132
210	-61.0132
210.2	-61.0132
210.4	-61.0132
210.6	-61.0132
210.8	-61.0132
211	-61.0132
211.2	-61.0132
211.4	-61.0132
211.6	-61.0132
211.8	-61.0132
212	-61.0132
212.2	-61.0132
212.4	-61.0132
212.6	-61.0132
212.8	-61.0132
213	-61.0132
213.2	-61.0132
213.4	-61.0132
213.6	-61.0132
213.8	-61.0132
214	-61.0132
214.2	-61.0132
214.4	-61.0132
214.6	-61.0132
214.8	-61.0132
215	-61.0132
215.2	-61.0132
215.4	-61.0132
215.6	-61.0132
215.8	-61.0132
216	-61.0132
216.2	-61.0132
216.4	-61.0132
216.6	-61.0132
216.8	-61.0132
217	-61.0132
217.2	-61.0132
217.4	-61.0132
217.6	-61.0132
217.8	-61.0132
218	-61.0132
218.2	-61.0132
218.4	-61.0132
218.6	-61.0132
218.8	-61.0132
219	-61.0132
219.2	-61.0132
219.4	-61.0132
219.6	-61.0132
219.8	-61.0132
220	-61.0132
220.2	-61.0132
220.4	-61.0132
220.6	-61.0132
220.8	-61.0132
221	-61.0132
221.2	-61.0132
221.4	-61.0132
221.6	-61.0132
221.8	-61.0132
222	-61.0132
222.2	-61.0132
222.4	-61.0132
222.6	-61.0132
222.8	-61.0132
223	-61.0132
223.2	-61.0132
223.4	-61.0131
223.6	-61.0131
223.8	-61.0131
224	-61.0131
224.2	-61.0131
224.4	-61.0131
224.6	-61.0131
224.8	-61.0131
225	-61.0131
225.2	-61.0131
225.4	-61.0131
225.6	-61.0131
225.8	-61.0131
226	-61.0131
226.2	-61.0131
226.4	-61.0131
226.6	-61.0131
226.8	-61.0131
227	-61.0131
227.2	-61.0131
227.4	-61.0131
227.6	-61.0131
227.8	-61.0131
228	-61.0131
228.2	-61.0131
228.4	-61.0131
228.6	-61.0131
228.8	-61.0131
229	-61.0131
229.2	-61.0131
229.4	-61.0131
229.6	-61.0131
229.8	-61.0131
230	-61.0131
230.2	-61.0131
230.4	-61.0131
230.6	-61.0131
230.8	-61.0131
231	-61.0131
231.2	-61.0131
231.4	-61.0131
231.6	-61.0131
231.8	-61.0131
232	-61.0131
232.2	-61.0131
232.4	-61.0131
232.6	-61.0131
232.8	-61.0131
233	-61.0131
233.2	-61.0131
233.4	-61.0131
233.6	-61.0131
233.8	-61.0131
234	-61.0131
234.2	-61.0131
234.4	-61.0131
234.6	-61.0131
234.8	-61.0131
235	-61.0131
235.2	-61.0131
235.4	-61.0131
235.6	-61.0131
235.8	-61.0131
236	-61.0131
236.2	-61.0131
236.4	-61.0131
236.6	-61.0131
236.8	-61.0131
237	-61.0131
237.2	-61.0131
237.4	-61.0131
237.6	-61.0131
237.8	-61.0131
238	-61.0131
238.2	-61.0131
238.4	-61.0131
238.6	-61.0131
238.8	-61.0131
239	-61.0131
239.2	-61.0131
239.4	-61.0131
239.6	-61.0131
239.8	-61.0131
240	-61.0131
240.2	-61.0131
240.4	-61.0131
240.6	-61.0131
240.8	-61.0131
241	-61.0131
241.2	-61.0131
241.4	-61.0131
241.6	-61.0131
241.8	-61.0131
242	-61.0131
242.2	-61.0131
242.4	-61.0131
242.6	-61.0131
242.8	-61.0131
243	-61.0131
243.2	-61.0131
243.4	-61.0131
243.6	-61.0131
243.8	-61.0131
244	-61.0131
244.2	-61.0131
244.4	-61.0131
244.6	-61.0131
244.8	-61.0131
245	-61.0131
245.2	-61.0131
245.4	-61.0131
245.6	-61.0131
245.8	-61.0131
246	-61.0131
246.2	-61.0131
246.4	-61.0131
246.6	-61.0131
246.8	-61.0131
247	-61.0131
247.2	-61.0131
247.4	-61.0131
247.6	-61.0131
247.8	-61.0131
248	-61.0131
248.2	-61.0131
248.4	-61.0131
248.6	-61.0131
248.8	-61.0131
249	-61.0131
249.2	-61.0131
249.4	-61.0131
249.6	-61.0131
249.8	-61.0131
250	-61.0131
250.2	-61.0131
250.4	-61.0131
250.6	-61.0131
250.8	-61.0131
251	-61.0131
251.2	-61.0131
251.4	-61.0131
251.6	-61.0131
251.8	-61.0131
252	-61.0131
252.2	-61.0131
252.4	-61.0131
252.6	-61.0131
252.8	-61.0131
253	-61.0131
253.2	-61.0131
253.4	-61.0131
253.6	-61.0131
253.8	-61.0131
254	-61.0131
254.2	-61.0131
254.4	-61.0131
254.6	-61.0131
254.8	-61.0131
255	-61.0131
255.2	-61.0131
255.4	-61.0131
255.6	-61.0131
255.8	-61.0131
256	-61.0131
256.2	-61.0131
256.4	-61.0131
256.6	-61.0131
256.8	-61.0131
257	-61.0131
257.2	-61.0131
257.4	-61.0131
257.6	-61.0131
257.8	-61.0131
258	-61.0131
258.2	-61.0131
258.4	-61.0131
258.6	-61.0131
258.8	-61.0131
259	-61.0131
259.2	-61.0131
259.4	-61.0131
259.6	-61.0131
259.8	-61.0131
260	-61.0131
260.2	-61.0131
260.4	-61.0131
260.6	-61.0131
260.8	-61.0131
261	-61.0131
261.2	-61.0131
261.4	-61.0131
261.6	-61.0131
261.8	-61.0131
262	-61.0131
262.2	-61.0131
262.4	-61.0131
262.6	-61.0131
262.8	-61.0131
263	-61.0131
263.2	-61.0131
263.4	-61.0131
263.6	-61.0131
263.8	-61.0131
264	-61.0131
264.2	-61.0131
264.4	-61.0131
264.6	-61.0131
264.8	-61.0131
265	-61.0131
265.2	-61.0131
265.4	-61.0131
265.6	-61.0131
265.8	-61.0131
266	-61.0131
266.2	-61.0131
266.4	-61.0131
266.6	-61.0131
266.8	-61.0131
267	-61.0131
267.2	-61.0131
267.4	-61.0131
267.6	-61.0131
267.8	-61.0131
268	-61.0131
268.2	-61.013
268.4	-61.013
268.6	-61.013
268.8	-61.013
269	-61.013
269.2	-61.013
269.4	-61.013
269.6	-61.013
269.8	-61.013
270	-61.013
270.2	-61.013
270.4	-61.013
270.6	-61.013
270.8	-61.013
271	-61.013
271.2	-61.013
271.4	-61.013
271.6	-61.013
271.8	-61.013
272	-61.013
272.2	-61.013
272.4	-61.013
272.6	-61.013
272.8	-61.013
273	-61.013
273.2	-61.013
273.4	-61.013
273.6	-61.013
273.8	-61.013
274	-61.013
274.2	-61.013
274.4	-61.013
274.6	-61.013
274.8	-61.013
275	-61.013
275.2	-61.013
275.4	-61.013
275.6	-61.013
275.8	-61.013
276	-61.013
276.2	-61.013
276.4	-61.013
276.6	-61.013
276.8	-61.013
277	-61.013
277.2	-61.013
277.4	-61.013
277.6	-61.013
277.8	-61.013
278	-61.013
278.2	-61.013
278.4	-61.013
278.6	-61.013
278.8	-61.013
279	-61.013
279.2	-61.013
279.4	-61.013
279.6	-61.013
279.8	-61.013
280	-61.013
280.2	-61.013
280.4	-61.013
280.6	-61.013
280.8	-61.013
281	-61.013
281.2	-61.013
281.4	-61.013
281.6	-61.013
281.8	-61.013
282	-61.013
282.2	-61.013
282.4	-61.013
282.6	-61.013
282.8	-61.013
283	-61.013
283.2	-61.013
283.4	-61.013
283.6	-61.013
283.8	-61.013
284	-61.013
284.2	-61.013
284.4	-61.013
284.6	-61.013
284.8	-61.013
285	-61.013
285.2	-61.013
285.4	-61.013
285.6	-61.013
285.8	-61.013
286	-61.013
286.2	-61.013
286.4	-61.013
286.6	-61.013
286.8	-61.013
287	-61.013
287.2	-61.013
287.4	-61.013
287.6	-61.013
287.8	-61.013
288	-61.013
288.2	-61.013
288.4	-61.013
288.6	-61.013
288.8	-61.013
289	-61.013
289.2	-61.013
289.4	-61.013
289.6	-61.013
289.8	-61.013
290	-61.013
290.2	-61.013
290.4	-61.013
290.6	-61.013
290.8	-61.013
291	-61.013
291.2	-61.013
291.4	-61.013
291.6	-61.013
291.8	-61.013
292	-61.013
292.2	-61.013
292.4	-61.013
292.6	-61.013
292.8	-61.013
293	-61.013
293.2	-61.013
293.4	-61.013
293.6	-61.013
293.8	-61.013
294	-61.013
294.2	-61.013
294.4	-61.013
294.6	-61.013
294.8	-61.013
295	-61.013
295.2	-61.013
295.4	-61.013
295.6	-61.013
295.8	-61.013
296	-61.013
296.2	-61.013
296.4	-61.013
296.6	-61.013
296.8	-61.013
297	-61.013
297.2	-61.013
297.4	-61.013
297.6	-61.013
297.8	-61.013
298	-61.013
298.2	-61.013
298.4	-61.013
298.6	-61.013
298.8	-61.013
299	-61.013
299.2	-61.013
299.4	-61.013
299.6	-61.013
299.8	-61.013
300	-61.013
300.2	-61.013
300.4	-61.013
300.6	-61.013
300.8	-61.013
301	-61.013
301.2	-61.013
301.4	-61.013
301.6	-61.013
301.8	-61.0129
302	-61.0129
302.2	-61.0129
302.4	-61.0129
302.6	-61.0129
302.8	-61.0129
303	-61.0129
303.2	-61.0129
303.4	-61.0129
303.6	-61.0129
303.8	-61.0129
304	-61.0129
304.2	-61.0129
304.4	-61.0129
304.6	-61.0129
304.8	-61.0129
305	-61.0129
305.2	-61.0129
305.4	-61.0129
305.6	-61.0129
305.8	-61.0129
306	-61.0129
306.2	-61.0129
306.4	-61.0129
306.6	-61.0129
306.8	-61.0129
307	-61.0129
307.2	-61.0129
307.4	-61.0129
307.6	-61.0129
307.8	-61.0129
308	-61.0129
308.2	-61.0129
308.4	-61.0129
308.6	-61.0129
308.8	-61.0129
309	-61.0129
309.2	-61.0129
309.4	-61.0129
309.6	-61.0129
309.8	-61.0129
310	-61.0129
310.2	-61.0129
310.4	-61.0129
310.6	-61.0129
310.8	-61.0129
311	-61.0129
311.2	-61.0129
311.4	-61.0129
311.6	-61.0129
311.8	-61.0129
312	-61.0129
312.2	-61.0129
312.4	-61.0129
312.6	-61.0129
312.8	-61.0129
313	-61.0129
313.2	-61.0129
313.4	-61.0129
313.6	-61.0129
313.8	-61.0129
314	-61.0129
314.2	-61.0129
314.4	-61.0129
314.6	-61.0129
314.8	-61.0129
315	-61.0129
315.2	-61.0129
315.4	-61.0129
315.6	-61.0129
315.8	-61.0129
316	-61.0129
316.2	-61.0129
316.4	-61.0129
316.6	-61.0129
316.8	-61.0129
317	-61.0129
317.2	-61.0129
317.4	-61.0129
317.6	-61.0129
317.8	-61.0129
318	-61.0129
318.2	-61.0129
318.4	-61.0129
318.6	-61.0129
318.8	-61.0129
319	-61.0129
319.2	-61.0129
319.4	-61.0129
319.6	-61.0129
319.8	-61.0129
320	-61.0129
320.2	-61.0129
320.4	-61.0129
320.6	-61.0129
320.8	-61.0128
321	-61.0128
321.2	-61.0128
321.4	-61.0128
321.6	-61.0128
321.8	-61.0128
322	-61.0128
322.2	-61.0128
322.4	-61.0128
322.6	-61.0128
322.8	-61.0128
323	-61.0128
323.2	-61.0128
323.4	-61.0128
323.6	-61.0128
323.8	-61.0128
324	-61.0128
324.2	-61.0128
324.4	-61.0128
324.6	-61.0128
324.8	-61.0128
325	-61.0128
325.2	-61.0128
325.4	-61.0128
325.6	-61.0128
325.8	-61.0128
326	-61.0128
326.2	-61.0128
326.4	-61.0128
326.6	-61.0128
326.8	-61.0128
327	-61.0128
327.2	-61.0128
327.4	-61.0128
327.6	-61.0128
327.8	-61.0128
328	-61.0128
328.2	-61.0128
328.4	-61.0128
328.6	-61.0128
328.8	-61.0128
329	-61.0128
329.2	-61.0128
329.4	-61.0128
329.6	-61.0128
329.8	-61.0128
330	-61.0128
330.2	-61.0128
330.4	-61.0128
330.6	-61.0128
330.8	-61.0128
331	-61.0128
331.2	-61.0128
331.4	-61.0128
331.6	-61.0128
331.8	-61.0128
332	-61.0128
332.2	-61.0128
332.4	-61.0128
332.6	-61.0128
332.8	-61.0128
333	-61.0128
333.2	-61.0128
333.4	-61.0128
333.6	-61.0128
333.8	-61.0128
334	-61.0128
334.2	-61.0128
334.4	-61.0128
334.6	-61.0128
334.8	-61.0128
335	-61.0128
335.2	-61.0128
335.4	-61.0128
335.6	-61.0128
335.8	-61.0128
336	-61.0128
336.2	-61.0128
336.4	-61.0128
336.6	-61.0128
336.8	-61.0128
337	-61.0128
337.2	-61.0128
337.4	-61.0128
337.6	-61.0128
337.8	-61.0128
338	-61.0128
338.2	-61.0128
338.4	-61.0128
338.6	-61.0128
338.8	-61.0128
339	-61.0128
339.2	-61.0128
339.4	-61.0128
339.6	-61.0128
339.8	-61.0128
340	-61.0128
340.2	-61.0128
340.4	-61.0128
340.6	-61.0128
340.8	-61.0128
341	-61.0128
341.2	-61.0128
341.4	-61.0128
341.6	-61.0128
341.8	-61.0128
342	-61.0128
342.2	-61.0128
342.4	-61.0128
342.6	-61.0128
342.8	-61.0128
343	-61.0128
343.2	-61.0128
343.4	-61.0128
343.6	-61.0128
343.8	-61.0128
344	-61.0128
344.2	-61.0128
344.4	-61.0128
344.6	-61.0128
344.8	-61.0128
345	-61.0128
345.2	-61.0128
345.4	-61.0128
345.6	-61.0128
345.8	-61.0128
346	-61.0127
346.2	-61.0127
346.4	-61.0127
346.6	-61.0127
346.8	-61.0127
347	-61.0127
347.2	-61.0127
347.4	-61.0127
347.6	-61.0127
347.8	-61.0127
348	-61.0127
348.2	-61.0127
348.4	-61.0127
348.6	-61.0127
348.8	-61.0127
349	-61.0127
349.2	-61.0127
349.4	-61.0127
349.6	-61.0127
349.8	-61.0127
350	-61.0127
350.2	-61.0127
350.4	-61.0127
350.6	-61.0127
350.8	-61.0127
351	-61.0127
351.2	-61.0127
351.4	-61.0127
351.6	-61.0127
351.8	-61.0127
352	-61.0127
352.2	-61.0127
352.4	-61.0127
352.6	-61.0127
352.8	-61.0127
353	-61.0127
353.2	-61.0127
353.4	-61.0127
353.6	-61.0127
353.8	-61.0127
354	-61.0127
354.2	-61.0127
354.4	-61.0127
354.6	-61.0127
354.8	-61.0127
355	-61.0127
355.2	-61.0127
355.4	-61.0127
355.6	-61.0127
355.8	-61.0126
356	-61.0126
356.2	-61.0126
356.4	-61.0126
356.6	-61.0126
356.8	-61.0126
357	-61.0126
357.2	-61.0126
357.4	-61.0126
357.6	-61.0126
357.8	-61.0126
358	-61.0126
358.2	-61.0126
358.4	-61.0126
358.6	-61.0126
358.8	-61.0126
359	-61.0126
359.2	-61.0126
359.4	-61.0126
359.6	-61.0126
359.8	-61.0126
360	-61.0126
360.2	-61.0126
360.4	-61.0126
360.6	-61.0126
360.8	-61.0126
361	-61.0126
361.2	-61.0126
361.4	-61.0126
361.6	-61.0126
361.8	-61.0126
362	-61.0126
362.2	-61.0125
362.4	-61.0125
362.6	-61.0125
362.8	-61.0125
363	-61.0125
363.2	-61.0125
363.4	-61.0125
363.6	-61.0125
363.8	-61.0125
364	-61.0125
364.2	-61.0125
364.4	-61.0125
364.6	-61.0125
364.8	-61.0125
365	-61.0125
365.2	-61.0125
365.4	-61.0125
365.6	-61.0125
365.8	-61.0125
366	-61.0125
366.2	-61.0125
366.4	-61.0125
366.6	-61.0125
366.8	-61.0125
367	-61.0125
367.2	-61.0125
367.4	-61.0124
367.6	-61.0124
367.8	-61.0124
368	-61.0124
368.2	-61.0124
368.4	-61.0124
368.6	-61.0124
368.8	-61.0124
369	-61.0124
369.2	-61.0124
369.4	-61.0124
369.6	-61.0124
369.8	-61.0124
370	-61.0124
370.2	-61.0124
370.4	-61.0124
370.6	-61.0124
370.8	-61.0124
371	-61.0124
371.2	-61.0124
371.4	-61.0124
371.6	-61.0124
371.8	-61.0123
372	-61.0123
372.2	-61.0123
372.4	-61.0123
372.6	-61.0123
372.8	-61.0123
373	-61.0123
373.2	-61.0123
373.4	-61.0123
373.6	-61.0123
373.8	-61.0123
374	-61.0123
374.2	-61.0123
374.4	-61.0123
374.6	-61.0123
374.8	-61.0123
375	-61.0123
375.2	-61.0123
375.4	-61.0123
375.6	-61.0123
375.8	-61.0122
376	-61.0122
376.2	-61.0122
376.4	-61.0122
376.6	-61.0122
376.8	-61.0122
377	-61.0122
377.2	-61.0122
377.4	-61.0122
377.6	-61.0122
377.8	-61.0122
378	-61.0122
378.2	-61.0122
378.4	-61.0122
378.6	-61.0122
378.8	-61.0122
379	-61.0122
379.2	-61.0122
379.4	-61.0122
379.6	-61.0121
379.8	-61.0121
380	-61.0121
380.2	-61.0121
380.4	-61.0121
380.6	-61.0121
380.8	-61.0121
381	-61.0121
381.2	-61.0121
381.4	-61.0121
381.6	-61.0121
381.8	-61.0121
382	-61.0121
382.2	-61.0121
382.4	-61.0121
382.6	-61.0121
382.8	-61.0121
383	-61.0121
383.2	-61.0121
383.4	-61.0121
383.6	-61.012
383.8	-61.012
384	-61.012
384.2	-61.012
384.4	-61.012
384.6	-61.012
384.8	-61.012
385	-61.012
385.2	-61.012
385.4	-61.012
385.6	-61.012
385.8	-61.012
386	-61.012
386.2	-61.012
386.4	-61.012
386.6	-61.012
386.8	-61.012
387	-61.012
387.2	-61.012
387.4	-61.012
387.6	-61.012
387.8	-61.0119
388	-61.0119
388.2	-61.0119
388.4	-61.0119
388.6	-61.0119
388.8	-61.0119
389	-61.0119
389.2	-61.0119
389.4	-61.0119
389.6	-61.0119
389.8	-61.0119
390	-61.0119
390.2	-61.0119
390.4	-61.0119
390.6	-61.0119
390.8	-61.0119
391	-61.0119
391.2	-61.0119
391.4	-61.0119
391.6	-61.0119
391.8	-61.0119
392	-61.0119
392.2	-61.0119
392.4	-61.0119
392.6	-61.0118
392.8	-61.0118
393	-61.0118
393.2	-61.0118
393.4	-61.0118
393.6	-61.0118
393.8	-61.0118
394	-61.0118
394.2	-61.0118
394.4	-61.0118
394.6	-61.0118
394.8	-61.0118
395	-61.0118
395.2	-61.0118
395.4	-61.0118
395.6	-61.0118
395.8	-61.0118
396	-61.0118
396.2	-61.0118
396.4	-61.0118
396.6	-61.0118
396.8	-61.0118
397	-61.0118
397.2	-61.0118
397.4	-61.0118
397.6	-61.0118
397.8	-61.0118
398	-61.0117
398.2	-61.0117
398.4	-61.0117
398.6	-61.0117
398.8	-61.0117
399	-61.0117
399.2	-61.0117
399.4	-61.0117
[truncated: 998,000+ more rows]
