# Supplementary material for: Focal seizures are organized by feedback between neural activity and ion concentration changes
Source: eLife. 2022 Aug 2;11:e68541. doi: 10.7554/eLife.68541 (PMC9377802; doi:10.7554/eLife.68541)
Supplement: Figure 2—source data 1. [file elife-68541-fig2-data1.zip › load_model_data.m]

As = importdata('ko_soma.dat');
ko_soma = As.data(3:2:end);
t = As.data(2:2:end-1)/1000;

Ad= importdata('ko_dend.dat');
ko_dend = Ad.data(3:2:end);

Bs = importdata('nai_soma.dat');
nai_soma = Bs.data(3:2:end);

Bd= importdata('nai_dend.dat');
nai_dend = Bd.data(3:2:end);

Cs = importdata('cli_soma.dat');
cli_soma = Cs.data(3:2:end);

Cd= importdata('cli_dend.dat');
cli_dend = Cd.data(3:2:end);

AVP = importdata('Pyr.dat');
VP = AVP.data(3:2:end);

AVI = importdata('Inh.dat');
VI = AVI.data(3:2:end);

AI = importdata('I.dat');
I = AI.data(3:2:end);

LFP_data = importdata('LFP.dat');
LFP_sim = LFP_data.data(3:2:end)';
