# Supplementary material for: Focal seizures are organized by feedback between neural activity and ion concentration changes
Source: eLife. 2022 Aug 2;11:e68541. doi: 10.7554/eLife.68541 (PMC9377802; doi:10.7554/eLife.68541)
Supplement: Figure 2—source data 1. [file elife-68541-fig2-data1.zip › ko_soma.dat]

label:soma1.ko( 0.5 )
1500001
-0.0125	3.5
0.1875	3.5
0.3875	3.5
0.5875	3.5
0.7875	3.5
0.9875	3.5
1.1875	3.5
1.3875	3.5
1.5875	3.5
1.7875	3.5
1.9875	3.5
2.1875	3.5
2.3875	3.5
2.5875	3.5
2.7875	3.5
2.9875	3.5
3.1875	3.5
3.3875	3.5
3.5875	3.5
3.7875	3.5
3.9875	3.5
4.1875	3.5
4.3875	3.5
4.5875	3.5
4.7875	3.5
4.9875	3.5
5.1875	3.5
5.3875	3.5
5.5875	3.5
5.7875	3.5
5.9875	3.5
6.1875	3.5
6.3875	3.5
6.5875	3.5
6.7875	3.5
6.9875	3.5
7.1875	3.5
7.3875	3.5
7.5875	3.5
7.7875	3.5
7.9875	3.5
8.1875	3.5
8.3875	3.5
8.5875	3.5
8.7875	3.5
8.9875	3.5
9.1875	3.5
9.3875	3.5
9.5875	3.5
9.7875	3.5
9.9875	3.5
10.1875	3.5
10.3875	3.5
10.5875	3.5
10.7875	3.5
10.9875	3.5
11.1875	3.5
11.3875	3.5
11.5875	3.5
11.7875	3.5
11.9875	3.5
12.1875	3.5
12.3875	3.5
12.5875	3.5
12.7875	3.5
12.9875	3.5
13.1875	3.5
13.3875	3.5
13.5875	3.5
13.7875	3.5
13.9875	3.5
14.1875	3.5
14.3875	3.5
14.5875	3.5
14.7875	3.5
14.9875	3.5
15.1875	3.5
15.3875	3.5
15.5875	3.5
15.7875	3.5
15.9875	3.5
16.1875	3.5
16.3875	3.5
16.5875	3.5
16.7875	3.5
16.9875	3.5
17.1875	3.5
17.3875	3.5
17.5875	3.5
17.7875	3.5
17.9875	3.5
18.1875	3.5
18.3875	3.5
18.5875	3.5
18.7875	3.5
18.9875	3.5
19.1875	3.5
19.3875	3.5
19.5875	3.5
19.7875	3.5
19.9875	3.5
20.1875	3.5
20.3875	3.5
20.5875	3.5
20.7875	3.5
20.9875	3.5
21.1875	3.5
21.3875	3.5
21.5875	3.5
21.7875	3.5
21.9875	3.5
22.1875	3.50001
22.3875	3.50001
22.5875	3.50001
22.7875	3.50001
22.9875	3.50001
23.1875	3.50001
23.3875	3.50001
23.5875	3.50001
23.7875	3.50001
23.9875	3.50001
24.1875	3.50001
24.3875	3.50001
24.5875	3.50002
24.7875	3.50002
24.9875	3.50002
25.1875	3.50002
25.3875	3.50002
25.5875	3.50002
25.7875	3.50002
25.9875	3.50002
26.1875	3.50002
26.3875	3.50002
26.5875	3.50002
26.7875	3.50003
26.9875	3.50003
27.1875	3.50003
27.3875	3.50003
27.5875	3.50003
27.7875	3.50003
27.9875	3.50003
28.1875	3.50003
28.3875	3.50003
28.5875	3.50003
28.7875	3.50003
28.9875	3.50003
29.1875	3.50004
29.3875	3.50004
29.5875	3.50004
29.7875	3.50004
29.9875	3.50004
30.1875	3.50004
30.3875	3.50004
30.5875	3.50004
30.7875	3.50004
30.9875	3.50004
31.1875	3.50004
31.3875	3.50005
31.5875	3.50005
31.7875	3.50005
31.9875	3.50005
32.1875	3.50005
32.3875	3.50005
32.5875	3.50005
32.7875	3.50005
32.9875	3.50006
33.1875	3.50006
33.3875	3.50006
33.5875	3.50006
33.7875	3.50006
33.9875	3.50006
34.1875	3.50007
34.3875	3.50007
34.5875	3.50007
34.7875	3.50007
34.9875	3.50007
35.1875	3.50007
35.3875	3.50008
35.5875	3.50008
35.7875	3.50008
35.9875	3.50008
36.1875	3.50008
36.3875	3.50008
36.5875	3.50009
36.7875	3.50009
36.9875	3.50009
37.1875	3.50009
37.3875	3.50009
37.5875	3.50009
37.7875	3.5001
37.9875	3.5001
38.1875	3.5001
38.3875	3.5001
38.5875	3.5001
38.7875	3.5001
38.9875	3.50011
39.1875	3.50011
39.3875	3.50011
39.5875	3.50011
39.7875	3.50011
39.9875	3.50011
40.1875	3.50012
40.3875	3.50012
40.5875	3.50012
40.7875	3.50012
40.9875	3.50012
41.1875	3.50012
41.3875	3.50013
41.5875	3.50013
41.7875	3.50013
41.9875	3.50013
42.1875	3.50013
42.3875	3.50013
42.5875	3.50014
42.7875	3.50014
42.9875	3.50014
43.1875	3.50014
43.3875	3.50014
43.5875	3.50014
43.7875	3.50015
43.9875	3.50015
44.1875	3.50015
44.3875	3.50015
44.5875	3.50015
44.7875	3.50015
44.9875	3.50016
45.1875	3.50016
45.3875	3.50016
45.5875	3.50016
45.7875	3.50016
45.9875	3.50016
46.1875	3.50016
46.3875	3.50017
46.5875	3.50017
46.7875	3.50017
46.9875	3.50017
47.1875	3.50017
47.3875	3.50017
47.5875	3.50017
47.7875	3.50018
47.9875	3.50018
48.1875	3.50018
48.3875	3.50018
48.5875	3.50018
48.7875	3.50018
48.9875	3.50018
49.1875	3.50019
49.3875	3.50019
49.5875	3.50019
49.7875	3.50019
49.9875	3.50019
50.1875	3.50019
50.3875	3.50019
50.5875	3.5002
50.7875	3.5002
50.9875	3.5002
51.1875	3.5002
51.3875	3.5002
51.5875	3.5002
51.7875	3.5002
51.9875	3.5002
52.1875	3.50021
52.3875	3.50021
52.5875	3.50021
52.7875	3.50021
52.9875	3.50021
53.1875	3.50021
53.3875	3.50021
53.5875	3.50021
53.7875	3.50022
53.9875	3.50022
54.1875	3.50022
54.3875	3.50022
54.5875	3.50022
54.7875	3.50022
54.9875	3.50022
55.1875	3.50022
55.3875	3.50022
55.5875	3.50023
55.7875	3.50023
55.9875	3.50023
56.1875	3.50023
56.3875	3.50023
56.5875	3.50023
56.7875	3.50023
56.9875	3.50023
57.1875	3.50023
57.3875	3.50024
57.5875	3.50024
57.7875	3.50024
57.9875	3.50024
58.1875	3.50024
58.3875	3.50024
58.5875	3.50024
58.7875	3.50024
58.9875	3.50024
59.1875	3.50024
59.3875	3.50025
59.5875	3.50025
59.7875	3.50025
59.9875	3.50025
60.1875	3.50025
60.3875	3.50025
60.5875	3.50025
60.7875	3.50025
60.9875	3.50025
61.1875	3.50025
61.3875	3.50025
61.5875	3.50026
61.7875	3.50026
61.9875	3.50026
62.1875	3.50026
62.3875	3.50026
62.5875	3.50026
62.7875	3.50026
62.9875	3.50026
63.1875	3.50026
63.3875	3.50026
63.5875	3.50026
63.7875	3.50026
63.9875	3.50027
64.1875	3.50027
64.3875	3.50027
64.5875	3.50027
64.7875	3.50027
64.9875	3.50027
65.1875	3.50027
65.3875	3.50027
65.5875	3.50027
65.7875	3.50027
65.9875	3.50027
66.1875	3.50027
66.3875	3.50027
66.5875	3.50028
66.7875	3.50028
66.9875	3.50028
67.1875	3.50028
67.3875	3.50028
67.5875	3.50028
67.7875	3.50028
67.9875	3.50028
68.1875	3.50028
68.3875	3.50028
68.5875	3.50028
68.7875	3.50028
68.9875	3.50028
69.1875	3.50028
69.3875	3.50028
69.5875	3.50029
69.7875	3.50029
69.9875	3.50029
70.1875	3.50029
70.3875	3.50029
70.5875	3.50029
70.7875	3.50029
70.9875	3.50029
71.1875	3.50029
71.3875	3.50029
71.5875	3.50029
71.7875	3.50029
71.9875	3.50029
72.1875	3.50029
72.3875	3.50029
72.5875	3.50029
72.7875	3.50029
72.9875	3.5003
73.1875	3.5003
73.3875	3.5003
73.5875	3.5003
73.7875	3.5003
73.9875	3.5003
74.1875	3.5003
74.3875	3.5003
74.5875	3.5003
74.7875	3.5003
74.9875	3.5003
75.1875	3.5003
75.3875	3.5003
75.5875	3.5003
75.7875	3.5003
75.9875	3.5003
76.1875	3.5003
76.3875	3.5003
76.5875	3.5003
76.7875	3.5003
76.9875	3.50031
77.1875	3.50031
77.3875	3.50031
77.5875	3.50031
77.7875	3.50031
77.9875	3.50031
78.1875	3.50031
78.3875	3.50031
78.5875	3.50031
78.7875	3.50031
78.9875	3.50031
79.1875	3.50031
79.3875	3.50031
79.5875	3.50031
79.7875	3.50031
79.9875	3.50031
80.1875	3.50031
80.3875	3.50031
80.5875	3.50031
80.7875	3.50031
80.9875	3.50031
81.1875	3.50031
81.3875	3.50031
81.5875	3.50031
81.7875	3.50031
81.9875	3.50031
82.1875	3.50031
82.3875	3.50032
82.5875	3.50032
82.7875	3.50032
82.9875	3.50032
83.1875	3.50032
83.3875	3.50032
83.5875	3.50032
83.7875	3.50032
83.9875	3.50032
84.1875	3.50032
84.3875	3.50032
84.5875	3.50032
84.7875	3.50032
84.9875	3.50032
85.1875	3.50032
85.3875	3.50032
85.5875	3.50032
85.7875	3.50032
85.9875	3.50032
86.1875	3.50032
86.3875	3.50032
86.5875	3.50032
86.7875	3.50032
86.9875	3.50032
87.1875	3.50032
87.3875	3.50032
87.5875	3.50032
87.7875	3.50032
87.9875	3.50032
88.1875	3.50032
88.3875	3.50032
88.5875	3.50032
88.7875	3.50032
88.9875	3.50032
89.1875	3.50032
89.3875	3.50032
89.5875	3.50032
89.7875	3.50032
89.9875	3.50033
90.1875	3.50033
90.3875	3.50033
90.5875	3.50033
90.7875	3.50033
90.9875	3.50033
91.1875	3.50033
91.3875	3.50033
91.5875	3.50033
91.7875	3.50033
91.9875	3.50033
92.1875	3.50033
92.3875	3.50033
92.5875	3.50033
92.7875	3.50033
92.9875	3.50033
93.1875	3.50033
93.3875	3.50033
93.5875	3.50033
93.7875	3.50033
93.9875	3.50033
94.1875	3.50033
94.3875	3.50033
94.5875	3.50033
94.7875	3.50033
94.9875	3.50033
95.1875	3.50033
95.3875	3.50033
95.5875	3.50033
95.7875	3.50033
95.9875	3.50033
96.1875	3.50033
96.3875	3.50033
96.5875	3.50033
96.7875	3.50033
96.9875	3.50033
97.1875	3.50033
97.3875	3.50033
97.5875	3.50033
97.7875	3.50033
97.9875	3.50033
98.1875	3.50033
98.3875	3.50033
98.5875	3.50033
98.7875	3.50033
98.9875	3.50033
99.1875	3.50033
99.3875	3.50034
99.5875	3.50034
99.7875	3.50034
99.9875	3.50034
100.188	3.50034
100.387	3.50034
100.588	3.50034
100.787	3.50034
100.988	3.50034
101.188	3.50034
101.387	3.50034
101.588	3.50034
101.787	3.50034
101.988	3.50034
102.188	3.50034
102.387	3.50034
102.588	3.50034
102.787	3.50034
102.988	3.50034
103.188	3.50034
103.387	3.50034
103.588	3.50035
103.787	3.50035
103.988	3.50035
104.188	3.50035
104.387	3.50035
104.588	3.50035
104.787	3.50035
104.988	3.50035
105.188	3.50035
105.387	3.50035
105.588	3.50035
105.787	3.50035
105.988	3.50035
106.188	3.50035
106.387	3.50035
106.588	3.50035
106.787	3.50036
106.988	3.50036
107.188	3.50036
107.387	3.50036
107.588	3.50036
107.787	3.50036
107.988	3.50036
108.188	3.50036
108.387	3.50036
108.588	3.50036
108.787	3.50036
108.988	3.50036
109.188	3.50036
109.387	3.50036
109.588	3.50036
109.787	3.50037
109.988	3.50037
110.188	3.50037
110.387	3.50037
110.588	3.50037
110.787	3.50037
110.988	3.50037
111.188	3.50037
111.387	3.50037
111.588	3.50037
111.787	3.50037
111.988	3.50037
112.188	3.50037
112.387	3.50037
112.588	3.50037
112.787	3.50038
112.988	3.50038
113.188	3.50038
113.387	3.50038
113.588	3.50038
113.787	3.50038
113.988	3.50038
114.188	3.50038
114.387	3.50038
114.588	3.50038
114.787	3.50038
114.988	3.50038
115.188	3.50038
115.387	3.50038
115.588	3.50038
115.787	3.50038
115.988	3.50039
116.188	3.50039
116.387	3.50039
116.588	3.50039
116.787	3.50039
116.988	3.50039
117.188	3.50039
117.387	3.50039
117.588	3.50039
117.787	3.50039
117.988	3.50039
118.188	3.50039
118.387	3.50039
118.588	3.50039
118.787	3.50039
118.988	3.50039
119.188	3.5004
119.387	3.5004
119.588	3.5004
119.787	3.5004
119.988	3.5004
120.188	3.5004
120.387	3.5004
120.588	3.5004
120.787	3.5004
120.988	3.5004
121.188	3.5004
121.387	3.5004
121.588	3.5004
121.787	3.5004
121.988	3.5004
122.188	3.5004
122.387	3.5004
122.588	3.5004
122.787	3.5004
122.988	3.50041
123.188	3.50041
123.387	3.50041
123.588	3.50041
123.787	3.50041
123.988	3.50041
124.188	3.50041
124.387	3.50041
124.588	3.50041
124.787	3.50041
124.988	3.50041
125.188	3.50041
125.387	3.50041
125.588	3.50041
125.787	3.50041
125.988	3.50041
126.188	3.50041
126.387	3.50041
126.588	3.50041
126.787	3.50041
126.988	3.50041
127.188	3.50042
127.387	3.50042
127.588	3.50042
127.787	3.50042
127.988	3.50042
128.188	3.50042
128.387	3.50042
128.587	3.50042
128.788	3.50042
128.988	3.50042
129.188	3.50042
129.387	3.50042
129.587	3.50042
129.788	3.50042
129.988	3.50042
130.188	3.50042
130.387	3.50042
130.587	3.50042
130.788	3.50042
130.988	3.50042
131.188	3.50042
131.387	3.50042
131.587	3.50042
131.788	3.50042
131.988	3.50042
132.188	3.50042
132.387	3.50043
132.587	3.50043
132.788	3.50043
132.988	3.50043
133.188	3.50043
133.387	3.50043
133.587	3.50043
133.788	3.50043
133.988	3.50043
134.188	3.50043
134.387	3.50043
134.587	3.50043
134.788	3.50043
134.988	3.50043
135.188	3.50043
135.387	3.50043
135.587	3.50043
135.788	3.50043
135.988	3.50043
136.188	3.50043
136.387	3.50043
136.587	3.50043
136.788	3.50043
136.988	3.50043
137.188	3.50043
137.387	3.50043
137.587	3.50043
137.788	3.50043
137.988	3.50043
138.188	3.50043
138.387	3.50043
138.587	3.50043
138.788	3.50043
138.988	3.50043
139.188	3.50043
139.387	3.50043
139.587	3.50043
139.788	3.50043
139.988	3.50044
140.188	3.50044
140.387	3.50044
140.587	3.50044
140.788	3.50044
140.988	3.50044
141.188	3.50044
141.387	3.50044
141.587	3.50044
141.788	3.50044
141.988	3.50044
142.188	3.50044
142.387	3.50044
142.587	3.50044
142.788	3.50044
142.988	3.50044
143.188	3.50044
143.387	3.50044
143.587	3.50044
143.788	3.50044
143.988	3.50044
144.188	3.50044
144.387	3.50044
144.587	3.50044
144.788	3.50044
144.988	3.50044
145.188	3.50044
145.387	3.50044
145.587	3.50044
145.788	3.50044
145.988	3.50044
146.188	3.50044
146.387	3.50044
146.587	3.50044
146.788	3.50044
146.988	3.50044
147.188	3.50044
147.387	3.50044
147.587	3.50044
147.788	3.50044
147.988	3.50044
148.188	3.50044
148.387	3.50044
148.587	3.50044
148.788	3.50044
148.988	3.50044
149.188	3.50044
149.387	3.50044
149.587	3.50044
149.788	3.50044
149.988	3.50044
150.188	3.50044
150.387	3.50044
150.587	3.50044
150.788	3.50044
150.988	3.50044
151.188	3.50044
151.387	3.50044
151.587	3.50044
151.788	3.50044
151.988	3.50044
152.188	3.50044
152.387	3.50044
152.587	3.50044
152.788	3.50044
152.988	3.50044
153.188	3.50044
153.387	3.50044
153.587	3.50044
153.788	3.50044
153.988	3.50044
154.188	3.50044
154.387	3.50044
154.587	3.50044
154.788	3.50044
154.988	3.50044
155.188	3.50044
155.387	3.50044
155.587	3.50044
155.788	3.50044
155.988	3.50044
156.188	3.50044
156.387	3.50044
156.587	3.50044
156.788	3.50044
156.988	3.50044
157.188	3.50044
157.387	3.50044
157.587	3.50044
157.788	3.50044
157.988	3.50044
158.188	3.50044
158.387	3.50044
158.587	3.50044
158.788	3.50044
158.988	3.50044
159.188	3.50044
159.387	3.50044
159.587	3.50044
159.788	3.50044
159.988	3.50044
160.188	3.50044
160.387	3.50044
160.587	3.50044
160.788	3.50044
160.988	3.50044
161.188	3.50044
161.387	3.50044
161.587	3.50044
161.788	3.50044
161.988	3.50044
162.188	3.50044
162.387	3.50044
162.587	3.50044
162.788	3.50044
162.988	3.50044
163.188	3.50044
163.387	3.50044
163.587	3.50044
163.788	3.50044
163.988	3.50044
164.188	3.50044
164.387	3.50044
164.587	3.50044
164.788	3.50044
164.988	3.50044
165.188	3.50044
165.387	3.50044
165.587	3.50044
165.788	3.50044
165.988	3.50044
166.188	3.50044
166.387	3.50044
166.587	3.50044
166.788	3.50044
166.988	3.50044
167.188	3.50044
167.387	3.50044
167.587	3.50044
167.788	3.50044
167.988	3.50044
168.188	3.50044
168.387	3.50044
168.587	3.50044
168.788	3.50044
168.988	3.50044
169.188	3.50044
169.387	3.50044
169.587	3.50044
169.788	3.50044
169.988	3.50044
170.188	3.50044
170.387	3.50044
170.587	3.50044
170.788	3.50044
170.988	3.50044
171.188	3.50044
171.387	3.50044
171.587	3.50044
171.788	3.50044
171.988	3.50044
172.188	3.50044
172.387	3.50044
172.587	3.50043
172.788	3.50043
172.988	3.50043
173.188	3.50043
173.387	3.50043
173.587	3.50043
173.788	3.50043
173.988	3.50043
174.188	3.50043
174.387	3.50043
174.587	3.50043
174.788	3.50043
174.988	3.50043
175.188	3.50043
175.387	3.50043
175.587	3.50043
175.788	3.50043
175.988	3.50043
176.188	3.50043
176.387	3.50043
176.587	3.50043
176.788	3.50043
176.988	3.50043
177.188	3.50043
177.387	3.50043
177.587	3.50043
177.788	3.50043
177.988	3.50043
178.188	3.50043
178.387	3.50043
178.587	3.50043
178.788	3.50043
178.988	3.50043
179.188	3.50043
179.387	3.50043
179.587	3.50043
179.788	3.50043
179.988	3.50043
180.188	3.50043
180.387	3.50043
180.587	3.50043
180.788	3.50043
180.988	3.50043
181.188	3.50043
181.387	3.50043
181.587	3.50043
181.788	3.50043
181.988	3.50043
182.188	3.50043
182.387	3.50043
182.587	3.50043
182.788	3.50043
182.988	3.50043
183.188	3.50043
183.387	3.50043
183.587	3.50043
183.788	3.50043
183.988	3.50043
184.188	3.50043
184.387	3.50043
184.587	3.50043
184.788	3.50044
184.988	3.50044
185.188	3.50044
185.387	3.50044
185.587	3.50044
185.788	3.50044
185.988	3.50044
186.188	3.50044
186.387	3.50044
186.587	3.50044
186.788	3.50044
186.988	3.50044
187.188	3.50044
187.387	3.50044
187.587	3.50044
187.788	3.50044
187.988	3.50044
188.188	3.50044
188.387	3.50044
188.587	3.50044
188.788	3.50044
188.988	3.50044
189.188	3.50044
189.387	3.50044
189.587	3.50044
189.788	3.50044
189.988	3.50045
190.188	3.50045
190.387	3.50045
190.587	3.50045
190.788	3.50045
190.988	3.50045
191.188	3.50045
191.387	3.50045
191.587	3.50045
191.788	3.50045
191.988	3.50045
192.188	3.50045
192.387	3.50045
192.587	3.50045
192.788	3.50045
192.988	3.50045
193.188	3.50045
193.387	3.50045
193.587	3.50045
193.788	3.50045
193.988	3.50045
194.188	3.50045
194.387	3.50045
194.587	3.50046
194.788	3.50046
194.988	3.50046
195.188	3.50046
195.387	3.50046
195.587	3.50046
195.788	3.50046
195.988	3.50046
196.188	3.50046
196.387	3.50046
196.587	3.50046
196.788	3.50046
196.988	3.50046
197.188	3.50046
197.387	3.50046
197.587	3.50046
197.788	3.50046
197.988	3.50046
198.188	3.50046
198.387	3.50046
198.587	3.50047
198.788	3.50047
198.988	3.50047
199.188	3.50047
199.387	3.50047
199.587	3.50047
199.788	3.50047
199.988	3.50047
200.188	3.50047
200.387	3.50047
200.587	3.50048
200.788	3.50048
200.988	3.50048
201.188	3.50048
201.387	3.50048
201.587	3.50048
201.788	3.50048
201.988	3.50048
202.188	3.50049
202.387	3.50049
202.587	3.50049
202.788	3.50049
202.988	3.50049
203.188	3.50049
203.387	3.50049
203.587	3.50049
203.788	3.5005
203.988	3.5005
204.188	3.5005
204.387	3.5005
204.587	3.5005
204.788	3.5005
204.988	3.5005
205.188	3.50051
205.387	3.50051
205.587	3.50051
205.788	3.50051
205.988	3.50051
206.188	3.50051
206.387	3.50051
206.587	3.50052
206.788	3.50052
206.988	3.50052
207.188	3.50052
207.387	3.50052
207.587	3.50052
207.788	3.50052
207.988	3.50052
208.188	3.50053
208.387	3.50053
208.587	3.50053
208.788	3.50053
208.988	3.50053
209.188	3.50053
209.387	3.50053
209.587	3.50053
209.788	3.50054
209.988	3.50054
210.188	3.50054
210.387	3.50054
210.587	3.50054
210.788	3.50054
210.988	3.50054
211.188	3.50054
211.387	3.50054
211.587	3.50055
211.788	3.50055
211.988	3.50055
212.188	3.50055
212.387	3.50055
212.587	3.50055
212.788	3.50055
212.988	3.50055
213.188	3.50055
213.387	3.50055
213.587	3.50056
213.788	3.50056
213.988	3.50056
214.188	3.50056
214.387	3.50056
214.587	3.50056
214.788	3.50056
214.988	3.50056
215.188	3.50056
215.387	3.50056
215.587	3.50057
215.788	3.50057
215.988	3.50057
216.188	3.50057
216.387	3.50057
216.587	3.50057
216.788	3.50057
216.988	3.50057
217.188	3.50057
217.387	3.50057
217.587	3.50057
217.788	3.50057
217.988	3.50058
218.188	3.50058
218.387	3.50058
218.587	3.50058
218.788	3.50058
218.988	3.50058
219.188	3.50058
219.387	3.50058
219.587	3.50058
219.788	3.50058
219.988	3.50058
220.188	3.50058
220.387	3.50058
220.587	3.50058
220.788	3.50059
220.988	3.50059
221.188	3.50059
221.387	3.50059
221.587	3.50059
221.788	3.50059
221.988	3.50059
222.188	3.50059
222.387	3.50059
222.587	3.50059
222.788	3.50059
222.988	3.50059
223.188	3.50059
223.387	3.50059
223.587	3.50059
223.788	3.50059
223.988	3.5006
224.188	3.5006
224.387	3.5006
224.587	3.5006
224.788	3.5006
224.988	3.5006
225.188	3.5006
225.387	3.5006
225.587	3.5006
225.788	3.5006
225.988	3.5006
226.188	3.5006
226.387	3.5006
226.587	3.5006
226.788	3.5006
226.988	3.5006
227.188	3.5006
227.387	3.5006
227.587	3.5006
227.788	3.5006
227.988	3.50061
228.188	3.50061
228.387	3.50061
228.587	3.50061
228.788	3.50061
228.988	3.50061
229.188	3.50061
229.387	3.50061
229.587	3.50061
229.788	3.50061
229.988	3.50061
230.188	3.50061
230.387	3.50061
230.587	3.50061
230.788	3.50061
230.988	3.50061
231.188	3.50061
231.387	3.50061
231.587	3.50061
231.788	3.50061
231.988	3.50061
232.188	3.50061
232.387	3.50061
232.587	3.50061
232.788	3.50061
232.988	3.50061
233.188	3.50062
233.387	3.50062
233.587	3.50062
233.788	3.50062
233.988	3.50062
234.188	3.50062
234.387	3.50062
234.587	3.50062
234.788	3.50062
234.988	3.50062
235.188	3.50062
235.387	3.50062
235.587	3.50062
235.788	3.50062
235.988	3.50062
236.188	3.50062
236.387	3.50062
236.587	3.50062
236.788	3.50062
236.988	3.50062
237.188	3.50062
237.387	3.50062
237.587	3.50062
237.788	3.50062
237.988	3.50062
238.188	3.50062
238.387	3.50062
238.587	3.50062
238.788	3.50062
238.988	3.50062
239.188	3.50062
239.387	3.50062
239.587	3.50062
239.788	3.50062
239.988	3.50062
240.188	3.50062
240.387	3.50062
240.587	3.50062
240.788	3.50062
240.988	3.50062
241.188	3.50062
241.387	3.50062
241.587	3.50062
241.788	3.50062
241.988	3.50062
242.188	3.50063
242.387	3.50063
242.587	3.50063
242.788	3.50063
242.988	3.50063
243.188	3.50063
243.387	3.50063
243.587	3.50063
243.788	3.50063
243.988	3.50063
244.188	3.50063
244.387	3.50063
244.587	3.50063
244.788	3.50063
244.988	3.50063
245.188	3.50063
245.387	3.50063
245.587	3.50063
245.788	3.50063
245.988	3.50063
246.188	3.50063
246.387	3.50063
246.587	3.50063
246.788	3.50063
246.988	3.50063
247.188	3.50063
247.387	3.50063
247.587	3.50063
247.788	3.50063
247.988	3.50063
248.188	3.50063
248.387	3.50063
248.587	3.50063
248.788	3.50063
248.988	3.50063
249.188	3.50063
249.387	3.50063
249.587	3.50063
249.788	3.50063
249.988	3.50063
250.188	3.50063
250.387	3.50063
250.587	3.50063
250.788	3.50063
250.988	3.50063
251.188	3.50063
251.387	3.50063
251.587	3.50063
251.788	3.50063
251.988	3.50063
252.188	3.50063
252.387	3.50063
252.587	3.50063
252.788	3.50063
252.988	3.50063
253.188	3.50063
253.387	3.50063
253.587	3.50063
253.788	3.50063
253.988	3.50063
254.188	3.50063
254.387	3.50063
254.587	3.50063
254.788	3.50063
254.988	3.50063
255.188	3.50063
255.387	3.50063
255.587	3.50063
255.788	3.50063
255.988	3.50063
256.188	3.50063
256.388	3.50063
256.587	3.50063
256.788	3.50063
256.987	3.50063
257.188	3.50063
257.388	3.50063
257.587	3.50063
257.788	3.50063
257.987	3.50063
258.188	3.50063
258.388	3.50063
258.587	3.50063
258.788	3.50063
258.987	3.50063
259.188	3.50063
259.388	3.50063
259.587	3.50063
259.788	3.50063
259.987	3.50063
260.188	3.50063
260.388	3.50063
260.587	3.50063
260.788	3.50063
260.987	3.50063
261.188	3.50063
261.388	3.50063
261.587	3.50063
261.788	3.50063
261.987	3.50063
262.188	3.50063
262.388	3.50063
262.587	3.50063
262.788	3.50063
262.987	3.50064
263.188	3.50064
263.388	3.50064
263.587	3.50064
263.788	3.50064
263.987	3.50064
264.188	3.50064
264.388	3.50064
264.587	3.50064
264.788	3.50064
264.987	3.50064
265.188	3.50064
265.388	3.50064
265.587	3.50064
265.788	3.50064
265.987	3.50064
266.188	3.50064
266.388	3.50064
266.587	3.50064
266.788	3.50064
266.987	3.50064
267.188	3.50064
267.388	3.50065
267.587	3.50065
267.788	3.50065
267.987	3.50065
268.188	3.50065
268.388	3.50065
268.587	3.50065
268.788	3.50065
268.987	3.50065
269.188	3.50065
269.388	3.50065
269.587	3.50065
269.788	3.50065
269.987	3.50065
270.188	3.50065
270.388	3.50065
270.587	3.50065
270.788	3.50065
270.987	3.50065
271.188	3.50066
271.388	3.50066
271.587	3.50066
271.788	3.50066
271.987	3.50066
272.188	3.50066
272.388	3.50066
272.587	3.50066
272.788	3.50066
272.987	3.50066
273.188	3.50066
273.388	3.50066
273.587	3.50066
273.788	3.50066
273.987	3.50066
274.188	3.50066
274.388	3.50066
274.587	3.50066
274.788	3.50067
274.987	3.50067
275.188	3.50067
275.388	3.50067
275.587	3.50067
275.788	3.50067
275.987	3.50067
276.188	3.50067
276.388	3.50067
276.587	3.50067
276.788	3.50067
276.987	3.50067
277.188	3.50067
277.388	3.50067
277.587	3.50067
277.788	3.50067
277.987	3.50067
278.188	3.50067
278.388	3.50067
278.587	3.50067
278.788	3.50068
278.987	3.50068
279.188	3.50068
279.388	3.50068
279.587	3.50068
279.788	3.50068
279.987	3.50068
280.188	3.50068
280.388	3.50068
280.587	3.50068
280.788	3.50068
280.987	3.50068
281.188	3.50068
281.388	3.50068
281.587	3.50068
281.788	3.50068
281.987	3.50068
282.188	3.50068
282.388	3.50068
282.587	3.50068
282.788	3.50068
282.987	3.50068
283.188	3.50068
283.388	3.50069
283.587	3.50069
283.788	3.50069
283.987	3.50069
284.188	3.50069
284.388	3.50069
284.587	3.50069
284.788	3.50069
284.987	3.50069
285.188	3.50069
285.388	3.50069
285.587	3.50069
285.788	3.50069
285.987	3.50069
286.188	3.50069
286.388	3.50069
286.587	3.50069
286.788	3.50069
286.987	3.50069
287.188	3.50069
287.388	3.50069
287.587	3.50069
287.788	3.50069
287.987	3.50069
288.188	3.50069
288.388	3.50069
288.587	3.50069
288.788	3.50069
288.987	3.50069
289.188	3.50069
289.388	3.5007
289.587	3.5007
289.788	3.5007
289.987	3.5007
290.188	3.5007
290.388	3.5007
290.587	3.5007
290.788	3.5007
290.987	3.5007
291.188	3.5007
291.388	3.5007
291.587	3.5007
291.788	3.5007
291.987	3.5007
292.188	3.5007
292.388	3.5007
292.587	3.5007
292.788	3.5007
292.987	3.5007
293.188	3.5007
293.388	3.5007
293.587	3.5007
293.788	3.5007
293.987	3.5007
294.188	3.5007
294.388	3.5007
294.587	3.5007
294.788	3.5007
294.987	3.5007
295.188	3.5007
295.388	3.5007
295.587	3.5007
295.788	3.5007
295.987	3.5007
296.188	3.5007
296.388	3.5007
296.587	3.5007
296.788	3.5007
296.987	3.5007
297.188	3.50071
297.388	3.50071
297.587	3.50071
297.788	3.50071
297.987	3.50071
298.188	3.50071
298.388	3.50071
298.587	3.50071
298.788	3.50071
298.987	3.50071
299.188	3.50071
299.388	3.50071
299.587	3.50071
299.788	3.50071
299.987	3.50071
300.188	3.50071
300.388	3.50071
300.587	3.50071
300.788	3.50071
300.987	3.50071
301.188	3.50071
301.388	3.50071
301.587	3.50072
301.788	3.50072
301.987	3.50072
302.188	3.50072
302.388	3.50072
302.587	3.50072
302.788	3.50072
302.987	3.50072
303.188	3.50072
303.388	3.50072
303.587	3.50072
303.788	3.50072
303.987	3.50072
304.188	3.50072
304.388	3.50072
304.587	3.50072
304.788	3.50073
304.987	3.50073
305.188	3.50073
305.388	3.50073
305.587	3.50073
305.788	3.50073
305.987	3.50073
306.188	3.50073
306.388	3.50073
306.587	3.50073
306.788	3.50073
306.987	3.50073
307.188	3.50073
307.388	3.50073
307.587	3.50074
307.788	3.50074
307.987	3.50074
308.188	3.50074
308.388	3.50074
308.587	3.50074
308.788	3.50074
308.987	3.50074
309.188	3.50074
309.388	3.50074
309.587	3.50074
309.788	3.50074
309.987	3.50074
310.188	3.50075
310.388	3.50075
310.587	3.50075
310.788	3.50075
310.987	3.50075
311.188	3.50075
311.388	3.50075
311.587	3.50075
311.788	3.50075
311.987	3.50075
312.188	3.50075
312.388	3.50075
312.587	3.50075
312.788	3.50075
312.987	3.50076
313.188	3.50076
313.388	3.50076
313.587	3.50076
313.788	3.50076
313.987	3.50076
314.188	3.50076
314.388	3.50076
314.587	3.50076
314.788	3.50076
314.987	3.50076
315.188	3.50076
315.388	3.50076
315.587	3.50076
315.788	3.50077
315.987	3.50077
316.188	3.50077
316.388	3.50077
316.587	3.50077
316.788	3.50077
316.987	3.50077
317.188	3.50077
317.388	3.50077
317.587	3.50077
317.788	3.50077
317.987	3.50077
318.188	3.50077
318.388	3.50077
318.587	3.50077
318.788	3.50077
318.987	3.50078
319.188	3.50078
319.388	3.50078
319.587	3.50078
319.788	3.50078
319.987	3.50078
320.188	3.50078
320.388	3.50078
320.587	3.50078
320.788	3.50078
320.987	3.50078
321.188	3.50078
321.388	3.50078
321.587	3.50078
321.788	3.50078
321.987	3.50078
322.188	3.50079
322.388	3.50079
322.587	3.50079
322.788	3.50079
322.987	3.50079
323.188	3.50079
323.388	3.50079
323.587	3.50079
323.788	3.50079
323.987	3.50079
324.188	3.50079
324.388	3.50079
324.587	3.50079
324.788	3.50079
324.987	3.50079
325.188	3.50079
325.388	3.50079
325.587	3.50079
325.788	3.50079
325.987	3.50079
326.188	3.5008
326.388	3.5008
326.587	3.5008
326.788	3.5008
326.987	3.5008
327.188	3.5008
327.388	3.5008
327.587	3.5008
327.788	3.5008
327.987	3.5008
328.188	3.5008
328.388	3.5008
328.587	3.5008
328.788	3.5008
328.987	3.5008
329.188	3.5008
329.388	3.5008
329.587	3.5008
329.788	3.5008
329.987	3.5008
330.188	3.5008
330.388	3.5008
330.587	3.5008
330.788	3.5008
330.987	3.50081
331.188	3.50081
331.388	3.50081
331.587	3.50081
331.788	3.50081
331.987	3.50081
332.188	3.50081
332.388	3.50081
332.587	3.50081
332.788	3.50081
332.987	3.50081
333.188	3.50081
333.388	3.50081
333.587	3.50081
333.788	3.50081
333.987	3.50081
334.188	3.50081
334.388	3.50081
334.587	3.50081
334.788	3.50081
334.987	3.50081
335.188	3.50081
335.388	3.50082
335.587	3.50082
335.788	3.50082
335.987	3.50082
336.188	3.50082
336.388	3.50082
336.587	3.50082
336.788	3.50082
336.987	3.50082
337.188	3.50082
337.388	3.50082
337.587	3.50082
337.788	3.50082
337.987	3.50082
338.188	3.50082
338.388	3.50082
338.587	3.50082
338.788	3.50083
338.987	3.50083
339.188	3.50083
339.388	3.50083
339.587	3.50083
339.788	3.50083
339.987	3.50083
340.188	3.50083
340.388	3.50083
340.587	3.50083
340.788	3.50083
340.987	3.50083
341.188	3.50083
341.388	3.50083
341.587	3.50084
341.788	3.50084
341.987	3.50084
342.188	3.50084
342.388	3.50084
342.587	3.50084
342.788	3.50084
342.987	3.50084
343.188	3.50084
343.388	3.50084
343.587	3.50084
343.788	3.50085
343.987	3.50085
344.188	3.50085
344.388	3.50085
344.587	3.50085
344.788	3.50085
344.987	3.50085
345.188	3.50085
345.388	3.50085
345.587	3.50086
345.788	3.50086
345.987	3.50086
346.188	3.50086
346.388	3.50086
346.587	3.50086
346.788	3.50086
346.987	3.50086
347.188	3.50087
347.388	3.50087
347.587	3.50087
347.788	3.50087
347.987	3.50087
348.188	3.50087
348.388	3.50087
348.587	3.50088
348.788	3.50088
348.987	3.50088
349.188	3.50088
349.388	3.50088
349.587	3.50088
349.788	3.50089
349.987	3.50089
350.188	3.50089
350.388	3.50089
350.587	3.50089
350.788	3.5009
350.987	3.5009
351.188	3.5009
351.388	3.5009
351.587	3.5009
351.788	3.50091
351.987	3.50091
352.188	3.50091
352.388	3.50091
352.587	3.50092
352.788	3.50092
352.987	3.50092
353.188	3.50092
353.388	3.50093
353.587	3.50093
353.788	3.50093
353.987	3.50093
354.188	3.50094
354.388	3.50094
354.587	3.50094
354.788	3.50094
354.987	3.50095
355.188	3.50095
355.388	3.50095
355.587	3.50095
355.788	3.50096
355.987	3.50096
356.188	3.50096
356.388	3.50096
356.587	3.50097
356.788	3.50097
356.987	3.50097
357.188	3.50097
357.388	3.50098
357.587	3.50098
357.788	3.50098
357.987	3.50099
358.188	3.50099
358.388	3.50099
358.587	3.50099
358.788	3.501
358.987	3.501
359.188	3.501
359.388	3.501
359.587	3.50101
359.788	3.50101
359.987	3.50101
360.188	3.50101
360.388	3.50102
360.587	3.50102
360.788	3.50102
360.987	3.50103
361.188	3.50103
361.388	3.50103
361.587	3.50103
361.788	3.50104
361.987	3.50104
362.188	3.50104
362.388	3.50104
362.587	3.50105
362.788	3.50105
362.987	3.50105
363.188	3.50106
363.388	3.50106
363.587	3.50106
363.788	3.50106
363.987	3.50107
364.188	3.50107
364.388	3.50107
364.587	3.50107
364.788	3.50108
364.987	3.50108
365.188	3.50108
365.388	3.50109
365.587	3.50109
365.788	3.50109
365.987	3.50109
366.188	3.5011
366.388	3.5011
366.587	3.5011
366.788	3.50111
366.987	3.50111
367.188	3.50111
367.388	3.50111
367.587	3.50112
367.788	3.50112
367.987	3.50112
368.188	3.50113
368.388	3.50113
368.587	3.50113
368.788	3.50114
368.987	3.50114
369.188	3.50114
369.388	3.50115
369.587	3.50115
369.788	3.50115
369.987	3.50116
370.188	3.50116
370.388	3.50116
370.587	3.50116
370.788	3.50117
370.987	3.50117
371.188	3.50117
371.388	3.50118
371.587	3.50118
371.788	3.50118
371.987	3.50119
372.188	3.50119
372.388	3.5012
372.587	3.5012
372.788	3.5012
372.987	3.50121
373.188	3.50121
373.388	3.50121
373.587	3.50122
373.788	3.50122
373.987	3.50122
374.188	3.50123
374.388	3.50123
374.587	3.50123
374.788	3.50124
374.987	3.50124
375.188	3.50124
375.388	3.50125
375.587	3.50125
375.788	3.50125
375.987	3.50126
376.188	3.50126
376.388	3.50127
376.587	3.50127
376.788	3.50127
376.987	3.50128
377.188	3.50128
377.388	3.50128
377.587	3.50129
377.788	3.50129
377.987	3.50129
378.188	3.5013
378.388	3.5013
378.587	3.5013
378.788	3.50131
378.987	3.50131
379.188	3.50132
379.388	3.50132
379.587	3.50132
379.788	3.50133
379.987	3.50133
380.188	3.50133
380.388	3.50134
380.587	3.50134
380.788	3.50134
380.987	3.50135
381.188	3.50135
381.388	3.50135
381.587	3.50136
381.788	3.50136
381.987	3.50137
382.188	3.50137
382.388	3.50137
382.587	3.50138
382.788	3.50138
382.987	3.50138
383.188	3.50139
383.388	3.50139
383.587	3.50139
383.788	3.5014
383.987	3.5014
384.188	3.5014
384.388	3.50141
384.587	3.50141
384.788	3.50141
384.987	3.50142
385.188	3.50142
385.388	3.50142
385.587	3.50143
385.788	3.50143
385.987	3.50143
386.188	3.50144
386.388	3.50144
386.587	3.50144
386.788	3.50145
386.987	3.50145
387.188	3.50145
387.388	3.50146
387.587	3.50146
387.788	3.50146
387.987	3.50147
388.188	3.50147
388.388	3.50147
388.587	3.50148
388.788	3.50148
388.987	3.50148
389.188	3.50149
389.388	3.50149
389.587	3.50149
389.788	3.5015
389.987	3.5015
390.188	3.5015
390.388	3.50151
390.587	3.50151
390.788	3.50151
390.987	3.50151
391.188	3.50152
391.388	3.50152
391.587	3.50152
391.788	3.50153
391.987	3.50153
392.188	3.50153
392.388	3.50154
392.587	3.50154
392.788	3.50154
392.987	3.50154
393.188	3.50155
393.388	3.50155
393.587	3.50155
393.788	3.50156
393.987	3.50156
394.188	3.50156
394.388	3.50156
394.587	3.50157
394.788	3.50157
394.987	3.50157
395.188	3.50158
395.388	3.50158
395.587	3.50158
395.788	3.50158
395.987	3.50159
396.188	3.50159
396.388	3.50159
396.587	3.5016
396.788	3.5016
396.987	3.5016
397.188	3.5016
397.388	3.50161
397.587	3.50161
397.788	3.50161
397.987	3.50161
398.188	3.50162
398.388	3.50162
398.587	3.50162
398.788	3.50162
398.987	3.50163
399.188	3.50163
399.388	3.50163
[truncated: 998,000+ more rows]
