# Supplementary material for: Focal seizures are organized by feedback between neural activity and ion concentration changes
Source: eLife. 2022 Aug 2;11:e68541. doi: 10.7554/eLife.68541 (PMC9377802; doi:10.7554/eLife.68541)
Supplement: Figure 2—source data 1. [file elife-68541-fig2-data1.zip › Pyr.dat]

label:soma4.v( 0.5 )
1500001
-0.0125	-61
0.1875	-61.0002
0.3875	-61.0008
0.5875	-61.0014
0.7875	-61.002
0.9875	-61.0027
1.1875	-61.0033
1.3875	-61.0039
1.5875	-61.0046
1.7875	-61.0053
1.9875	-61.0059
2.1875	-61.0066
2.3875	-61.0073
2.5875	-61.008
2.7875	-61.0087
2.9875	-61.0094
3.1875	-61.0101
3.3875	-61.0108
3.5875	-61.0115
3.7875	-61.0123
3.9875	-61.013
4.1875	-61.0137
4.3875	-61.0145
4.5875	-61.0152
4.7875	-61.016
4.9875	-61.0167
5.1875	-61.0175
5.3875	-61.0183
5.5875	-61.019
5.7875	-61.0198
5.9875	-61.0206
6.1875	-61.0214
6.3875	-61.0221
6.5875	-61.0229
6.7875	-61.0237
6.9875	-61.0245
7.1875	-61.0253
7.3875	-61.0261
7.5875	-61.0269
7.7875	-61.0277
7.9875	-61.0285
8.1875	-61.0293
8.3875	-61.0301
8.5875	-61.0309
8.7875	-61.0317
8.9875	-61.0326
9.1875	-61.0334
9.3875	-61.0342
9.5875	-61.035
9.7875	-61.0358
9.9875	-61.0367
10.1875	-61.0375
10.3875	-61.0383
10.5875	-61.0391
10.7875	-61.0399
10.9875	-61.0408
11.1875	-61.0416
11.3875	-61.0424
11.5875	-61.0432
11.7875	-61.0441
11.9875	-61.0449
12.1875	-61.0457
12.3875	-61.0465
12.5875	-61.0474
12.7875	-61.0482
12.9875	-61.049
13.1875	-61.0499
13.3875	-61.0507
13.5875	-61.0515
13.7875	-61.0523
13.9875	-61.0531
14.1875	-61.054
14.3875	-61.0548
14.5875	-61.0556
14.7875	-61.0564
14.9875	-61.0573
15.1875	-61.0581
15.3875	-61.0589
15.5875	-61.0597
15.7875	-61.0605
15.9875	-61.0613
16.1875	-61.0622
16.3875	-61.063
16.5875	-61.0638
16.7875	-61.0646
16.9875	-61.0654
17.1875	-61.0662
17.3875	-61.067
17.5875	-61.0678
17.7875	-61.0686
17.9875	-61.0694
18.1875	-61.0702
18.3875	-61.071
18.5875	-61.0718
18.7875	-61.0726
18.9875	-61.0734
19.1875	-61.0742
19.3875	-61.075
19.5875	-61.0758
19.7875	-61.0765
19.9875	-61.0773
20.1875	-61.0781
20.3875	-61.0789
20.5875	-61.0797
20.7875	-61.0804
20.9875	-61.0812
21.1875	-61.082
21.3875	-61.0827
21.5875	-61.0835
21.7875	-61.0843
21.9875	-61.085
22.1875	-61.0858
22.3875	-61.0866
22.5875	-61.0873
22.7875	-61.0881
22.9875	-61.0888
23.1875	-61.0896
23.3875	-61.0903
23.5875	-61.091
23.7875	-61.0918
23.9875	-61.0925
24.1875	-61.0933
24.3875	-61.094
24.5875	-61.0947
24.7875	-61.0955
24.9875	-61.0962
25.1875	-61.0969
25.3875	-61.0976
25.5875	-61.0983
25.7875	-61.0991
25.9875	-61.0998
26.1875	-61.1005
26.3875	-61.1012
26.5875	-61.1019
26.7875	-61.1026
26.9875	-61.1033
27.1875	-61.104
27.3875	-61.1047
27.5875	-61.1054
27.7875	-61.1061
27.9875	-61.1067
28.1875	-61.1074
28.3875	-61.1081
28.5875	-61.1088
28.7875	-61.1095
28.9875	-61.1101
29.1875	-61.1108
29.3875	-61.1115
29.5875	-61.1121
29.7875	-61.1128
29.9875	-61.1134
30.1875	-61.1141
30.3875	-61.1147
30.5875	-61.1154
30.7875	-61.116
30.9875	-61.1167
31.1875	-61.1173
31.3875	-61.118
31.5875	-61.1186
31.7875	-61.1192
31.9875	-61.1199
32.1875	-61.1205
32.3875	-61.1211
32.5875	-61.1217
32.7875	-61.1224
32.9875	-61.123
33.1875	-61.1236
33.3875	-61.1242
33.5875	-61.1248
33.7875	-61.1254
33.9875	-61.126
34.1875	-61.1266
34.3875	-61.1272
34.5875	-61.1278
34.7875	-61.1284
34.9875	-61.129
35.1875	-61.1296
35.3875	-61.1301
35.5875	-61.1307
35.7875	-61.1313
35.9875	-61.1319
36.1875	-61.1324
36.3875	-61.133
36.5875	-61.1336
36.7875	-61.1341
36.9875	-61.1347
37.1875	-61.1353
37.3875	-61.1358
37.5875	-61.1364
37.7875	-61.1369
37.9875	-61.1375
38.1875	-61.138
38.3875	-61.1385
38.5875	-61.1391
38.7875	-61.1396
38.9875	-61.1402
39.1875	-61.1407
39.3875	-61.1412
39.5875	-61.1417
39.7875	-61.1423
39.9875	-61.1428
40.1875	-61.1433
40.3875	-61.1438
40.5875	-61.1443
40.7875	-61.1448
40.9875	-61.1453
41.1875	-61.1458
41.3875	-61.1463
41.5875	-61.1468
41.7875	-61.1473
41.9875	-61.1478
42.1875	-61.1483
42.3875	-61.1488
42.5875	-61.1493
42.7875	-61.1498
42.9875	-61.1502
43.1875	-61.1507
43.3875	-61.1512
43.5875	-61.1517
43.7875	-61.1521
43.9875	-61.1526
44.1875	-61.1531
44.3875	-61.1535
44.5875	-61.154
44.7875	-61.1544
44.9875	-61.1549
45.1875	-61.1553
45.3875	-61.1558
45.5875	-61.1562
45.7875	-61.1567
45.9875	-61.1571
46.1875	-61.1576
46.3875	-61.158
46.5875	-61.1584
46.7875	-61.1589
46.9875	-61.1593
47.1875	-61.1597
47.3875	-61.1602
47.5875	-61.1606
47.7875	-61.161
47.9875	-61.1614
48.1875	-61.1618
48.3875	-61.1623
48.5875	-61.1627
48.7875	-61.1631
48.9875	-61.1635
49.1875	-61.1639
49.3875	-61.1643
49.5875	-61.1647
49.7875	-61.1651
49.9875	-61.1655
50.1875	-61.1659
50.3875	-61.1663
50.5875	-61.1666
50.7875	-61.167
50.9875	-61.1674
51.1875	-61.1678
51.3875	-61.1682
51.5875	-61.1686
51.7875	-61.1689
51.9875	-61.1693
52.1875	-61.1697
52.3875	-61.17
52.5875	-61.1704
52.7875	-61.1708
52.9875	-61.1711
53.1875	-61.1715
53.3875	-61.1719
53.5875	-61.1722
53.7875	-61.1726
53.9875	-61.1729
54.1875	-61.1733
54.3875	-61.1736
54.5875	-61.174
54.7875	-61.1743
54.9875	-61.1746
55.1875	-61.175
55.3875	-61.1753
55.5875	-61.1757
55.7875	-61.176
55.9875	-61.1763
56.1875	-61.1767
56.3875	-61.177
56.5875	-61.1773
56.7875	-61.1776
56.9875	-61.178
57.1875	-61.1783
57.3875	-61.1786
57.5875	-61.1789
57.7875	-61.1792
57.9875	-61.1795
58.1875	-61.1798
58.3875	-61.1802
58.5875	-61.1805
58.7875	-61.1808
58.9875	-61.1811
59.1875	-61.1814
59.3875	-61.1817
59.5875	-61.182
59.7875	-61.1823
59.9875	-61.1826
60.1875	-61.1829
60.3875	-61.1832
60.5875	-61.1834
60.7875	-61.1837
60.9875	-61.184
61.1875	-61.1843
61.3875	-61.1846
61.5875	-61.1849
61.7875	-61.1851
61.9875	-61.1854
62.1875	-61.1857
62.3875	-61.186
62.5875	-61.1862
62.7875	-61.1865
62.9875	-61.1868
63.1875	-61.1871
63.3875	-61.1873
63.5875	-61.1876
63.7875	-61.1879
63.9875	-61.1881
64.1875	-61.1884
64.3875	-61.1886
64.5875	-61.1889
64.7875	-61.1891
64.9875	-61.1894
65.1875	-61.1897
65.3875	-61.1899
65.5875	-61.1902
65.7875	-61.1904
65.9875	-61.1906
66.1875	-61.1909
66.3875	-61.1911
66.5875	-61.1914
66.7875	-61.1916
66.9875	-61.1919
67.1875	-61.1921
67.3875	-61.1923
67.5875	-61.1926
67.7875	-61.1928
67.9875	-61.193
68.1875	-61.1933
68.3875	-61.1935
68.5875	-61.1937
68.7875	-61.1939
68.9875	-61.1942
69.1875	-61.1944
69.3875	-61.1946
69.5875	-61.1948
69.7875	-61.1951
69.9875	-61.1953
70.1875	-61.1955
70.3875	-61.1957
70.5875	-61.1959
70.7875	-61.1961
70.9875	-61.1964
71.1875	-61.1966
71.3875	-61.1968
71.5875	-61.197
71.7875	-61.1972
71.9875	-61.1974
72.1875	-61.1976
72.3875	-61.1978
72.5875	-61.198
72.7875	-61.1982
72.9875	-61.1984
73.1875	-61.1986
73.3875	-61.1988
73.5875	-61.199
73.7875	-61.1992
73.9875	-61.1994
74.1875	-61.1996
74.3875	-61.1998
74.5875	-61.2
74.7875	-61.2002
74.9875	-61.2003
75.1875	-61.2005
75.3875	-61.2007
75.5875	-61.2009
75.7875	-61.2011
75.9875	-61.2013
76.1875	-61.2014
76.3875	-61.2016
76.5875	-61.2018
76.7875	-61.202
76.9875	-61.2022
77.1875	-61.2023
77.3875	-61.2025
77.5875	-61.2027
77.7875	-61.2029
77.9875	-61.203
78.1875	-61.2032
78.3875	-61.2034
78.5875	-61.2035
78.7875	-61.2037
78.9875	-61.2039
79.1875	-61.204
79.3875	-61.2042
79.5875	-61.2044
79.7875	-61.2045
79.9875	-61.2047
80.1875	-61.2049
80.3875	-61.205
80.5875	-61.2052
80.7875	-61.2053
80.9875	-61.2055
81.1875	-61.2057
81.3875	-61.2058
81.5875	-61.206
81.7875	-61.2061
81.9875	-61.2063
82.1875	-61.2064
82.3875	-61.2066
82.5875	-61.2067
82.7875	-61.2069
82.9875	-61.207
83.1875	-61.2072
83.3875	-61.2073
83.5875	-61.2075
83.7875	-61.2076
83.9875	-61.2077
84.1875	-61.2079
84.3875	-61.208
84.5875	-61.2082
84.7875	-61.2083
84.9875	-61.2085
85.1875	-61.2086
85.3875	-61.2087
85.5875	-61.2089
85.7875	-61.209
85.9875	-61.2091
86.1875	-61.2093
86.3875	-61.2094
86.5875	-61.2095
86.7875	-61.2097
86.9875	-61.2098
87.1875	-61.2099
87.3875	-61.2101
87.5875	-61.2102
87.7875	-61.2103
87.9875	-61.2105
88.1875	-61.2106
88.3875	-61.2107
88.5875	-61.2108
88.7875	-61.211
88.9875	-61.2111
89.1875	-61.2112
89.3875	-61.2113
89.5875	-61.2115
89.7875	-61.2116
89.9875	-61.2117
90.1875	-61.2118
90.3875	-61.2119
90.5875	-61.2121
90.7875	-61.2101
90.9875	-61.2017
91.1875	-61.1871
91.3875	-61.1672
91.5875	-61.1427
91.7875	-61.1144
91.9875	-61.0828
92.1875	-61.0485
92.3875	-61.012
92.5875	-60.9738
92.7875	-60.9342
92.9875	-60.8936
93.1875	-60.8522
93.3875	-60.8104
93.5875	-60.7683
93.7875	-60.7263
93.9875	-60.6844
94.1875	-60.6428
94.3875	-60.6016
94.5875	-60.561
94.7875	-60.521
94.9875	-60.4817
95.1875	-60.4433
95.3875	-60.4056
95.5875	-60.3689
95.7875	-60.3331
95.9875	-60.2984
96.1875	-60.2645
96.3875	-60.2317
96.5875	-60.1999
96.7875	-60.1692
96.9875	-60.1394
97.1875	-60.1106
97.3875	-60.0829
97.5875	-60.0562
97.7875	-60.0304
97.9875	-60.0057
98.1875	-59.982
98.3875	-59.9592
98.5875	-59.9373
98.7875	-59.9164
98.9875	-59.8964
99.1875	-59.8773
99.3875	-59.8591
99.5875	-59.8417
99.7875	-59.8252
99.9875	-59.8095
100.188	-59.7947
100.387	-59.7806
100.588	-59.7672
100.787	-59.7546
100.988	-59.7428
101.188	-59.7316
101.387	-59.7212
101.588	-59.7113
101.787	-59.7022
101.988	-59.6937
102.188	-59.6858
102.387	-59.6785
102.588	-59.6717
102.787	-59.6656
102.988	-59.6599
103.188	-59.6548
103.387	-59.6502
103.588	-59.6462
103.787	-59.6425
103.988	-59.6394
104.188	-59.6367
104.387	-59.6344
104.588	-59.6326
104.787	-59.6312
104.988	-59.6302
105.188	-59.6295
105.387	-59.6292
105.588	-59.6293
105.787	-59.6297
105.988	-59.6305
106.188	-59.6316
106.387	-59.633
106.588	-59.6347
106.787	-59.6367
106.988	-59.639
107.188	-59.6415
107.387	-59.6443
107.588	-59.6474
107.787	-59.6507
107.988	-59.6542
108.188	-59.658
108.387	-59.6619
108.588	-59.6661
108.787	-59.6705
108.988	-59.6751
109.188	-59.6799
109.387	-59.6848
109.588	-59.69
109.787	-59.6952
109.988	-59.7007
110.188	-59.7063
110.387	-59.712
110.588	-59.7179
110.787	-59.724
110.988	-59.7301
111.188	-59.7364
111.387	-59.7428
111.588	-59.7493
111.787	-59.7559
111.988	-59.7626
112.188	-59.7694
112.387	-59.7764
112.588	-59.7834
112.787	-59.7904
112.988	-59.7976
113.188	-59.8049
113.387	-59.8122
113.588	-59.8196
113.787	-59.827
113.988	-59.8345
114.188	-59.8421
114.387	-59.8497
114.588	-59.8574
114.787	-59.8651
114.988	-59.8729
115.188	-59.8807
115.387	-59.8886
115.588	-59.8965
115.787	-59.9044
115.988	-59.9124
116.188	-59.9204
116.387	-59.9284
116.588	-59.9364
116.787	-59.9445
116.988	-59.9525
117.188	-59.9606
117.387	-59.9687
117.588	-59.9769
117.787	-59.985
117.988	-59.9931
118.188	-60.0013
118.387	-60.0094
118.588	-60.0176
118.787	-60.0258
118.988	-60.0339
119.188	-60.0421
119.387	-60.0503
119.588	-60.0584
119.787	-60.0666
119.988	-60.0747
120.188	-60.0828
120.387	-60.091
120.588	-60.0991
120.787	-60.1072
120.988	-60.1153
121.188	-60.1234
121.387	-60.1314
121.588	-60.1395
121.787	-60.1475
121.988	-60.1556
122.188	-60.1636
122.387	-60.1715
122.588	-60.1795
122.787	-60.1874
122.988	-60.1954
123.188	-60.2033
123.387	-60.2111
123.588	-60.219
123.787	-60.2268
123.988	-60.2346
124.188	-60.2424
124.387	-60.2502
124.588	-60.2579
124.787	-60.2656
124.988	-60.2733
125.188	-60.2809
125.387	-60.2886
125.588	-60.2962
125.787	-60.3037
125.988	-60.3112
126.188	-60.3187
126.387	-60.3262
126.588	-60.3336
126.787	-60.341
126.988	-60.3484
127.188	-60.3557
127.387	-60.363
127.588	-60.3702
127.787	-60.3774
127.988	-60.3846
128.188	-60.3917
128.387	-60.3988
128.587	-60.4058
128.788	-60.4128
128.988	-60.4198
129.188	-60.4267
129.387	-60.4336
129.587	-60.4405
129.788	-60.4473
129.988	-60.4541
130.188	-60.4608
130.387	-60.4675
130.587	-60.4742
130.788	-60.4808
130.988	-60.4874
131.188	-60.4939
131.387	-60.5005
131.587	-60.5069
131.788	-60.5133
131.988	-60.5197
132.188	-60.5261
132.387	-60.5324
132.587	-60.5387
132.788	-60.5449
132.988	-60.5511
133.188	-60.5572
133.387	-60.5633
133.587	-60.5694
133.788	-60.5755
133.988	-60.5815
134.188	-60.5874
134.387	-60.5933
134.587	-60.5992
134.788	-60.605
134.988	-60.6109
135.188	-60.6166
135.387	-60.6223
135.587	-60.628
135.788	-60.6337
135.988	-60.6393
136.188	-60.6449
136.387	-60.6504
136.587	-60.6559
136.788	-60.6614
136.988	-60.6668
137.188	-60.6722
137.387	-60.6775
137.587	-60.6829
137.788	-60.6881
137.988	-60.6934
138.188	-60.6986
138.387	-60.7038
138.587	-60.7089
138.788	-60.714
138.988	-60.719
139.188	-60.724
139.387	-60.729
139.587	-60.7339
139.788	-60.7388
139.988	-60.7437
140.188	-60.7485
140.387	-60.7533
140.587	-60.758
140.788	-60.7627
140.988	-60.7674
141.188	-60.772
141.387	-60.7766
141.587	-60.7812
141.788	-60.7857
141.988	-60.7902
142.188	-60.7946
142.387	-60.799
142.587	-60.8034
142.788	-60.8078
142.988	-60.8121
143.188	-60.8163
143.387	-60.8206
143.587	-60.8248
143.788	-60.8289
143.988	-60.8331
144.188	-60.8372
144.387	-60.8412
144.587	-60.8453
144.788	-60.8493
144.988	-60.8533
145.188	-60.8572
145.387	-60.8611
145.587	-60.865
145.788	-60.8688
145.988	-60.8726
146.188	-60.8764
146.387	-60.8801
146.587	-60.8838
146.788	-60.8875
146.988	-60.8912
147.188	-60.8948
147.387	-60.8984
147.587	-60.9019
147.788	-60.9055
147.988	-60.909
148.188	-60.9124
148.387	-60.9159
148.587	-60.9193
148.788	-60.9227
148.988	-60.926
149.188	-60.9294
149.387	-60.9327
149.587	-60.9359
149.788	-60.9392
149.988	-60.9424
150.188	-60.9456
150.387	-60.9487
150.587	-60.9519
150.788	-60.955
150.988	-60.9581
151.188	-60.9611
151.387	-60.9641
151.587	-60.9671
151.788	-60.9701
151.988	-60.9731
152.188	-60.976
152.387	-60.9789
152.587	-60.9818
152.788	-60.9846
152.988	-60.9874
153.188	-60.9902
153.387	-60.993
153.587	-60.9958
153.788	-60.9985
153.988	-61.0012
154.188	-61.0039
154.387	-61.0065
154.587	-61.0092
154.788	-61.0118
154.988	-61.0144
155.188	-61.0169
155.387	-61.0195
155.587	-61.022
155.788	-61.0245
155.988	-61.027
156.188	-61.0294
156.387	-61.0319
156.587	-61.0343
156.788	-61.0367
156.988	-61.039
157.188	-61.0414
157.387	-61.0437
157.587	-61.046
157.788	-61.0483
157.988	-61.0506
158.188	-61.0528
158.387	-61.055
158.587	-61.0572
158.788	-61.0594
158.988	-61.0616
159.188	-61.0637
159.387	-61.0659
159.587	-61.068
159.788	-61.0701
159.988	-61.0721
160.188	-61.0742
160.387	-61.0762
160.587	-61.0782
160.788	-61.0802
160.988	-61.0822
161.188	-61.0842
161.387	-61.0861
161.587	-61.0881
161.788	-61.09
161.988	-61.0919
162.188	-61.0937
162.387	-61.0956
162.587	-61.0974
162.788	-61.0993
162.988	-61.1011
163.188	-61.1028
163.387	-61.1046
163.587	-61.1064
163.788	-61.1081
163.988	-61.1099
164.188	-61.1116
164.387	-61.1133
164.587	-61.1149
164.788	-61.1166
164.988	-61.1183
165.188	-61.1199
165.387	-61.1215
165.587	-61.1231
165.788	-61.1247
165.988	-61.1263
166.188	-61.1278
166.387	-61.1294
166.587	-61.1309
166.788	-61.1324
166.988	-61.1339
167.188	-61.1354
167.387	-61.1369
167.587	-61.1384
167.788	-61.1398
167.988	-61.1412
168.188	-61.1427
168.387	-61.1441
168.587	-61.1455
168.788	-61.1469
168.988	-61.1482
169.188	-61.1496
169.387	-61.1509
169.587	-61.1523
169.788	-61.1536
169.988	-61.1549
170.188	-61.1562
170.387	-61.1575
170.587	-61.1587
170.788	-61.16
170.988	-61.1612
171.188	-61.1625
171.387	-61.1637
171.587	-61.1649
171.788	-61.1661
171.988	-61.1673
172.188	-61.1685
172.387	-61.1696
172.587	-61.1708
172.788	-61.1719
172.988	-61.1731
173.188	-61.1742
173.387	-61.1753
173.587	-61.1764
173.788	-61.1775
173.988	-61.1786
174.188	-61.1797
174.387	-61.1807
174.587	-61.1818
174.788	-61.1828
174.988	-61.1838
175.188	-61.1849
175.387	-61.1859
175.587	-61.1869
175.788	-61.1879
175.988	-61.1888
176.188	-61.1898
176.387	-61.1908
176.587	-61.1917
176.788	-61.1927
176.988	-61.1936
177.188	-61.1945
177.387	-61.1954
177.587	-61.1964
177.788	-61.1973
177.988	-61.1981
178.188	-61.199
178.387	-61.1999
178.587	-61.2008
178.788	-61.2016
178.988	-61.2025
179.188	-61.2033
179.387	-61.2041
179.587	-61.205
179.788	-61.2058
179.988	-61.2066
180.188	-61.2074
180.387	-61.2082
180.587	-61.209
180.788	-61.2097
180.988	-61.2105
181.188	-61.2113
181.387	-61.212
181.587	-61.2128
181.788	-61.2135
181.988	-61.2142
182.188	-61.2149
182.387	-61.2157
182.587	-61.2164
182.788	-61.2171
182.988	-61.2178
183.188	-61.2185
183.387	-61.2191
183.587	-61.2198
183.788	-61.2205
183.988	-61.2211
184.188	-61.2218
184.387	-61.2224
184.587	-61.2231
184.788	-61.2237
184.988	-61.2243
185.188	-61.225
185.387	-61.2256
185.587	-61.2262
185.788	-61.2268
185.988	-61.2274
186.188	-61.228
186.387	-61.2285
186.587	-61.2291
186.788	-61.2297
186.988	-61.2303
187.188	-61.2308
187.387	-61.2314
187.587	-61.2319
187.788	-61.2325
187.988	-61.233
188.188	-61.2335
188.387	-61.2341
188.587	-61.2346
188.788	-61.2351
188.988	-61.2356
189.188	-61.2361
189.387	-61.2366
189.587	-61.2371
189.788	-61.2376
189.988	-61.2381
190.188	-61.2386
190.387	-61.239
190.587	-61.2395
190.788	-61.24
190.988	-61.2404
191.188	-61.2409
191.387	-61.2413
191.587	-61.2418
191.788	-61.2422
191.988	-61.2426
192.188	-61.2431
192.387	-61.2435
192.587	-61.2439
192.788	-61.2443
192.988	-61.2447
193.188	-61.2451
193.387	-61.2455
193.587	-61.2459
193.788	-61.2463
193.988	-61.2467
194.188	-61.2471
194.387	-61.2475
194.587	-61.2479
194.788	-61.2482
194.988	-61.2486
195.188	-61.249
195.387	-61.2493
195.587	-61.2497
195.788	-61.25
195.988	-61.2504
196.188	-61.2507
196.387	-61.2511
196.587	-61.2514
196.788	-61.2517
196.988	-61.2521
197.188	-61.2524
197.387	-61.2527
197.587	-61.253
197.788	-61.2533
197.988	-61.2537
198.188	-61.254
198.387	-61.2543
198.587	-61.2546
198.788	-61.2549
198.988	-61.2551
199.188	-61.2554
199.387	-61.2557
199.587	-61.256
199.788	-61.2563
199.988	-61.2566
200.188	-61.2568
200.387	-61.2571
200.587	-61.2574
200.788	-61.2576
200.988	-61.2579
201.188	-61.2582
201.387	-61.2584
201.587	-61.2587
201.788	-61.2589
201.988	-61.2592
202.188	-61.2594
202.387	-61.2596
202.587	-61.2599
202.788	-61.2601
202.988	-61.2603
203.188	-61.2606
203.387	-61.2608
203.587	-61.261
203.788	-61.2612
203.988	-61.2614
204.188	-61.2617
204.387	-61.2619
204.587	-61.2621
204.788	-61.2623
204.988	-61.2625
205.188	-61.2627
205.387	-61.2629
205.587	-61.2631
205.788	-61.2633
205.988	-61.2635
206.188	-61.2637
206.387	-61.2638
206.587	-61.264
206.788	-61.2642
206.988	-61.2644
207.188	-61.2646
207.387	-61.2647
207.587	-61.2649
207.788	-61.2651
207.988	-61.2652
208.188	-61.2654
208.387	-61.2656
208.587	-61.2657
208.788	-61.2659
208.988	-61.266
209.188	-61.2662
209.387	-61.2663
209.587	-61.2665
209.788	-61.2666
209.988	-61.2668
210.188	-61.2669
210.387	-61.2671
210.587	-61.2672
210.788	-61.2673
210.988	-61.2675
211.188	-61.2676
211.387	-61.2677
211.587	-61.2679
211.788	-61.268
211.988	-61.2681
212.188	-61.2682
212.387	-61.2684
212.587	-61.2685
212.788	-61.2686
212.988	-61.2687
213.188	-61.2688
213.387	-61.269
213.587	-61.2691
213.788	-61.2692
213.988	-61.2693
214.188	-61.2694
214.387	-61.2695
214.587	-61.2696
214.788	-61.2697
214.988	-61.2698
215.188	-61.2699
215.387	-61.27
215.587	-61.2701
215.788	-61.2702
215.988	-61.2703
216.188	-61.2704
216.387	-61.2704
216.587	-61.2705
216.788	-61.2706
216.988	-61.2707
217.188	-61.2708
217.387	-61.2709
217.587	-61.2709
217.788	-61.271
217.988	-61.2711
218.188	-61.2712
218.387	-61.2712
218.587	-61.2713
218.788	-61.2714
218.988	-61.2715
219.188	-61.2715
219.387	-61.2716
219.587	-61.2717
219.788	-61.2717
219.988	-61.2718
220.188	-61.2718
220.387	-61.2719
220.587	-61.272
220.788	-61.272
220.988	-61.2721
221.188	-61.2721
221.387	-61.2722
221.587	-61.2722
221.788	-61.2723
221.988	-61.2723
222.188	-61.2724
222.387	-61.2724
222.587	-61.2725
222.788	-61.2725
222.988	-61.2726
223.188	-61.2726
223.387	-61.2727
223.587	-61.2727
223.788	-61.2727
223.988	-61.2728
224.188	-61.2728
224.387	-61.2729
224.587	-61.2729
224.788	-61.2729
224.988	-61.273
225.188	-61.273
225.387	-61.273
225.587	-61.2731
225.788	-61.2731
225.988	-61.2731
226.188	-61.2732
226.387	-61.2732
226.587	-61.2732
226.788	-61.2732
226.988	-61.2733
227.188	-61.2733
227.387	-61.2733
227.587	-61.2733
227.788	-61.2734
227.988	-61.2734
228.188	-61.2734
228.387	-61.2734
228.587	-61.2734
228.788	-61.2734
228.988	-61.2735
229.188	-61.2735
229.387	-61.2735
229.587	-61.2735
229.788	-61.2735
229.988	-61.2735
230.188	-61.2735
230.387	-61.2736
230.587	-61.2736
230.788	-61.2736
230.988	-61.2736
231.188	-61.2736
231.387	-61.2736
231.587	-61.2736
231.788	-61.2736
231.988	-61.2736
232.188	-61.2736
232.387	-61.2736
232.587	-61.2736
232.788	-61.2736
232.988	-61.2736
233.188	-61.2736
233.387	-61.2736
233.587	-61.2736
233.788	-61.2736
233.988	-61.2736
234.188	-61.2736
234.387	-61.2736
234.587	-61.2736
234.788	-61.2736
234.988	-61.2736
235.188	-61.2736
235.387	-61.2736
235.587	-61.2736
235.788	-61.2736
235.988	-61.2736
236.188	-61.2736
236.387	-61.2736
236.587	-61.2736
236.788	-61.2736
236.988	-61.2736
237.188	-61.2736
237.387	-61.2735
237.587	-61.2735
237.788	-61.2735
237.988	-61.2735
238.188	-61.2735
238.387	-61.2735
238.587	-61.2735
238.788	-61.2735
238.988	-61.2734
239.188	-61.2734
239.387	-61.2734
239.587	-61.2734
239.788	-61.2734
239.988	-61.2734
240.188	-61.2733
240.387	-61.2733
240.587	-61.2733
240.788	-61.2733
240.988	-61.2733
241.188	-61.2733
241.387	-61.2732
241.587	-61.2732
241.788	-61.2732
241.988	-61.2732
242.188	-61.2731
242.387	-61.2731
242.587	-61.2731
242.788	-61.2731
242.988	-61.2731
243.188	-61.273
243.387	-61.273
243.587	-61.273
243.788	-61.273
243.988	-61.2729
244.188	-61.2729
244.387	-61.2729
244.587	-61.2729
244.788	-61.2728
244.988	-61.2728
245.188	-61.2728
245.387	-61.2728
245.587	-61.2727
245.788	-61.2727
245.988	-61.2727
246.188	-61.2726
246.387	-61.2726
246.587	-61.2726
246.788	-61.2726
246.988	-61.2725
247.188	-61.2725
247.387	-61.2725
247.587	-61.2724
247.788	-61.2724
247.988	-61.2724
248.188	-61.2724
248.387	-61.2723
248.587	-61.2723
248.788	-61.2723
248.988	-61.2722
249.188	-61.2722
249.387	-61.2722
249.587	-61.2721
249.788	-61.2721
249.988	-61.2721
250.188	-61.272
250.387	-61.272
250.587	-61.272
250.788	-61.2719
250.988	-61.2719
251.188	-61.2719
251.387	-61.2718
251.587	-61.2718
251.788	-61.2717
251.988	-61.2717
252.188	-61.2717
252.387	-61.2716
252.587	-61.2716
252.788	-61.2716
252.988	-61.2715
253.188	-61.2715
253.387	-61.2715
253.587	-61.2714
253.788	-61.2714
253.988	-61.2713
254.188	-61.2713
254.387	-61.2713
254.587	-61.2712
254.788	-61.2712
254.988	-61.2712
255.188	-61.2711
255.387	-61.2711
255.587	-61.271
255.788	-61.271
255.988	-61.271
256.188	-61.2709
256.388	-61.2709
256.587	-61.2708
256.788	-61.2708
256.987	-61.2708
257.188	-61.2707
257.388	-61.2707
257.587	-61.2706
257.788	-61.2706
257.987	-61.2706
258.188	-61.2705
258.388	-61.2705
258.587	-61.2704
258.788	-61.2704
258.987	-61.2704
259.188	-61.2703
259.388	-61.2703
259.587	-61.2702
259.788	-61.2702
259.987	-61.2701
260.188	-61.2701
260.388	-61.2701
260.587	-61.27
260.788	-61.27
260.987	-61.2699
261.188	-61.2699
261.388	-61.2698
261.587	-61.2698
261.788	-61.2697
261.987	-61.2697
262.188	-61.2697
262.388	-61.2696
262.587	-61.2696
262.788	-61.2695
262.987	-61.2695
263.188	-61.2694
263.388	-61.2694
263.587	-61.2693
263.788	-61.2693
263.987	-61.2693
264.188	-61.2692
264.388	-61.2692
264.587	-61.2691
264.788	-61.2691
264.987	-61.269
265.188	-61.269
265.388	-61.2689
265.587	-61.2689
265.788	-61.2688
265.987	-61.2688
266.188	-61.2688
266.388	-61.2687
266.587	-61.2687
266.788	-61.2686
266.987	-61.2686
267.188	-61.2685
267.388	-61.2685
267.587	-61.2684
267.788	-61.2684
267.987	-61.2683
268.188	-61.2683
268.388	-61.2682
268.587	-61.2682
268.788	-61.2681
268.987	-61.2681
269.188	-61.268
269.388	-61.268
269.587	-61.268
269.788	-61.2679
269.987	-61.2679
270.188	-61.2678
270.388	-61.2678
270.587	-61.2677
270.788	-61.2677
270.987	-61.2676
271.188	-61.2676
271.388	-61.2675
271.587	-61.2675
271.788	-61.2674
271.987	-61.2674
272.188	-61.2673
272.388	-61.2673
272.587	-61.2672
272.788	-61.2672
272.987	-61.2671
273.188	-61.2671
273.388	-61.267
273.587	-61.267
273.788	-61.2669
273.987	-61.2669
274.188	-61.2668
274.388	-61.2668
274.587	-61.2667
274.788	-61.2667
274.987	-61.2666
275.188	-61.2666
275.388	-61.2665
275.587	-61.2665
275.788	-61.2664
275.987	-61.2664
276.188	-61.2663
276.388	-61.2663
276.587	-61.2662
276.788	-61.2662
276.987	-61.2661
277.188	-61.2661
277.388	-61.266
277.587	-61.266
277.788	-61.2659
277.987	-61.2659
278.188	-61.2658
278.388	-61.2658
278.587	-61.2657
278.788	-61.2657
278.987	-61.2656
279.188	-61.2656
279.388	-61.2655
279.587	-61.2655
279.788	-61.2654
279.987	-61.2654
280.188	-61.2653
280.388	-61.2653
280.587	-61.2652
280.788	-61.2652
280.987	-61.2651
281.188	-61.2651
281.388	-61.265
281.587	-61.265
281.788	-61.2649
281.987	-61.2649
282.188	-61.2648
282.388	-61.2648
282.587	-61.2647
282.788	-61.2647
282.987	-61.2646
283.188	-61.2646
283.388	-61.2645
283.587	-61.2645
283.788	-61.2644
283.987	-61.2644
284.188	-61.2643
284.388	-61.2643
284.587	-61.2642
284.788	-61.2642
284.987	-61.2641
285.188	-61.2641
285.388	-61.264
285.587	-61.264
285.788	-61.2639
285.987	-61.2639
286.188	-61.2638
286.388	-61.2638
286.587	-61.2637
286.788	-61.2637
286.987	-61.2636
287.188	-61.2636
287.388	-61.2635
287.587	-61.2635
287.788	-61.2634
287.987	-61.2634
288.188	-61.2633
288.388	-61.2633
288.587	-61.2632
288.788	-61.2632
288.987	-61.2631
289.188	-61.2631
289.388	-61.263
289.587	-61.263
289.788	-61.2629
289.987	-61.2629
290.188	-61.2628
290.388	-61.2628
290.587	-61.2627
290.788	-61.2627
290.987	-61.2626
291.188	-61.2626
291.388	-61.2625
291.587	-61.2625
291.788	-61.2624
291.987	-61.2624
292.188	-61.2623
292.388	-61.2623
292.587	-61.2622
292.788	-61.2622
292.987	-61.2621
293.188	-61.2621
293.388	-61.262
293.587	-61.262
293.788	-61.2619
293.987	-61.2619
294.188	-61.2618
294.388	-61.2618
294.587	-61.2617
294.788	-61.2617
294.987	-61.2616
295.188	-61.2616
295.388	-61.2615
295.587	-61.2615
295.788	-61.2614
295.987	-61.2614
296.188	-61.2613
296.388	-61.2613
296.587	-61.2612
296.788	-61.2612
296.987	-61.2611
297.188	-61.2611
297.388	-61.261
297.587	-61.261
297.788	-61.2609
297.987	-61.2609
298.188	-61.2608
298.388	-61.2608
298.587	-61.2607
298.788	-61.2607
298.987	-61.2607
299.188	-61.2606
299.388	-61.2606
299.587	-61.2605
299.788	-61.2605
299.987	-61.2604
300.188	-61.2604
300.388	-61.2603
300.587	-61.2603
300.788	-61.2602
300.987	-61.2602
301.188	-61.2601
301.388	-61.2601
301.587	-61.26
301.788	-61.26
301.987	-61.2599
302.188	-61.2599
302.388	-61.2598
302.587	-61.2598
302.788	-61.2597
302.987	-61.2597
303.188	-61.2596
303.388	-61.2596
303.587	-61.2595
303.788	-61.2595
303.987	-61.2594
304.188	-61.2594
304.388	-61.2593
304.587	-61.2593
304.788	-61.2592
304.987	-61.2592
305.188	-61.2591
305.388	-61.2591
305.587	-61.259
305.788	-61.259
305.987	-61.259
306.188	-61.2589
306.388	-61.2589
306.587	-61.2588
306.788	-61.2588
306.987	-61.2587
307.188	-61.2587
307.388	-61.2586
307.587	-61.2586
307.788	-61.2585
307.987	-61.2585
308.188	-61.2584
308.388	-61.2584
308.587	-61.2583
308.788	-61.2583
308.987	-61.2582
309.188	-61.2582
309.388	-61.2581
309.587	-61.2581
309.788	-61.258
309.987	-61.258
310.188	-61.2579
310.388	-61.2579
310.587	-61.2578
310.788	-61.2578
310.987	-61.2578
311.188	-61.2577
311.388	-61.2577
311.587	-61.2576
311.788	-61.2576
311.987	-61.2575
312.188	-61.2575
312.388	-61.2574
312.587	-61.2574
312.788	-61.2573
312.987	-61.2573
313.188	-61.2572
313.388	-61.2572
313.587	-61.2571
313.788	-61.2571
313.987	-61.257
314.188	-61.257
314.388	-61.2569
314.587	-61.2569
314.788	-61.2568
314.987	-61.2568
315.188	-61.2568
315.388	-61.2567
315.587	-61.2567
315.788	-61.2566
315.987	-61.2566
316.188	-61.2565
316.388	-61.2565
316.587	-61.2564
316.788	-61.2564
316.987	-61.2563
317.188	-61.2563
317.388	-61.2562
317.587	-61.2562
317.788	-61.2561
317.987	-61.2561
318.188	-61.2561
318.388	-61.256
318.587	-61.256
318.788	-61.2559
318.987	-61.2559
319.188	-61.2558
319.388	-61.2558
319.587	-61.2557
319.788	-61.2557
319.987	-61.2556
320.188	-61.2556
320.388	-61.2555
320.587	-61.2555
320.788	-61.2555
320.987	-61.2554
321.188	-61.2554
321.388	-61.2553
321.587	-61.2553
321.788	-61.2552
321.987	-61.2552
322.188	-61.2551
322.388	-61.2551
322.587	-61.255
322.788	-61.255
322.987	-61.2549
323.188	-61.2549
323.388	-61.2549
323.587	-61.2548
323.788	-61.2548
323.987	-61.2547
324.188	-61.2547
324.388	-61.2546
324.587	-61.2546
324.788	-61.2545
324.987	-61.2545
325.188	-61.2545
325.388	-61.2544
325.587	-61.2544
325.788	-61.2543
325.987	-61.2543
326.188	-61.2542
326.388	-61.2542
326.587	-61.2541
326.788	-61.2541
326.987	-61.2541
327.188	-61.254
327.388	-61.254
327.587	-61.2539
327.788	-61.2503
327.987	-61.2401
328.188	-61.224
328.388	-61.2027
328.587	-61.177
328.788	-61.1476
328.987	-61.1151
329.188	-61.08
329.388	-61.0429
329.587	-61.0041
329.788	-60.9641
329.987	-60.923
330.188	-60.8814
330.388	-60.8393
330.587	-60.7971
330.788	-60.7549
330.987	-60.7129
331.188	-60.6713
331.388	-60.6301
331.587	-60.5895
331.788	-60.5496
331.987	-60.5104
332.188	-60.472
332.388	-60.4345
332.587	-60.3979
332.788	-60.3623
332.987	-60.3277
333.188	-60.294
333.388	-60.2614
333.587	-60.2298
333.788	-60.1992
333.987	-60.1696
334.188	-60.1411
334.388	-60.1135
334.587	-60.087
334.788	-60.0615
334.987	-60.037
335.188	-60.0134
335.388	-59.9908
335.587	-59.9692
335.788	-59.9484
335.987	-59.9286
336.188	-59.9097
336.388	-59.8917
336.587	-59.8745
336.788	-59.8582
336.987	-59.8427
337.188	-59.828
337.388	-59.814
337.587	-59.8009
337.788	-59.7884
337.987	-59.7767
338.188	-59.7657
338.388	-59.7554
338.587	-59.7457
338.788	-59.7367
338.987	-59.7283
339.188	-59.7205
339.388	-59.7133
339.587	-59.7067
339.788	-59.7007
339.987	-59.6951
340.188	-59.6901
340.388	-59.6857
340.587	-59.6817
340.788	-59.6781
340.987	-59.6751
341.188	-59.6725
341.388	-59.6703
341.587	-59.6685
341.788	-59.6672
341.987	-59.6662
342.188	-59.6656
342.388	-59.6654
342.587	-59.6656
342.788	-59.6661
342.987	-59.6669
343.188	-59.668
343.388	-59.6695
343.587	-59.6712
343.788	-59.6732
343.987	-59.6755
344.188	-59.6781
344.388	-59.681
344.587	-59.684
344.788	-59.6874
344.987	-59.6909
345.188	-59.6947
345.388	-59.6987
345.587	-59.7029
345.788	-59.7073
345.987	-59.7119
346.188	-59.7167
346.388	-59.7216
346.587	-59.7268
346.788	-59.732
346.987	-59.7375
347.188	-59.7431
347.388	-59.7488
347.587	-59.7547
347.788	-59.7607
347.987	-59.7669
348.188	-59.7731
348.388	-59.7795
348.587	-59.786
348.788	-59.7926
348.987	-59.7993
349.188	-59.8061
349.388	-59.813
349.587	-59.8199
349.788	-59.827
349.987	-59.8341
350.188	-59.8413
350.388	-59.8486
350.587	-59.856
350.788	-59.8634
350.987	-59.8708
351.188	-59.8784
351.388	-59.886
351.587	-59.8936
351.788	-59.9013
351.987	-59.909
352.188	-59.9168
352.388	-59.9246
352.587	-59.9324
352.788	-59.9403
352.987	-59.9482
353.188	-59.9561
353.388	-59.9641
353.587	-59.972
353.788	-59.98
353.987	-59.988
354.188	-59.9961
354.388	-60.0041
354.587	-60.0122
354.788	-60.0202
354.987	-60.0283
355.188	-60.0364
355.388	-60.0445
355.587	-60.0526
355.788	-60.0606
355.987	-60.0687
356.188	-60.0768
356.388	-60.0849
356.587	-60.093
356.788	-60.1011
356.987	-60.1091
357.188	-60.1172
357.388	-60.1252
357.587	-60.1333
357.788	-60.1413
357.987	-60.1493
358.188	-60.1573
358.388	-60.1653
358.587	-60.1733
358.788	-60.1813
358.987	-60.1892
359.188	-60.1971
359.388	-60.205
359.587	-60.2129
359.788	-60.2207
359.987	-60.2286
360.188	-60.2364
360.388	-60.2442
360.587	-60.252
360.788	-60.2597
360.987	-60.2674
361.188	-60.2751
361.388	-60.2828
361.587	-60.2904
361.788	-60.298
361.987	-60.3056
362.188	-60.3132
362.388	-60.3207
362.587	-60.3282
362.788	-60.3356
362.987	-60.3431
363.188	-60.3504
363.388	-60.3578
363.587	-60.3651
363.788	-60.3723
363.987	-60.3796
364.188	-60.3868
364.388	-60.3939
364.587	-60.4011
364.788	-60.4081
364.987	-60.4152
365.188	-60.4222
365.388	-60.4292
365.587	-60.4361
365.788	-60.443
365.987	-60.4498
366.188	-60.4567
366.388	-60.4634
366.587	-60.4702
366.788	-60.4769
366.987	-60.4835
367.188	-60.4902
367.388	-60.4967
367.587	-60.5033
367.788	-60.5098
367.987	-60.5163
368.188	-60.5227
368.388	-60.5291
368.587	-60.5354
368.788	-60.5417
368.987	-60.548
369.188	-60.5542
369.388	-60.5604
369.587	-60.5666
369.788	-60.5727
369.987	-60.5787
370.188	-60.5848
370.388	-60.5908
370.587	-60.5967
370.788	-60.6026
370.987	-60.6085
371.188	-60.6143
371.388	-60.6201
371.587	-60.6259
371.788	-60.6316
371.987	-60.6373
372.188	-60.643
372.388	-60.6486
372.587	-60.6541
372.788	-60.6597
372.987	-60.6652
373.188	-60.6706
373.388	-60.676
373.587	-60.6814
373.788	-60.6868
373.987	-60.6921
374.188	-60.6973
374.388	-60.7026
374.587	-60.7078
374.788	-60.7129
374.987	-60.718
375.188	-60.7231
375.388	-60.7281
375.587	-60.7331
375.788	-60.7381
375.987	-60.743
376.188	-60.7479
376.388	-60.7527
376.587	-60.7575
376.788	-60.7623
376.987	-60.767
377.188	-60.7717
377.388	-60.7763
377.587	-60.7809
377.788	-60.7855
377.987	-60.7901
378.188	-60.7946
378.388	-60.799
378.587	-60.8034
378.788	-60.8078
378.987	-60.8122
379.188	-60.8165
379.388	-60.8208
379.587	-60.8251
379.788	-60.8293
379.987	-60.8334
380.188	-60.8376
380.388	-60.8417
380.587	-60.8458
380.788	-60.8498
380.987	-60.8538
381.188	-60.8578
381.388	-60.8617
381.587	-60.8657
381.788	-60.8695
381.987	-60.8734
382.188	-60.8772
382.388	-60.881
382.587	-60.8847
382.788	-60.8884
382.987	-60.8921
383.188	-60.8958
383.388	-60.8994
383.587	-60.903
383.788	-60.9066
383.987	-60.9101
384.188	-60.9136
384.388	-60.9171
384.587	-60.9205
384.788	-60.9239
384.987	-60.9273
385.188	-60.9307
385.388	-60.934
385.587	-60.9373
385.788	-60.9405
385.987	-60.9438
386.188	-60.947
386.388	-60.9502
386.587	-60.9533
386.788	-60.9565
386.987	-60.9596
387.188	-60.9626
387.388	-60.9657
387.587	-60.9687
387.788	-60.9717
387.987	-60.9747
388.188	-60.9776
388.388	-60.9805
388.587	-60.9834
388.788	-60.9863
388.987	-60.9891
389.188	-60.9919
389.388	-60.9947
389.587	-60.9975
389.788	-61.0002
389.987	-61.003
390.188	-61.0057
390.388	-61.0083
390.587	-61.011
390.788	-61.0136
390.987	-61.0162
391.188	-61.0188
391.388	-61.0213
391.587	-61.0238
391.788	-61.0264
391.987	-61.0288
392.188	-61.0313
392.388	-61.0337
392.587	-61.0362
392.788	-61.0386
392.987	-61.0409
393.188	-61.0433
393.388	-61.0456
393.587	-61.0479
393.788	-61.0502
393.987	-61.0525
394.188	-61.0547
394.388	-61.057
394.587	-61.0592
394.788	-61.0614
394.987	-61.0635
395.188	-61.0657
395.388	-61.0678
395.587	-61.0699
395.788	-61.072
395.987	-61.0741
396.188	-61.0761
396.388	-61.0782
396.587	-61.0802
396.788	-61.0822
396.987	-61.0842
397.188	-61.0861
397.388	-61.0881
397.587	-61.09
397.788	-61.0919
397.987	-61.0938
398.188	-61.0956
398.388	-61.0975
398.587	-61.0993
398.788	-61.1012
398.987	-61.103
399.188	-61.1047
399.388	-61.1065
[truncated: 998,000+ more rows]
