# Supplementary material for: Focal seizures are organized by feedback between neural activity and ion concentration changes
Source: eLife. 2022 Aug 2;11:e68541. doi: 10.7554/eLife.68541 (PMC9377802; doi:10.7554/eLife.68541)
Supplement: Figure 2—source data 1. [file elife-68541-fig2-data1.zip › ko_dend.dat]

label:dend1.ko( 0.5 )
1500001
-0.0125	3.5
0.1875	3.5
0.3875	3.5
0.5875	3.5
0.7875	3.5
0.9875	3.5
1.1875	3.5
1.3875	3.50001
1.5875	3.50001
1.7875	3.50001
1.9875	3.50001
2.1875	3.50001
2.3875	3.50001
2.5875	3.50001
2.7875	3.50001
2.9875	3.50001
3.1875	3.50001
3.3875	3.50001
3.5875	3.50001
3.7875	3.50001
3.9875	3.50001
4.1875	3.50002
4.3875	3.50002
4.5875	3.50002
4.7875	3.50002
4.9875	3.50002
5.1875	3.50002
5.3875	3.50002
5.5875	3.50002
5.7875	3.50002
5.9875	3.50002
6.1875	3.50002
6.3875	3.50002
6.5875	3.50002
6.7875	3.50002
6.9875	3.50003
7.1875	3.50003
7.3875	3.50003
7.5875	3.50003
7.7875	3.50003
7.9875	3.50003
8.1875	3.50003
8.3875	3.50003
8.5875	3.50003
8.7875	3.50003
8.9875	3.50003
9.1875	3.50003
9.3875	3.50003
9.5875	3.50003
9.7875	3.50003
9.9875	3.50003
10.1875	3.50004
10.3875	3.50004
10.5875	3.50004
10.7875	3.50004
10.9875	3.50004
11.1875	3.50004
11.3875	3.50004
11.5875	3.50004
11.7875	3.50004
11.9875	3.50004
12.1875	3.50004
12.3875	3.50004
12.5875	3.50004
12.7875	3.50004
12.9875	3.50004
13.1875	3.50004
13.3875	3.50005
13.5875	3.50005
13.7875	3.50005
13.9875	3.50005
14.1875	3.50005
14.3875	3.50005
14.5875	3.50005
14.7875	3.50005
14.9875	3.50005
15.1875	3.50005
15.3875	3.50005
15.5875	3.50005
15.7875	3.50005
15.9875	3.50005
16.1875	3.50005
16.3875	3.50005
16.5875	3.50005
16.7875	3.50005
16.9875	3.50006
17.1875	3.50006
17.3875	3.50006
17.5875	3.50006
17.7875	3.50006
17.9875	3.50006
18.1875	3.50006
18.3875	3.50006
18.5875	3.50006
18.7875	3.50006
18.9875	3.50006
19.1875	3.50006
19.3875	3.50006
19.5875	3.50006
19.7875	3.50007
19.9875	3.50007
20.1875	3.50007
20.3875	3.50007
20.5875	3.50007
20.7875	3.50007
20.9875	3.50007
21.1875	3.50007
21.3875	3.50007
21.5875	3.50008
21.7875	3.50008
21.9875	3.50008
22.1875	3.50008
22.3875	3.50008
22.5875	3.50008
22.7875	3.50008
22.9875	3.50009
23.1875	3.50009
23.3875	3.50009
23.5875	3.50009
23.7875	3.50009
23.9875	3.50009
24.1875	3.5001
24.3875	3.5001
24.5875	3.5001
24.7875	3.5001
24.9875	3.5001
25.1875	3.5001
25.3875	3.5001
25.5875	3.50011
25.7875	3.50011
25.9875	3.50011
26.1875	3.50011
26.3875	3.50011
26.5875	3.50012
26.7875	3.50012
26.9875	3.50012
27.1875	3.50012
27.3875	3.50012
27.5875	3.50012
27.7875	3.50013
27.9875	3.50013
28.1875	3.50013
28.3875	3.50013
28.5875	3.50013
28.7875	3.50014
28.9875	3.50014
29.1875	3.50014
29.3875	3.50014
29.5875	3.50014
29.7875	3.50014
29.9875	3.50015
30.1875	3.50015
30.3875	3.50015
30.5875	3.50015
30.7875	3.50016
30.9875	3.50016
31.1875	3.50016
31.3875	3.50016
31.5875	3.50016
31.7875	3.50017
31.9875	3.50017
32.1875	3.50017
32.3875	3.50017
32.5875	3.50018
32.7875	3.50018
32.9875	3.50018
33.1875	3.50018
33.3875	3.50019
33.5875	3.50019
33.7875	3.50019
33.9875	3.5002
34.1875	3.5002
34.3875	3.5002
34.5875	3.5002
34.7875	3.50021
34.9875	3.50021
35.1875	3.50021
35.3875	3.50022
35.5875	3.50022
35.7875	3.50022
35.9875	3.50023
36.1875	3.50023
36.3875	3.50023
36.5875	3.50023
36.7875	3.50024
36.9875	3.50024
37.1875	3.50024
37.3875	3.50025
37.5875	3.50025
37.7875	3.50025
37.9875	3.50026
38.1875	3.50026
38.3875	3.50026
38.5875	3.50027
38.7875	3.50027
38.9875	3.50027
39.1875	3.50028
39.3875	3.50028
39.5875	3.50028
39.7875	3.50029
39.9875	3.50029
40.1875	3.50029
40.3875	3.5003
40.5875	3.5003
40.7875	3.5003
40.9875	3.50031
41.1875	3.50031
41.3875	3.50031
41.5875	3.50032
41.7875	3.50032
41.9875	3.50032
42.1875	3.50033
42.3875	3.50033
42.5875	3.50034
42.7875	3.50034
42.9875	3.50034
43.1875	3.50035
43.3875	3.50035
43.5875	3.50035
43.7875	3.50036
43.9875	3.50036
44.1875	3.50036
44.3875	3.50037
44.5875	3.50037
44.7875	3.50037
44.9875	3.50038
45.1875	3.50038
45.3875	3.50038
45.5875	3.50039
45.7875	3.50039
45.9875	3.50039
46.1875	3.5004
46.3875	3.5004
46.5875	3.5004
46.7875	3.50041
46.9875	3.50041
47.1875	3.50041
47.3875	3.50042
47.5875	3.50042
47.7875	3.50042
47.9875	3.50043
48.1875	3.50043
48.3875	3.50043
48.5875	3.50044
48.7875	3.50044
48.9875	3.50044
49.1875	3.50045
49.3875	3.50045
49.5875	3.50045
49.7875	3.50046
49.9875	3.50046
50.1875	3.50046
50.3875	3.50047
50.5875	3.50047
50.7875	3.50047
50.9875	3.50048
51.1875	3.50048
51.3875	3.50048
51.5875	3.50049
51.7875	3.50049
51.9875	3.50049
52.1875	3.5005
52.3875	3.5005
52.5875	3.5005
52.7875	3.5005
52.9875	3.50051
53.1875	3.50051
53.3875	3.50051
53.5875	3.50052
53.7875	3.50052
53.9875	3.50052
54.1875	3.50053
54.3875	3.50053
54.5875	3.50053
54.7875	3.50053
54.9875	3.50054
55.1875	3.50054
55.3875	3.50054
55.5875	3.50055
55.7875	3.50055
55.9875	3.50055
56.1875	3.50055
56.3875	3.50056
56.5875	3.50056
56.7875	3.50056
56.9875	3.50057
57.1875	3.50057
57.3875	3.50057
57.5875	3.50057
57.7875	3.50058
57.9875	3.50058
58.1875	3.50058
58.3875	3.50058
58.5875	3.50059
58.7875	3.50059
58.9875	3.50059
59.1875	3.50059
59.3875	3.5006
59.5875	3.5006
59.7875	3.5006
59.9875	3.5006
60.1875	3.50061
60.3875	3.50061
60.5875	3.50061
60.7875	3.50061
60.9875	3.50062
61.1875	3.50062
61.3875	3.50062
61.5875	3.50062
61.7875	3.50063
61.9875	3.50063
62.1875	3.50063
62.3875	3.50063
62.5875	3.50063
62.7875	3.50064
62.9875	3.50064
63.1875	3.50064
63.3875	3.50064
63.5875	3.50065
63.7875	3.50065
63.9875	3.50065
64.1875	3.50065
64.3875	3.50065
64.5875	3.50066
64.7875	3.50066
64.9875	3.50066
65.1875	3.50066
65.3875	3.50066
65.5875	3.50067
65.7875	3.50067
65.9875	3.50067
66.1875	3.50067
66.3875	3.50067
66.5875	3.50068
66.7875	3.50068
66.9875	3.50068
67.1875	3.50068
67.3875	3.50068
67.5875	3.50069
67.7875	3.50069
67.9875	3.50069
68.1875	3.50069
68.3875	3.50069
68.5875	3.5007
68.7875	3.5007
68.9875	3.5007
69.1875	3.5007
69.3875	3.5007
69.5875	3.5007
69.7875	3.50071
69.9875	3.50071
70.1875	3.50071
70.3875	3.50071
70.5875	3.50071
70.7875	3.50071
70.9875	3.50072
71.1875	3.50072
71.3875	3.50072
71.5875	3.50072
71.7875	3.50072
71.9875	3.50072
72.1875	3.50072
72.3875	3.50073
72.5875	3.50073
72.7875	3.50073
72.9875	3.50073
73.1875	3.50073
73.3875	3.50073
73.5875	3.50074
73.7875	3.50074
73.9875	3.50074
74.1875	3.50074
74.3875	3.50074
74.5875	3.50074
74.7875	3.50074
74.9875	3.50074
75.1875	3.50075
75.3875	3.50075
75.5875	3.50075
75.7875	3.50075
75.9875	3.50075
76.1875	3.50075
76.3875	3.50075
76.5875	3.50076
76.7875	3.50076
76.9875	3.50076
77.1875	3.50076
77.3875	3.50076
77.5875	3.50076
77.7875	3.50076
77.9875	3.50076
78.1875	3.50076
78.3875	3.50077
78.5875	3.50077
78.7875	3.50077
78.9875	3.50077
79.1875	3.50077
79.3875	3.50077
79.5875	3.50077
79.7875	3.50077
79.9875	3.50077
80.1875	3.50078
80.3875	3.50078
80.5875	3.50078
80.7875	3.50078
80.9875	3.50078
81.1875	3.50078
81.3875	3.50078
81.5875	3.50078
81.7875	3.50078
81.9875	3.50078
82.1875	3.50079
82.3875	3.50079
82.5875	3.50079
82.7875	3.50079
82.9875	3.50079
83.1875	3.50079
83.3875	3.50079
83.5875	3.50079
83.7875	3.50079
83.9875	3.50079
84.1875	3.50079
84.3875	3.50079
84.5875	3.5008
84.7875	3.5008
84.9875	3.5008
85.1875	3.5008
85.3875	3.5008
85.5875	3.5008
85.7875	3.5008
85.9875	3.5008
86.1875	3.5008
86.3875	3.5008
86.5875	3.5008
86.7875	3.5008
86.9875	3.5008
87.1875	3.50081
87.3875	3.50081
87.5875	3.50081
87.7875	3.50081
87.9875	3.50081
88.1875	3.50081
88.3875	3.50081
88.5875	3.50081
88.7875	3.50081
88.9875	3.50081
89.1875	3.50081
89.3875	3.50081
89.5875	3.50081
89.7875	3.50081
89.9875	3.50081
90.1875	3.50082
90.3875	3.50082
90.5875	3.50082
90.7875	3.50082
90.9875	3.50082
91.1875	3.50082
91.3875	3.50082
91.5875	3.50082
91.7875	3.50082
91.9875	3.50082
92.1875	3.50082
92.3875	3.50082
92.5875	3.50082
92.7875	3.50082
92.9875	3.50082
93.1875	3.50082
93.3875	3.50082
93.5875	3.50082
93.7875	3.50083
93.9875	3.50083
94.1875	3.50083
94.3875	3.50083
94.5875	3.50083
94.7875	3.50083
94.9875	3.50083
95.1875	3.50083
95.3875	3.50083
95.5875	3.50083
95.7875	3.50083
95.9875	3.50083
96.1875	3.50084
96.3875	3.50084
96.5875	3.50084
96.7875	3.50084
96.9875	3.50084
97.1875	3.50084
97.3875	3.50084
97.5875	3.50084
97.7875	3.50084
97.9875	3.50085
98.1875	3.50085
98.3875	3.50085
98.5875	3.50085
98.7875	3.50085
98.9875	3.50085
99.1875	3.50085
99.3875	3.50086
99.5875	3.50086
99.7875	3.50086
99.9875	3.50086
100.188	3.50086
100.387	3.50086
100.588	3.50086
100.787	3.50086
100.988	3.50087
101.188	3.50087
101.387	3.50087
101.588	3.50087
101.787	3.50087
101.988	3.50087
102.188	3.50088
102.387	3.50088
102.588	3.50088
102.787	3.50088
102.988	3.50088
103.188	3.50088
103.387	3.50088
103.588	3.50089
103.787	3.50089
103.988	3.50089
104.188	3.50089
104.387	3.50089
104.588	3.50089
104.787	3.5009
104.988	3.5009
105.188	3.5009
105.387	3.5009
105.588	3.5009
105.787	3.5009
105.988	3.50091
106.188	3.50091
106.387	3.50091
106.588	3.50091
106.787	3.50091
106.988	3.50091
107.188	3.50092
107.387	3.50092
107.588	3.50092
107.787	3.50092
107.988	3.50092
108.188	3.50092
108.387	3.50092
108.588	3.50093
108.787	3.50093
108.988	3.50093
109.188	3.50093
109.387	3.50093
109.588	3.50093
109.787	3.50094
109.988	3.50094
110.188	3.50094
110.387	3.50094
110.588	3.50094
110.787	3.50094
110.988	3.50094
111.188	3.50095
111.387	3.50095
111.588	3.50095
111.787	3.50095
111.988	3.50095
112.188	3.50095
112.387	3.50096
112.588	3.50096
112.787	3.50096
112.988	3.50096
113.188	3.50096
113.387	3.50096
113.588	3.50096
113.787	3.50097
113.988	3.50097
114.188	3.50097
114.387	3.50097
114.588	3.50097
114.787	3.50097
114.988	3.50097
115.188	3.50098
115.387	3.50098
115.588	3.50098
115.787	3.50098
115.988	3.50098
116.188	3.50098
116.387	3.50098
116.588	3.50098
116.787	3.50099
116.988	3.50099
117.188	3.50099
117.387	3.50099
117.588	3.50099
117.787	3.50099
117.988	3.50099
118.188	3.50099
118.387	3.501
118.588	3.501
118.787	3.501
118.988	3.501
119.188	3.501
119.387	3.501
119.588	3.501
119.787	3.501
119.988	3.501
120.188	3.50101
120.387	3.50101
120.588	3.50101
120.787	3.50101
120.988	3.50101
121.188	3.50101
121.387	3.50101
121.588	3.50101
121.787	3.50101
121.988	3.50102
122.188	3.50102
122.387	3.50102
122.588	3.50102
122.787	3.50102
122.988	3.50102
123.188	3.50102
123.387	3.50102
123.588	3.50102
123.787	3.50102
123.988	3.50103
124.188	3.50103
124.387	3.50103
124.588	3.50103
124.787	3.50103
124.988	3.50103
125.188	3.50103
125.387	3.50103
125.588	3.50103
125.787	3.50103
125.988	3.50103
126.188	3.50104
126.387	3.50104
126.588	3.50104
126.787	3.50104
126.988	3.50104
127.188	3.50104
127.387	3.50104
127.588	3.50104
127.787	3.50104
127.988	3.50104
128.188	3.50104
128.387	3.50104
128.587	3.50105
128.788	3.50105
128.988	3.50105
129.188	3.50105
129.387	3.50105
129.587	3.50105
129.788	3.50105
129.988	3.50105
130.188	3.50105
130.387	3.50105
130.587	3.50105
130.788	3.50105
130.988	3.50105
131.188	3.50105
131.387	3.50106
131.587	3.50106
131.788	3.50106
131.988	3.50106
132.188	3.50106
132.387	3.50106
132.587	3.50106
132.788	3.50106
132.988	3.50106
133.188	3.50106
133.387	3.50106
133.587	3.50106
133.788	3.50106
133.988	3.50106
134.188	3.50106
134.387	3.50106
134.587	3.50106
134.788	3.50107
134.988	3.50107
135.188	3.50107
135.387	3.50107
135.587	3.50107
135.788	3.50107
135.988	3.50107
136.188	3.50107
136.387	3.50107
136.587	3.50107
136.788	3.50107
136.988	3.50107
137.188	3.50107
137.387	3.50107
137.587	3.50107
137.788	3.50107
137.988	3.50107
138.188	3.50107
138.387	3.50107
138.587	3.50107
138.788	3.50107
138.988	3.50107
139.188	3.50108
139.387	3.50108
139.587	3.50108
139.788	3.50108
139.988	3.50108
140.188	3.50108
140.387	3.50108
140.587	3.50108
140.788	3.50108
140.988	3.50108
141.188	3.50108
141.387	3.50108
141.587	3.50108
141.788	3.50108
141.988	3.50108
142.188	3.50108
142.387	3.50108
142.587	3.50108
142.788	3.50108
142.988	3.50108
143.188	3.50108
143.387	3.50108
143.587	3.50108
143.788	3.50108
143.988	3.50108
144.188	3.50108
144.387	3.50108
144.587	3.50108
144.788	3.50108
144.988	3.50108
145.188	3.50108
145.387	3.50108
145.587	3.50109
145.788	3.50109
145.988	3.50109
146.188	3.50109
146.387	3.50109
146.587	3.50109
146.788	3.50109
146.988	3.50109
147.188	3.50109
147.387	3.50109
147.587	3.50109
147.788	3.50109
147.988	3.50109
148.188	3.50109
148.387	3.50109
148.587	3.50109
148.788	3.50109
148.988	3.50109
149.188	3.50109
149.387	3.50109
149.587	3.50109
149.788	3.50109
149.988	3.50109
150.188	3.50109
150.387	3.50109
150.587	3.50109
150.788	3.50109
150.988	3.50109
151.188	3.50109
151.387	3.50109
151.587	3.50109
151.788	3.50109
151.988	3.50109
152.188	3.50109
152.387	3.50109
152.587	3.50109
152.788	3.50109
152.988	3.50109
153.188	3.50109
153.387	3.50109
153.587	3.50109
153.788	3.50109
153.988	3.50109
154.188	3.50109
154.387	3.50109
154.587	3.50109
154.788	3.50109
154.988	3.50109
155.188	3.50109
155.387	3.50109
155.587	3.50109
155.788	3.50109
155.988	3.50109
156.188	3.50109
156.387	3.50109
156.587	3.50109
156.788	3.50109
156.988	3.50109
157.188	3.50109
157.387	3.50109
157.587	3.50109
157.788	3.50109
157.988	3.50109
158.188	3.50109
158.387	3.50109
158.587	3.50109
158.788	3.50109
158.988	3.50109
159.188	3.50109
159.387	3.50109
159.587	3.50109
159.788	3.50109
159.988	3.50109
160.188	3.50109
160.387	3.50109
160.587	3.50109
160.788	3.50109
160.988	3.50109
161.188	3.50109
161.387	3.50109
161.587	3.50109
161.788	3.50109
161.988	3.50109
162.188	3.50109
162.387	3.50109
162.587	3.50109
162.788	3.50109
162.988	3.50109
163.188	3.50109
163.387	3.50109
163.587	3.50109
163.788	3.50109
163.988	3.50109
164.188	3.50109
164.387	3.50109
164.587	3.50109
164.788	3.50109
164.988	3.50109
165.188	3.50109
165.387	3.50109
165.587	3.50109
165.788	3.50109
165.988	3.50109
166.188	3.50109
166.387	3.50109
166.587	3.50109
166.788	3.50109
166.988	3.50109
167.188	3.50109
167.387	3.50109
167.587	3.50109
167.788	3.50109
167.988	3.50109
168.188	3.50109
168.387	3.50109
168.587	3.50109
168.788	3.50109
168.988	3.50109
169.188	3.50109
169.387	3.50109
169.587	3.50109
169.788	3.50109
169.988	3.50109
170.188	3.50109
170.387	3.50109
170.587	3.50109
170.788	3.50109
170.988	3.50109
171.188	3.50109
171.387	3.50109
171.587	3.50109
171.788	3.50109
171.988	3.50109
172.188	3.50109
172.387	3.50109
172.587	3.50109
172.788	3.50109
172.988	3.50109
173.188	3.50109
173.387	3.50109
173.587	3.50109
173.788	3.50109
173.988	3.50109
174.188	3.50109
174.387	3.50109
174.587	3.50109
174.788	3.50109
174.988	3.50109
175.188	3.50109
175.387	3.50109
175.587	3.50109
175.788	3.50109
175.988	3.50109
176.188	3.50109
176.387	3.50109
176.587	3.50109
176.788	3.50109
176.988	3.50109
177.188	3.50109
177.387	3.50109
177.587	3.50109
177.788	3.50109
177.988	3.50109
178.188	3.50109
178.387	3.50109
178.587	3.50109
178.788	3.50109
178.988	3.50109
179.188	3.50109
179.387	3.50109
179.587	3.50109
179.788	3.50109
179.988	3.50109
180.188	3.50109
180.387	3.5011
180.587	3.5011
180.788	3.5011
180.988	3.5011
181.188	3.5011
181.387	3.5011
181.587	3.5011
181.788	3.5011
181.988	3.5011
182.188	3.5011
182.387	3.5011
182.587	3.5011
182.788	3.50111
182.988	3.50111
183.188	3.50111
183.387	3.50111
183.587	3.50111
183.788	3.50111
183.988	3.50111
184.188	3.50111
184.387	3.50111
184.587	3.50111
184.788	3.50112
184.988	3.50112
185.188	3.50112
185.387	3.50112
185.587	3.50112
185.788	3.50112
185.988	3.50112
186.188	3.50112
186.387	3.50113
186.587	3.50113
186.788	3.50113
186.988	3.50113
187.188	3.50113
187.387	3.50113
187.587	3.50113
187.788	3.50113
187.988	3.50114
188.188	3.50114
188.387	3.50114
188.587	3.50114
188.788	3.50114
188.988	3.50114
189.188	3.50114
189.387	3.50114
189.587	3.50115
189.788	3.50115
189.988	3.50115
190.188	3.50115
190.387	3.50115
190.587	3.50115
190.788	3.50115
190.988	3.50116
191.188	3.50116
191.387	3.50116
191.587	3.50116
191.788	3.50116
191.988	3.50116
192.188	3.50116
192.387	3.50116
192.587	3.50117
192.788	3.50117
192.988	3.50117
193.188	3.50117
193.387	3.50117
193.587	3.50117
193.788	3.50117
193.988	3.50117
194.188	3.50118
194.387	3.50118
194.587	3.50118
194.788	3.50118
194.988	3.50118
195.188	3.50118
195.387	3.50118
195.587	3.50118
195.788	3.50119
195.988	3.50119
196.188	3.50119
196.387	3.50119
196.587	3.50119
196.788	3.50119
196.988	3.50119
197.188	3.50119
197.387	3.5012
197.587	3.5012
197.788	3.5012
197.988	3.5012
198.188	3.5012
198.387	3.5012
198.587	3.5012
198.788	3.50121
198.988	3.50121
199.188	3.50121
199.387	3.50121
199.587	3.50121
199.788	3.50121
199.988	3.50122
200.188	3.50122
200.387	3.50122
200.587	3.50122
200.788	3.50122
200.988	3.50122
201.188	3.50123
201.387	3.50123
201.587	3.50123
201.788	3.50123
201.988	3.50123
202.188	3.50124
202.387	3.50124
202.587	3.50124
202.788	3.50124
202.988	3.50124
203.188	3.50125
203.387	3.50125
203.587	3.50125
203.788	3.50125
203.988	3.50126
204.188	3.50126
204.387	3.50126
204.587	3.50126
204.788	3.50126
204.988	3.50127
205.188	3.50127
205.387	3.50127
205.587	3.50127
205.788	3.50127
205.988	3.50128
206.188	3.50128
206.387	3.50128
206.587	3.50128
206.788	3.50129
206.988	3.50129
207.188	3.50129
207.387	3.50129
207.587	3.50129
207.788	3.5013
207.988	3.5013
208.188	3.5013
208.387	3.5013
208.587	3.50131
208.788	3.50131
208.988	3.50131
209.188	3.50131
209.387	3.50131
209.587	3.50132
209.788	3.50132
209.988	3.50132
210.188	3.50132
210.387	3.50133
210.587	3.50133
210.788	3.50133
210.988	3.50133
211.188	3.50133
211.387	3.50134
211.587	3.50134
211.788	3.50134
211.988	3.50134
212.188	3.50135
212.387	3.50135
212.587	3.50135
212.788	3.50135
212.988	3.50135
213.188	3.50136
213.387	3.50136
213.587	3.50136
213.788	3.50136
213.988	3.50136
214.188	3.50137
214.387	3.50137
214.587	3.50137
214.788	3.50137
214.988	3.50137
215.188	3.50138
215.387	3.50138
215.587	3.50138
215.788	3.50138
215.988	3.50138
216.188	3.50139
216.387	3.50139
216.587	3.50139
216.788	3.50139
216.988	3.50139
217.188	3.5014
217.387	3.5014
217.587	3.5014
217.788	3.5014
217.988	3.5014
218.188	3.50141
218.387	3.50141
218.587	3.50141
218.788	3.50141
218.988	3.50141
219.188	3.50141
219.387	3.50142
219.587	3.50142
219.788	3.50142
219.988	3.50142
220.188	3.50142
220.387	3.50142
220.587	3.50143
220.788	3.50143
220.988	3.50143
221.188	3.50143
221.387	3.50143
221.587	3.50143
221.788	3.50144
221.988	3.50144
222.188	3.50144
222.387	3.50144
222.587	3.50144
222.788	3.50144
222.988	3.50145
223.188	3.50145
223.387	3.50145
223.587	3.50145
223.788	3.50145
223.988	3.50145
224.188	3.50145
224.387	3.50146
224.587	3.50146
224.788	3.50146
224.988	3.50146
225.188	3.50146
225.387	3.50146
225.587	3.50146
225.788	3.50147
225.988	3.50147
226.188	3.50147
226.387	3.50147
226.587	3.50147
226.788	3.50147
226.988	3.50147
227.188	3.50147
227.387	3.50148
227.587	3.50148
227.788	3.50148
227.988	3.50148
228.188	3.50148
228.387	3.50148
228.587	3.50148
228.788	3.50148
228.988	3.50149
229.188	3.50149
229.387	3.50149
229.587	3.50149
229.788	3.50149
229.988	3.50149
230.188	3.50149
230.387	3.50149
230.587	3.50149
230.788	3.5015
230.988	3.5015
231.188	3.5015
231.387	3.5015
231.587	3.5015
231.788	3.5015
231.988	3.5015
232.188	3.5015
232.387	3.5015
232.587	3.5015
232.788	3.50151
232.988	3.50151
233.188	3.50151
233.387	3.50151
233.587	3.50151
233.788	3.50151
233.988	3.50151
234.188	3.50151
234.387	3.50151
234.587	3.50151
234.788	3.50151
234.988	3.50151
235.188	3.50152
235.387	3.50152
235.587	3.50152
235.788	3.50152
235.988	3.50152
236.188	3.50152
236.387	3.50152
236.587	3.50152
236.788	3.50152
236.988	3.50152
237.188	3.50152
237.387	3.50152
237.587	3.50152
237.788	3.50153
237.988	3.50153
238.188	3.50153
238.387	3.50153
238.587	3.50153
238.788	3.50153
238.988	3.50153
239.188	3.50153
239.387	3.50153
239.587	3.50153
239.788	3.50153
239.988	3.50153
240.188	3.50153
240.387	3.50153
240.587	3.50153
240.788	3.50154
240.988	3.50154
241.188	3.50154
241.387	3.50154
241.587	3.50154
241.788	3.50154
241.988	3.50154
242.188	3.50154
242.387	3.50154
242.587	3.50154
242.788	3.50154
242.988	3.50154
243.188	3.50154
243.387	3.50154
243.587	3.50154
243.788	3.50154
243.988	3.50154
244.188	3.50154
244.387	3.50154
244.587	3.50154
244.788	3.50155
244.988	3.50155
245.188	3.50155
245.387	3.50155
245.587	3.50155
245.788	3.50155
245.988	3.50155
246.188	3.50155
246.387	3.50155
246.587	3.50155
246.788	3.50155
246.988	3.50155
247.188	3.50155
247.387	3.50155
247.587	3.50155
247.788	3.50155
247.988	3.50155
248.188	3.50155
248.387	3.50155
248.587	3.50155
248.788	3.50155
248.988	3.50155
249.188	3.50155
249.387	3.50155
249.587	3.50155
249.788	3.50155
249.988	3.50155
250.188	3.50155
250.387	3.50155
250.587	3.50155
250.788	3.50156
250.988	3.50156
251.188	3.50156
251.387	3.50156
251.587	3.50156
251.788	3.50156
251.988	3.50156
252.188	3.50156
252.387	3.50156
252.587	3.50156
252.788	3.50156
252.988	3.50156
253.188	3.50156
253.387	3.50156
253.587	3.50156
253.788	3.50156
253.988	3.50156
254.188	3.50156
254.387	3.50156
254.587	3.50156
254.788	3.50156
254.988	3.50156
255.188	3.50156
255.387	3.50156
255.587	3.50156
255.788	3.50156
255.988	3.50156
256.188	3.50156
256.388	3.50156
256.587	3.50156
256.788	3.50156
256.987	3.50156
257.188	3.50156
257.388	3.50156
257.587	3.50157
257.788	3.50157
257.987	3.50157
258.188	3.50157
258.388	3.50157
258.587	3.50157
258.788	3.50157
258.987	3.50157
259.188	3.50157
259.388	3.50157
259.587	3.50157
259.788	3.50157
259.987	3.50158
260.188	3.50158
260.388	3.50158
260.587	3.50158
260.788	3.50158
260.987	3.50158
261.188	3.50158
261.388	3.50158
261.587	3.50158
261.788	3.50158
261.987	3.50159
262.188	3.50159
262.388	3.50159
262.587	3.50159
262.788	3.50159
262.987	3.50159
263.188	3.50159
263.388	3.50159
263.587	3.5016
263.788	3.5016
263.987	3.5016
264.188	3.5016
264.388	3.5016
264.587	3.5016
264.788	3.5016
264.987	3.5016
265.188	3.50161
265.388	3.50161
265.587	3.50161
265.788	3.50161
265.987	3.50161
266.188	3.50161
266.388	3.50161
266.587	3.50162
266.788	3.50162
266.987	3.50162
267.188	3.50162
267.388	3.50162
267.587	3.50162
267.788	3.50162
267.987	3.50163
268.188	3.50163
268.388	3.50163
268.587	3.50163
268.788	3.50163
268.987	3.50163
269.188	3.50163
269.388	3.50164
269.587	3.50164
269.788	3.50164
269.987	3.50164
270.188	3.50164
270.388	3.50164
270.587	3.50164
270.788	3.50165
270.987	3.50165
271.188	3.50165
271.388	3.50165
271.587	3.50165
271.788	3.50165
271.987	3.50165
272.188	3.50165
272.388	3.50166
272.587	3.50166
272.788	3.50166
272.987	3.50166
273.188	3.50166
273.388	3.50166
273.587	3.50166
273.788	3.50167
273.987	3.50167
274.188	3.50167
274.388	3.50167
274.587	3.50167
274.788	3.50167
274.987	3.50167
275.188	3.50167
275.388	3.50168
275.587	3.50168
275.788	3.50168
275.987	3.50168
276.188	3.50168
276.388	3.50168
276.587	3.50168
276.788	3.50168
276.987	3.50169
277.188	3.50169
277.388	3.50169
277.587	3.50169
277.788	3.50169
277.987	3.50169
278.188	3.50169
278.388	3.50169
278.587	3.5017
278.788	3.5017
278.987	3.5017
279.188	3.5017
279.388	3.5017
279.587	3.5017
279.788	3.5017
279.987	3.5017
280.188	3.5017
280.388	3.50171
280.587	3.50171
280.788	3.50171
280.987	3.50171
281.188	3.50171
281.388	3.50171
281.587	3.50171
281.788	3.50171
281.987	3.50171
282.188	3.50171
282.388	3.50172
282.587	3.50172
282.788	3.50172
282.987	3.50172
283.188	3.50172
283.388	3.50172
283.587	3.50172
283.788	3.50172
283.987	3.50172
284.188	3.50172
284.388	3.50173
284.587	3.50173
284.788	3.50173
284.987	3.50173
285.188	3.50173
285.388	3.50173
285.587	3.50173
285.788	3.50173
285.987	3.50173
286.188	3.50173
286.388	3.50173
286.587	3.50173
286.788	3.50174
286.987	3.50174
287.188	3.50174
287.388	3.50174
287.587	3.50174
287.788	3.50174
287.987	3.50174
288.188	3.50174
288.388	3.50174
288.587	3.50174
288.788	3.50174
288.987	3.50174
289.188	3.50174
289.388	3.50175
289.587	3.50175
289.788	3.50175
289.987	3.50175
290.188	3.50175
290.388	3.50175
290.587	3.50175
290.788	3.50175
290.987	3.50175
291.188	3.50175
291.388	3.50175
291.587	3.50175
291.788	3.50175
291.987	3.50175
292.188	3.50175
292.388	3.50175
292.587	3.50176
292.788	3.50176
292.987	3.50176
293.188	3.50176
293.388	3.50176
293.587	3.50176
293.788	3.50176
293.987	3.50176
294.188	3.50176
294.388	3.50176
294.587	3.50176
294.788	3.50176
294.987	3.50176
295.188	3.50176
295.388	3.50176
295.587	3.50177
295.788	3.50177
295.987	3.50177
296.188	3.50177
296.388	3.50177
296.587	3.50177
296.788	3.50177
296.987	3.50177
297.188	3.50177
297.388	3.50177
297.587	3.50178
297.788	3.50178
297.987	3.50178
298.188	3.50178
298.388	3.50178
298.587	3.50178
298.788	3.50178
298.987	3.50178
299.188	3.50178
299.388	3.50179
299.587	3.50179
299.788	3.50179
299.987	3.50179
300.188	3.50179
300.388	3.50179
300.587	3.50179
300.788	3.5018
300.987	3.5018
301.188	3.5018
301.388	3.5018
301.587	3.5018
301.788	3.5018
301.987	3.5018
302.188	3.50181
302.388	3.50181
302.587	3.50181
302.788	3.50181
302.987	3.50181
303.188	3.50181
303.388	3.50182
303.587	3.50182
303.788	3.50182
303.987	3.50182
304.188	3.50182
304.388	3.50182
304.587	3.50183
304.788	3.50183
304.987	3.50183
305.188	3.50183
305.388	3.50183
305.587	3.50183
305.788	3.50184
305.987	3.50184
306.188	3.50184
306.388	3.50184
306.587	3.50184
306.788	3.50184
306.987	3.50185
307.188	3.50185
307.388	3.50185
307.587	3.50185
307.788	3.50185
307.987	3.50185
308.188	3.50186
308.388	3.50186
308.587	3.50186
308.788	3.50186
308.987	3.50186
309.188	3.50186
309.388	3.50187
309.587	3.50187
309.788	3.50187
309.987	3.50187
310.188	3.50187
310.388	3.50187
310.587	3.50188
310.788	3.50188
310.987	3.50188
311.188	3.50188
311.388	3.50188
311.587	3.50188
311.788	3.50189
311.987	3.50189
312.188	3.50189
312.388	3.50189
312.587	3.50189
312.788	3.50189
312.987	3.5019
313.188	3.5019
313.388	3.5019
313.587	3.5019
313.788	3.5019
313.987	3.5019
314.188	3.50191
314.388	3.50191
314.587	3.50191
314.788	3.50191
314.987	3.50191
315.188	3.50191
315.388	3.50191
315.587	3.50192
315.788	3.50192
315.987	3.50192
316.188	3.50192
316.388	3.50192
316.587	3.50192
316.788	3.50192
316.987	3.50193
317.188	3.50193
317.388	3.50193
317.587	3.50193
317.788	3.50193
317.987	3.50193
318.188	3.50193
318.388	3.50194
318.587	3.50194
318.788	3.50194
318.987	3.50194
319.188	3.50194
319.388	3.50194
319.587	3.50194
319.788	3.50194
319.987	3.50195
320.188	3.50195
320.388	3.50195
320.587	3.50195
320.788	3.50195
320.987	3.50195
321.188	3.50195
321.388	3.50195
321.587	3.50196
321.788	3.50196
321.987	3.50196
322.188	3.50196
322.388	3.50196
322.587	3.50196
322.788	3.50196
322.987	3.50196
323.188	3.50196
323.388	3.50197
323.587	3.50197
323.788	3.50197
323.987	3.50197
324.188	3.50197
324.388	3.50197
324.587	3.50197
324.788	3.50197
324.987	3.50197
325.188	3.50197
325.388	3.50198
325.587	3.50198
325.788	3.50198
325.987	3.50198
326.188	3.50198
326.388	3.50198
326.587	3.50198
326.788	3.50198
326.987	3.50198
327.188	3.50198
327.388	3.50198
327.587	3.50199
327.788	3.50199
327.987	3.50199
328.188	3.50199
328.388	3.50199
328.587	3.50199
328.788	3.50199
328.987	3.50199
329.188	3.50199
329.388	3.50199
329.587	3.50199
329.788	3.50199
329.987	3.502
330.188	3.502
330.388	3.502
330.587	3.502
330.788	3.502
330.987	3.502
331.188	3.502
331.388	3.502
331.587	3.502
331.788	3.502
331.987	3.50201
332.188	3.50201
332.388	3.50201
332.587	3.50201
332.788	3.50201
332.987	3.50201
333.188	3.50201
333.388	3.50201
333.587	3.50201
333.788	3.50202
333.987	3.50202
334.188	3.50202
334.388	3.50202
334.587	3.50202
334.788	3.50202
334.987	3.50202
335.188	3.50203
335.388	3.50203
335.587	3.50203
335.788	3.50203
335.987	3.50203
336.188	3.50203
336.388	3.50203
336.587	3.50204
336.788	3.50204
336.987	3.50204
337.188	3.50204
337.388	3.50204
337.587	3.50204
337.788	3.50205
337.987	3.50205
338.188	3.50205
338.388	3.50205
338.587	3.50205
338.788	3.50205
338.987	3.50206
339.188	3.50206
339.388	3.50206
339.587	3.50206
339.788	3.50206
339.987	3.50206
340.188	3.50207
340.388	3.50207
340.587	3.50207
340.788	3.50207
340.987	3.50207
341.188	3.50207
341.388	3.50208
341.587	3.50208
341.788	3.50208
341.987	3.50208
342.188	3.50208
342.388	3.50209
342.587	3.50209
342.788	3.50209
342.987	3.50209
343.188	3.50209
343.388	3.5021
343.587	3.5021
343.788	3.5021
343.987	3.5021
344.188	3.5021
344.388	3.50211
344.587	3.50211
344.788	3.50211
344.987	3.50211
345.188	3.50212
345.388	3.50212
345.587	3.50212
345.788	3.50212
345.987	3.50213
346.188	3.50213
346.388	3.50213
346.587	3.50213
346.788	3.50214
346.987	3.50214
347.188	3.50214
347.388	3.50214
347.587	3.50215
347.788	3.50215
347.987	3.50215
348.188	3.50215
348.388	3.50216
348.587	3.50216
348.788	3.50216
348.987	3.50217
349.188	3.50217
349.388	3.50217
349.587	3.50218
349.788	3.50218
349.987	3.50218
350.188	3.50218
350.388	3.50219
350.587	3.50219
350.788	3.5022
350.987	3.5022
351.188	3.5022
351.388	3.50221
351.587	3.50221
351.788	3.50221
351.987	3.50222
352.188	3.50222
352.388	3.50222
352.587	3.50223
352.788	3.50223
352.987	3.50223
353.188	3.50224
353.388	3.50224
353.587	3.50225
353.788	3.50225
353.987	3.50225
354.188	3.50226
354.388	3.50226
354.587	3.50227
354.788	3.50227
354.987	3.50228
355.188	3.50228
355.388	3.50228
355.587	3.50229
355.788	3.50229
355.987	3.5023
356.188	3.5023
356.388	3.50231
356.587	3.50231
356.788	3.50232
356.987	3.50232
357.188	3.50232
357.388	3.50233
357.587	3.50233
357.788	3.50234
357.987	3.50234
358.188	3.50235
358.388	3.50235
358.587	3.50236
358.788	3.50236
358.987	3.50237
359.188	3.50237
359.388	3.50238
359.587	3.50238
359.788	3.50239
359.987	3.50239
360.188	3.5024
360.388	3.5024
360.587	3.50241
360.788	3.50241
360.987	3.50242
361.188	3.50242
361.388	3.50243
361.587	3.50243
361.788	3.50244
361.987	3.50244
362.188	3.50245
362.388	3.50245
362.587	3.50246
362.788	3.50246
362.987	3.50247
363.188	3.50247
363.388	3.50248
363.587	3.50248
363.788	3.50249
363.987	3.50249
364.188	3.5025
364.388	3.5025
364.587	3.50251
364.788	3.50252
364.987	3.50252
365.188	3.50253
365.388	3.50253
365.587	3.50254
365.788	3.50254
365.987	3.50255
366.188	3.50255
366.388	3.50256
366.587	3.50256
366.788	3.50257
366.987	3.50258
367.188	3.50258
367.388	3.50259
367.587	3.50259
367.788	3.5026
367.987	3.50261
368.188	3.50261
368.388	3.50262
368.587	3.50262
368.788	3.50263
368.987	3.50264
369.188	3.50264
369.388	3.50265
369.587	3.50265
369.788	3.50266
369.987	3.50267
370.188	3.50267
370.388	3.50268
370.587	3.50269
370.788	3.50269
370.987	3.5027
371.188	3.50271
371.388	3.50271
371.587	3.50272
371.788	3.50273
371.987	3.50273
372.188	3.50274
372.388	3.50275
372.587	3.50275
372.788	3.50276
372.987	3.50277
373.188	3.50277
373.388	3.50278
373.587	3.50279
373.788	3.50279
373.987	3.5028
374.188	3.50281
374.388	3.50282
374.587	3.50282
374.788	3.50283
374.987	3.50284
375.188	3.50284
375.388	3.50285
375.587	3.50286
375.788	3.50286
375.987	3.50287
376.188	3.50288
376.388	3.50288
376.587	3.50289
376.788	3.5029
376.987	3.5029
377.188	3.50291
377.388	3.50292
377.587	3.50293
377.788	3.50293
377.987	3.50294
378.188	3.50295
378.388	3.50295
378.587	3.50296
378.788	3.50297
378.987	3.50297
379.188	3.50298
379.388	3.50299
379.587	3.50299
379.788	3.503
379.987	3.50301
380.188	3.50301
380.388	3.50302
380.587	3.50303
380.788	3.50303
380.987	3.50304
381.188	3.50305
381.388	3.50305
381.587	3.50306
381.788	3.50307
381.987	3.50307
382.188	3.50308
382.388	3.50309
382.587	3.50309
382.788	3.5031
382.987	3.50311
383.188	3.50311
383.388	3.50312
383.587	3.50312
383.788	3.50313
383.987	3.50314
384.188	3.50314
384.388	3.50315
384.587	3.50316
384.788	3.50316
384.987	3.50317
385.188	3.50317
385.388	3.50318
385.587	3.50319
385.788	3.50319
385.987	3.5032
386.188	3.5032
386.388	3.50321
386.587	3.50321
386.788	3.50322
386.987	3.50323
387.188	3.50323
387.388	3.50324
387.587	3.50324
387.788	3.50325
387.987	3.50325
388.188	3.50326
388.388	3.50327
388.587	3.50327
388.788	3.50328
388.987	3.50328
389.188	3.50329
389.388	3.50329
389.587	3.5033
389.788	3.5033
389.987	3.50331
390.188	3.50331
390.388	3.50332
390.587	3.50332
390.788	3.50333
390.987	3.50333
391.188	3.50334
391.388	3.50334
391.587	3.50335
391.788	3.50335
391.987	3.50336
392.188	3.50336
392.388	3.50337
392.587	3.50337
392.788	3.50338
392.987	3.50338
393.188	3.50339
393.388	3.50339
393.587	3.5034
393.788	3.5034
393.987	3.5034
394.188	3.50341
394.388	3.50341
394.587	3.50342
394.788	3.50342
394.987	3.50343
395.188	3.50343
395.388	3.50343
395.587	3.50344
395.788	3.50344
395.987	3.50345
396.188	3.50345
396.388	3.50346
396.587	3.50346
396.788	3.50346
396.987	3.50347
397.188	3.50347
397.388	3.50347
397.587	3.50348
397.788	3.50348
397.987	3.50349
398.188	3.50349
398.388	3.50349
398.587	3.5035
398.788	3.5035
398.987	3.5035
399.188	3.50351
399.388	3.50351
[truncated: 998,000+ more rows]
