# Supplementary material for: Focal seizures are organized by feedback between neural activity and ion concentration changes
Source: eLife. 2022 Aug 2;11:e68541. doi: 10.7554/eLife.68541 (PMC9377802; doi:10.7554/eLife.68541)
Supplement: Figure 2—source data 1. [file elife-68541-fig2-data1.zip › cli_dend.dat]

label:dend1.cli( 0.5 )
1500001
0.0125	6
0.2125	6
0.4125	6
0.6125	6
0.8125	6
1.0125	6
1.2125	6
1.4125	6
1.6125	6
1.8125	6
2.0125	6
2.2125	6
2.4125	6
2.6125	6
2.8125	6
3.0125	6
3.2125	6
3.4125	6
3.6125	6
3.8125	6
4.0125	6
4.2125	6
4.4125	6
4.6125	6
4.8125	6
5.0125	6
5.2125	6
5.4125	6
5.6125	6
5.8125	6
6.0125	6
6.2125	6
6.4125	6
6.6125	6
6.8125	6
7.0125	6
7.2125	6
7.4125	6
7.6125	6
7.8125	6
8.0125	6
8.2125	6
8.4125	6
8.6125	6
8.8125	6
9.0125	6
9.2125	6
9.4125	6
9.6125	6
9.8125	6
10.0125	6
10.2125	6
10.4125	6
10.6125	6
10.8125	6
11.0125	6
11.2125	6
11.4125	6
11.6125	6
11.8125	6
12.0125	6
12.2125	6
12.4125	6
12.6125	6
12.8125	6
13.0125	6
13.2125	6
13.4125	6
13.6125	6
13.8125	6
14.0125	6
14.2125	6
14.4125	6
14.6125	6
14.8125	6
15.0125	6
15.2125	6
15.4125	6
15.6125	6
15.8125	6
16.0125	6
16.2125	6
16.4125	6
16.6125	6
16.8125	6
17.0125	6
17.2125	6
17.4125	6
17.6125	6
17.8125	6
18.0125	6
18.2125	6
18.4125	6
18.6125	6
18.8125	6
19.0125	6
19.2125	6
19.4125	6
19.6125	6
19.8125	6
20.0125	6
20.2125	6
20.4125	6
20.6125	6
20.8125	6
21.0125	6
21.2125	6
21.4125	6
21.6125	6
21.8125	6
22.0125	6
22.2125	6
22.4125	6
22.6125	6
22.8125	6
23.0125	6
23.2125	6
23.4125	6
23.6125	6
23.8125	6
24.0125	6
24.2125	6
24.4125	6
24.6125	6
24.8125	6
25.0125	6
25.2125	6
25.4125	6
25.6125	6
25.8125	6
26.0125	6
26.2125	6
26.4125	6
26.6125	6
26.8125	6
27.0125	6
27.2125	6
27.4125	6
27.6125	6
27.8125	6
28.0125	6
28.2125	6.00001
28.4125	6.00001
28.6125	6.00001
28.8125	6.00001
29.0125	6.00001
29.2125	6.00001
29.4125	6.00001
29.6125	6.00001
29.8125	6.00001
30.0125	6.00001
30.2125	6.00001
30.4125	6.00001
30.6125	6.00001
30.8125	6.00001
31.0125	6.00001
31.2125	6.00001
31.4125	6.00001
31.6125	6.00001
31.8125	6.00001
32.0125	6.00001
32.2125	6.00001
32.4125	6.00001
32.6125	6.00001
32.8125	6.00001
33.0125	6.00001
33.2125	6.00001
33.4125	6.00001
33.6125	6.00001
33.8125	6.00001
34.0125	6.00001
34.2125	6.00001
34.4125	6.00001
34.6125	6.00001
34.8125	6.00001
35.0125	6.00001
35.2125	6.00001
35.4125	6.00001
35.6125	6.00001
35.8125	6.00001
36.0125	6.00001
36.2125	6.00001
36.4125	6.00001
36.6125	6.00002
36.8125	6.00002
37.0125	6.00002
37.2125	6.00002
37.4125	6.00002
37.6125	6.00002
37.8125	6.00002
38.0125	6.00002
38.2125	6.00002
38.4125	6.00002
38.6125	6.00002
38.8125	6.00002
39.0125	6.00002
39.2125	6.00002
39.4125	6.00002
39.6125	6.00002
39.8125	6.00002
40.0125	6.00002
40.2125	6.00002
40.4125	6.00002
40.6125	6.00002
40.8125	6.00002
41.0125	6.00002
41.2125	6.00002
41.4125	6.00002
41.6125	6.00002
41.8125	6.00002
42.0125	6.00002
42.2125	6.00002
42.4125	6.00002
42.6125	6.00003
42.8125	6.00003
43.0125	6.00003
43.2125	6.00003
43.4125	6.00003
43.6125	6.00003
43.8125	6.00003
44.0125	6.00003
44.2125	6.00003
44.4125	6.00003
44.6125	6.00003
44.8125	6.00003
45.0125	6.00003
45.2125	6.00003
45.4125	6.00003
45.6125	6.00003
45.8125	6.00003
46.0125	6.00003
46.2125	6.00003
46.4125	6.00003
46.6125	6.00003
46.8125	6.00003
47.0125	6.00003
47.2125	6.00003
47.4125	6.00003
47.6125	6.00003
47.8125	6.00003
48.0125	6.00003
48.2125	6.00003
48.4125	6.00004
48.6125	6.00004
48.8125	6.00004
49.0125	6.00004
49.2125	6.00004
49.4125	6.00004
49.6125	6.00004
49.8125	6.00004
50.0125	6.00004
50.2125	6.00004
50.4125	6.00004
50.6125	6.00004
50.8125	6.00004
51.0125	6.00004
51.2125	6.00004
51.4125	6.00004
51.6125	6.00004
51.8125	6.00004
52.0125	6.00004
52.2125	6.00004
52.4125	6.00004
52.6125	6.00004
52.8125	6.00004
53.0125	6.00004
53.2125	6.00004
53.4125	6.00004
53.6125	6.00004
53.8125	6.00004
54.0125	6.00004
54.2125	6.00004
54.4125	6.00004
54.6125	6.00004
54.8125	6.00005
55.0125	6.00005
55.2125	6.00005
55.4125	6.00005
55.6125	6.00005
55.8125	6.00005
56.0125	6.00005
56.2125	6.00005
56.4125	6.00005
56.6125	6.00005
56.8125	6.00005
57.0125	6.00005
57.2125	6.00005
57.4125	6.00005
57.6125	6.00005
57.8125	6.00005
58.0125	6.00005
58.2125	6.00005
58.4125	6.00005
58.6125	6.00005
58.8125	6.00005
59.0125	6.00005
59.2125	6.00005
59.4125	6.00005
59.6125	6.00005
59.8125	6.00005
60.0125	6.00005
60.2125	6.00005
60.4125	6.00005
60.6125	6.00005
60.8125	6.00005
61.0125	6.00005
61.2125	6.00005
61.4125	6.00005
61.6125	6.00005
61.8125	6.00005
62.0125	6.00005
62.2125	6.00005
62.4125	6.00005
62.6125	6.00005
62.8125	6.00006
63.0125	6.00006
63.2125	6.00006
63.4125	6.00006
63.6125	6.00006
63.8125	6.00006
64.0125	6.00006
64.2125	6.00006
64.4125	6.00006
64.6125	6.00006
64.8125	6.00006
65.0125	6.00006
65.2125	6.00006
65.4125	6.00006
65.6125	6.00006
65.8125	6.00006
66.0125	6.00006
66.2125	6.00006
66.4125	6.00006
66.6125	6.00006
66.8125	6.00006
67.0125	6.00006
67.2125	6.00006
67.4125	6.00006
67.6125	6.00006
67.8125	6.00006
68.0125	6.00006
68.2125	6.00006
68.4125	6.00006
68.6125	6.00006
68.8125	6.00006
69.0125	6.00006
69.2125	6.00006
69.4125	6.00006
69.6125	6.00006
69.8125	6.00006
70.0125	6.00006
70.2125	6.00006
70.4125	6.00006
70.6125	6.00006
70.8125	6.00006
71.0125	6.00006
71.2125	6.00006
71.4125	6.00006
71.6125	6.00006
71.8125	6.00006
72.0125	6.00006
72.2125	6.00006
72.4125	6.00006
72.6125	6.00006
72.8125	6.00006
73.0125	6.00006
73.2125	6.00006
73.4125	6.00006
73.6125	6.00006
73.8125	6.00006
74.0125	6.00006
74.2125	6.00007
74.4125	6.00007
74.6125	6.00007
74.8125	6.00007
75.0125	6.00007
75.2125	6.00007
75.4125	6.00007
75.6125	6.00007
75.8125	6.00007
76.0125	6.00007
76.2125	6.00007
76.4125	6.00007
76.6125	6.00007
76.8125	6.00007
77.0125	6.00007
77.2125	6.00007
77.4125	6.00007
77.6125	6.00007
77.8125	6.00007
78.0125	6.00007
78.2125	6.00007
78.4125	6.00007
78.6125	6.00007
78.8125	6.00007
79.0125	6.00007
79.2125	6.00007
79.4125	6.00007
79.6125	6.00007
79.8125	6.00007
80.0125	6.00007
80.2125	6.00007
80.4125	6.00007
80.6125	6.00007
80.8125	6.00007
81.0125	6.00007
81.2125	6.00007
81.4125	6.00007
81.6125	6.00007
81.8125	6.00007
82.0125	6.00007
82.2125	6.00007
82.4125	6.00007
82.6125	6.00007
82.8125	6.00007
83.0125	6.00007
83.2125	6.00007
83.4125	6.00007
83.6125	6.00007
83.8125	6.00007
84.0125	6.00007
84.2125	6.00007
84.4125	6.00007
84.6125	6.00007
84.8125	6.00007
85.0125	6.00007
85.2125	6.00007
85.4125	6.00007
85.6125	6.00007
85.8125	6.00007
86.0125	6.00007
86.2125	6.00007
86.4125	6.00007
86.6125	6.00007
86.8125	6.00007
87.0125	6.00007
87.2125	6.00007
87.4125	6.00007
87.6125	6.00007
87.8125	6.00007
88.0125	6.00007
88.2125	6.00007
88.4125	6.00007
88.6125	6.00007
88.8125	6.00007
89.0125	6.00007
89.2125	6.00007
89.4125	6.00007
89.6125	6.00007
89.8125	6.00007
90.0125	6.00007
90.2125	6.00007
90.4125	6.00007
90.6125	6.00007
90.8125	6.00007
91.0125	6.00007
91.2125	6.00007
91.4125	6.00007
91.6125	6.00007
91.8125	6.00007
92.0125	6.00007
92.2125	6.00007
92.4125	6.00007
92.6125	6.00007
92.8125	6.00007
93.0125	6.00007
93.2125	6.00007
93.4125	6.00007
93.6125	6.00007
93.8125	6.00007
94.0125	6.00007
94.2125	6.00007
94.4125	6.00007
94.6125	6.00007
94.8125	6.00007
95.0125	6.00007
95.2125	6.00007
95.4125	6.00007
95.6125	6.00007
95.8125	6.00007
96.0125	6.00007
96.2125	6.00007
96.4125	6.00007
96.6125	6.00007
96.8125	6.00007
97.0125	6.00007
97.2125	6.00007
97.4125	6.00007
97.6125	6.00007
97.8125	6.00007
98.0125	6.00007
98.2125	6.00007
98.4125	6.00007
98.6125	6.00007
98.8125	6.00007
99.0125	6.00007
99.2125	6.00007
99.4125	6.00007
99.6125	6.00007
99.8125	6.00007
100.012	6.00007
100.213	6.00007
100.412	6.00007
100.613	6.00007
100.812	6.00007
101.012	6.00007
101.213	6.00007
101.412	6.00007
101.613	6.00007
101.812	6.00007
102.012	6.00007
102.213	6.00007
102.412	6.00007
102.613	6.00007
102.812	6.00007
103.012	6.00007
103.213	6.00007
103.412	6.00007
103.613	6.00007
103.812	6.00007
104.012	6.00007
104.213	6.00007
104.412	6.00007
104.613	6.00007
104.812	6.00007
105.012	6.00007
105.213	6.00007
105.412	6.00007
105.613	6.00007
105.812	6.00007
106.012	6.00007
106.213	6.00007
106.412	6.00007
106.613	6.00007
106.812	6.00007
107.012	6.00007
107.213	6.00007
107.412	6.00007
107.613	6.00007
107.812	6.00007
108.012	6.00007
108.213	6.00007
108.412	6.00007
108.613	6.00007
108.812	6.00007
109.012	6.00007
109.213	6.00007
109.412	6.00007
109.613	6.00007
109.812	6.00007
110.012	6.00007
110.213	6.00007
110.412	6.00007
110.613	6.00007
110.812	6.00007
111.012	6.00007
111.213	6.00007
111.412	6.00007
111.613	6.00007
111.812	6.00007
112.012	6.00007
112.213	6.00007
112.412	6.00007
112.613	6.00007
112.812	6.00007
113.012	6.00007
113.213	6.00007
113.412	6.00007
113.613	6.00007
113.812	6.00007
114.012	6.00007
114.213	6.00007
114.412	6.00007
114.613	6.00007
114.812	6.00007
115.012	6.00007
115.213	6.00007
115.412	6.00007
115.613	6.00007
115.812	6.00007
116.012	6.00007
116.213	6.00007
116.412	6.00007
116.613	6.00007
116.812	6.00007
117.012	6.00007
117.213	6.00007
117.412	6.00007
117.613	6.00007
117.812	6.00007
118.012	6.00007
118.213	6.00007
118.412	6.00007
118.613	6.00007
118.812	6.00007
119.012	6.00007
119.213	6.00007
119.412	6.00007
119.613	6.00007
119.812	6.00007
120.012	6.00007
120.213	6.00007
120.412	6.00007
120.613	6.00007
120.812	6.00007
121.012	6.00007
121.213	6.00007
121.412	6.00007
121.613	6.00007
121.812	6.00007
122.012	6.00007
122.213	6.00007
122.412	6.00007
122.613	6.00007
122.812	6.00007
123.012	6.00007
123.213	6.00007
123.412	6.00007
123.613	6.00007
123.812	6.00007
124.012	6.00007
124.213	6.00007
124.412	6.00007
124.613	6.00007
124.812	6.00007
125.012	6.00007
125.213	6.00007
125.412	6.00007
125.613	6.00007
125.812	6.00007
126.012	6.00007
126.213	6.00007
126.412	6.00007
126.613	6.00007
126.812	6.00007
127.012	6.00007
127.213	6.00007
127.412	6.00007
127.613	6.00007
127.812	6.00007
128.012	6.00007
128.212	6.00007
128.413	6.00007
128.613	6.00007
128.812	6.00007
129.012	6.00007
129.212	6.00007
129.413	6.00007
129.613	6.00007
129.812	6.00007
130.012	6.00007
130.212	6.00007
130.413	6.00007
130.613	6.00007
130.812	6.00007
131.012	6.00007
131.212	6.00007
131.413	6.00007
131.613	6.00007
131.812	6.00007
132.012	6.00007
132.212	6.00007
132.413	6.00007
132.613	6.00007
132.812	6.00007
133.012	6.00007
133.212	6.00007
133.413	6.00007
133.613	6.00007
133.812	6.00007
134.012	6.00007
134.212	6.00007
134.413	6.00007
134.613	6.00007
134.812	6.00007
135.012	6.00007
135.212	6.00007
135.413	6.00007
135.613	6.00007
135.812	6.00007
136.012	6.00007
136.212	6.00007
136.413	6.00007
136.613	6.00007
136.812	6.00007
137.012	6.00007
137.212	6.00007
137.413	6.00007
137.613	6.00007
137.812	6.00007
138.012	6.00007
138.212	6.00007
138.413	6.00007
138.613	6.00007
138.812	6.00007
139.012	6.00007
139.212	6.00007
139.413	6.00007
139.613	6.00007
139.812	6.00007
140.012	6.00007
140.212	6.00007
140.413	6.00007
140.613	6.00007
140.812	6.00007
141.012	6.00007
141.212	6.00007
141.413	6.00007
141.613	6.00007
141.812	6.00007
142.012	6.00007
142.212	6.00007
142.413	6.00007
142.613	6.00007
142.812	6.00007
143.012	6.00007
143.212	6.00007
143.413	6.00007
143.613	6.00007
143.812	6.00007
144.012	6.00007
144.212	6.00007
144.413	6.00007
144.613	6.00007
144.812	6.00007
145.012	6.00007
145.212	6.00007
145.413	6.00007
145.613	6.00007
145.812	6.00007
146.012	6.00007
146.212	6.00007
146.413	6.00007
146.613	6.00007
146.812	6.00007
147.012	6.00007
147.212	6.00007
147.413	6.00007
147.613	6.00007
147.812	6.00007
148.012	6.00007
148.212	6.00007
148.413	6.00007
148.613	6.00007
148.812	6.00007
149.012	6.00007
149.212	6.00007
149.413	6.00007
149.613	6.00007
149.812	6.00007
150.012	6.00007
150.212	6.00007
150.413	6.00007
150.613	6.00007
150.812	6.00007
151.012	6.00007
151.212	6.00007
151.413	6.00007
151.613	6.00007
151.812	6.00007
152.012	6.00007
152.212	6.00007
152.413	6.00007
152.613	6.00007
152.812	6.00007
153.012	6.00007
153.212	6.00007
153.413	6.00007
153.613	6.00007
153.812	6.00007
154.012	6.00007
154.212	6.00007
154.413	6.00007
154.613	6.00007
154.812	6.00007
155.012	6.00007
155.212	6.00007
155.413	6.00007
155.613	6.00007
155.812	6.00007
156.012	6.00007
156.212	6.00007
156.413	6.00007
156.613	6.00007
156.812	6.00007
157.012	6.00007
157.212	6.00007
157.413	6.00007
157.613	6.00007
157.812	6.00007
158.012	6.00007
158.212	6.00007
158.413	6.00007
158.613	6.00007
158.812	6.00007
159.012	6.00007
159.212	6.00007
159.413	6.00007
159.613	6.00007
159.812	6.00007
160.012	6.00007
160.212	6.00007
160.413	6.00007
160.613	6.00007
160.812	6.00007
161.012	6.00007
161.212	6.00007
161.413	6.00007
161.613	6.00007
161.812	6.00007
162.012	6.00007
162.212	6.00007
162.413	6.00007
162.613	6.00007
162.812	6.00007
163.012	6.00007
163.212	6.00007
163.413	6.00007
163.613	6.00007
163.812	6.00007
164.012	6.00007
164.212	6.00007
164.413	6.00007
164.613	6.00007
164.812	6.00007
165.012	6.00007
165.212	6.00007
165.413	6.00007
165.613	6.00007
165.812	6.00007
166.012	6.00007
166.212	6.00007
166.413	6.00007
166.613	6.00007
166.812	6.00007
167.012	6.00007
167.212	6.00007
167.413	6.00007
167.613	6.00007
167.812	6.00007
168.012	6.00007
168.212	6.00007
168.413	6.00007
168.613	6.00007
168.812	6.00007
169.012	6.00007
169.212	6.00007
169.413	6.00007
169.613	6.00007
169.812	6.00007
170.012	6.00007
170.212	6.00007
170.413	6.00007
170.613	6.00007
170.812	6.00007
171.012	6.00007
171.212	6.00007
171.413	6.00007
171.613	6.00007
171.812	6.00007
172.012	6.00007
172.212	6.00007
172.413	6.00007
172.613	6.00007
172.812	6.00007
173.012	6.00007
173.212	6.00007
173.413	6.00007
173.613	6.00007
173.812	6.00007
174.012	6.00007
174.212	6.00007
174.413	6.00007
174.613	6.00007
174.812	6.00007
175.012	6.00007
175.212	6.00007
175.413	6.00007
175.613	6.00007
175.812	6.00007
176.012	6.00007
176.212	6.00007
176.413	6.00007
176.613	6.00007
176.812	6.00007
177.012	6.00007
177.212	6.00007
177.413	6.00007
177.613	6.00007
177.812	6.00007
178.012	6.00007
178.212	6.00007
178.413	6.00007
178.613	6.00007
178.812	6.00007
179.012	6.00007
179.212	6.00007
179.413	6.00007
179.613	6.00007
179.812	6.00007
180.012	6.00007
180.212	6.00007
180.413	6.00007
180.613	6.00007
180.812	6.00007
181.012	6.00007
181.212	6.00007
181.413	6.00007
181.613	6.00007
181.812	6.00007
182.012	6.00007
182.212	6.00007
182.413	6.00007
182.613	6.00007
182.812	6.00007
183.012	6.00007
183.212	6.00007
183.413	6.00007
183.613	6.00007
183.812	6.00007
184.012	6.00007
184.212	6.00007
184.413	6.00007
184.613	6.00007
184.812	6.00007
185.012	6.00007
185.212	6.00007
185.413	6.00007
185.613	6.00007
185.812	6.00007
186.012	6.00007
186.212	6.00007
186.413	6.00007
186.613	6.00007
186.812	6.00007
187.012	6.00007
187.212	6.00007
187.413	6.00007
187.613	6.00007
187.812	6.00007
188.012	6.00007
188.212	6.00007
188.413	6.00007
188.613	6.00007
188.812	6.00007
189.012	6.00007
189.212	6.00007
189.413	6.00007
189.613	6.00007
189.812	6.00007
190.012	6.00007
190.212	6.00007
190.413	6.00007
190.613	6.00007
190.812	6.00007
191.012	6.00007
191.212	6.00007
191.413	6.00007
191.613	6.00007
191.812	6.00007
192.012	6.00007
192.212	6.00007
192.413	6.00007
192.613	6.00007
192.812	6.00007
193.012	6.00007
193.212	6.00007
193.413	6.00007
193.613	6.00007
193.812	6.00007
194.012	6.00007
194.212	6.00007
194.413	6.00007
194.613	6.00007
194.812	6.00007
195.012	6.00007
195.212	6.00007
195.413	6.00007
195.613	6.00007
195.812	6.00007
196.012	6.00007
196.212	6.00007
196.413	6.00007
196.613	6.00007
196.812	6.00007
197.012	6.00007
197.212	6.00007
197.413	6.00007
197.613	6.00007
197.812	6.00007
198.012	6.00007
198.212	6.00007
198.413	6.00007
198.613	6.00007
198.812	6.00007
199.012	6.00007
199.212	6.00007
199.413	6.00007
199.613	6.00007
199.812	6.00007
200.012	6.00007
200.212	6.00007
200.413	6.00007
200.613	6.00007
200.812	6.00007
201.012	6.00007
201.212	6.00007
201.413	6.00007
201.613	6.00007
201.812	6.00007
202.012	6.00007
202.212	6.00007
202.413	6.00007
202.613	6.00007
202.812	6.00007
203.012	6.00007
203.212	6.00007
203.413	6.00007
203.613	6.00007
203.812	6.00007
204.012	6.00007
204.212	6.00007
204.413	6.00007
204.613	6.00007
204.812	6.00007
205.012	6.00007
205.212	6.00007
205.413	6.00007
205.613	6.00007
205.812	6.00007
206.012	6.00007
206.212	6.00007
206.413	6.00007
206.613	6.00007
206.812	6.00007
207.012	6.00007
207.212	6.00007
207.413	6.00007
207.613	6.00007
207.812	6.00007
208.012	6.00007
208.212	6.00007
208.413	6.00007
208.613	6.00007
208.812	6.00007
209.012	6.00007
209.212	6.00007
209.413	6.00007
209.613	6.00007
209.812	6.00007
210.012	6.00007
210.212	6.00007
210.413	6.00007
210.613	6.00007
210.812	6.00007
211.012	6.00007
211.212	6.00007
211.413	6.00007
211.613	6.00007
211.812	6.00007
212.012	6.00007
212.212	6.00007
212.413	6.00007
212.613	6.00007
212.812	6.00007
213.012	6.00007
213.212	6.00007
213.413	6.00007
213.613	6.00007
213.812	6.00007
214.012	6.00008
214.212	6.00008
214.413	6.00008
214.613	6.00008
214.812	6.00008
215.012	6.00008
215.212	6.00008
215.413	6.00008
215.613	6.00008
215.812	6.00008
216.012	6.00008
216.212	6.00008
216.413	6.00008
216.613	6.00008
216.812	6.00008
217.012	6.00008
217.212	6.00008
217.413	6.00008
217.613	6.00008
217.812	6.00008
218.012	6.00008
218.212	6.00008
218.413	6.00008
218.613	6.00008
218.812	6.00008
219.012	6.00008
219.212	6.00008
219.413	6.00008
219.613	6.00008
219.812	6.00008
220.012	6.00008
220.212	6.00008
220.413	6.00008
220.613	6.00008
220.812	6.00008
221.012	6.00008
221.212	6.00008
221.413	6.00008
221.613	6.00008
221.812	6.00008
222.012	6.00008
222.212	6.00008
222.413	6.00008
222.613	6.00008
222.812	6.00008
223.012	6.00008
223.212	6.00008
223.413	6.00008
223.613	6.00008
223.812	6.00008
224.012	6.00008
224.212	6.00008
224.413	6.00008
224.613	6.00008
224.812	6.00008
225.012	6.00008
225.212	6.00008
225.413	6.00008
225.613	6.00008
225.812	6.00008
226.012	6.00008
226.212	6.00008
226.413	6.00008
226.613	6.00008
226.812	6.00008
227.012	6.00008
227.212	6.00008
227.413	6.00008
227.613	6.00008
227.812	6.00008
228.012	6.00008
228.212	6.00008
228.413	6.00008
228.613	6.00008
228.812	6.00008
229.012	6.00008
229.212	6.00008
229.413	6.00008
229.613	6.00008
229.812	6.00008
230.012	6.00009
230.212	6.00009
230.413	6.00009
230.613	6.00009
230.812	6.00009
231.012	6.00009
231.212	6.00009
231.413	6.00009
231.613	6.00009
231.812	6.00009
232.012	6.00009
232.212	6.00009
232.413	6.00009
232.613	6.00009
232.812	6.00009
233.012	6.00009
233.212	6.00009
233.413	6.00009
233.613	6.00009
233.812	6.00009
234.012	6.00009
234.212	6.00009
234.413	6.00009
234.613	6.00009
234.812	6.00009
235.012	6.00009
235.212	6.00009
235.413	6.00009
235.613	6.00009
235.812	6.00009
236.012	6.00009
236.212	6.00009
236.413	6.00009
236.613	6.00009
236.812	6.00009
237.012	6.00009
237.212	6.00009
237.413	6.00009
237.613	6.00009
237.812	6.00009
238.012	6.00009
238.212	6.00009
238.413	6.00009
238.613	6.00009
238.812	6.00009
239.012	6.00009
239.212	6.00009
239.413	6.00009
239.613	6.00009
239.812	6.00009
240.012	6.00009
240.212	6.00009
240.413	6.00009
240.613	6.00009
240.812	6.00009
241.012	6.00009
241.212	6.00009
241.413	6.00009
241.613	6.00009
241.812	6.00009
242.012	6.00009
242.212	6.00009
242.413	6.00009
242.613	6.00009
242.812	6.00009
243.012	6.00009
243.212	6.00009
243.413	6.00009
243.613	6.00009
243.812	6.00009
244.012	6.00009
244.212	6.00009
244.413	6.00009
244.613	6.00009
244.812	6.00009
245.012	6.00009
245.212	6.00009
245.413	6.00009
245.613	6.00009
245.812	6.00009
246.012	6.00009
246.212	6.00009
246.413	6.00009
246.613	6.00009
246.812	6.00009
247.012	6.00009
247.212	6.00009
247.413	6.00009
247.613	6.00009
247.812	6.00009
248.012	6.00009
248.212	6.00009
248.413	6.00009
248.613	6.00009
248.812	6.00009
249.012	6.00009
249.212	6.00009
249.413	6.00009
249.613	6.00009
249.812	6.00009
250.012	6.00009
250.212	6.00009
250.413	6.00009
250.613	6.00009
250.812	6.00009
251.012	6.00009
251.212	6.00009
251.413	6.00009
251.613	6.00009
251.812	6.00009
252.012	6.00009
252.212	6.00009
252.413	6.00009
252.613	6.00009
252.812	6.00009
253.012	6.00009
253.212	6.00009
253.413	6.00009
253.613	6.00009
253.812	6.00009
254.012	6.00009
254.212	6.00009
254.413	6.00009
254.613	6.00009
254.812	6.00009
255.012	6.00009
255.212	6.00009
255.413	6.00009
255.613	6.00009
255.812	6.00009
256.013	6.00009
256.212	6.00009
256.413	6.00009
256.612	6.00009
256.812	6.00009
257.013	6.00009
257.212	6.00009
257.413	6.00009
257.612	6.00009
257.812	6.00009
258.013	6.00009
258.212	6.00009
258.413	6.00009
258.612	6.00009
258.812	6.00009
259.013	6.00009
259.212	6.00009
259.413	6.00009
259.612	6.00009
259.812	6.00009
260.013	6.00009
260.212	6.00009
260.413	6.00009
260.612	6.00009
260.812	6.00009
261.013	6.00009
261.212	6.00009
261.413	6.00009
261.612	6.00009
261.812	6.00009
262.013	6.00009
262.212	6.00009
262.413	6.00009
262.612	6.00009
262.812	6.00009
263.013	6.00009
263.212	6.00009
263.413	6.00009
263.612	6.00009
263.812	6.00009
264.013	6.00009
264.212	6.00009
264.413	6.00009
264.612	6.00009
264.812	6.00009
265.013	6.00009
265.212	6.00009
265.413	6.00009
265.612	6.00009
265.812	6.00009
266.013	6.00009
266.212	6.00009
266.413	6.00009
266.612	6.00009
266.812	6.00009
267.013	6.00009
267.212	6.00009
267.413	6.00009
267.612	6.00009
267.812	6.00009
268.013	6.00009
268.212	6.00009
268.413	6.00009
268.612	6.00009
268.812	6.00009
269.013	6.00009
269.212	6.00009
269.413	6.00009
269.612	6.00009
269.812	6.00009
270.013	6.00009
270.212	6.00009
270.413	6.00009
270.612	6.00009
270.812	6.00009
271.013	6.00009
271.212	6.00009
271.413	6.00009
271.612	6.00009
271.812	6.00009
272.013	6.00009
272.212	6.00009
272.413	6.00009
272.612	6.00009
272.812	6.00009
273.013	6.00009
273.212	6.00009
273.413	6.00009
273.612	6.00009
273.812	6.00009
274.013	6.00009
274.212	6.00009
274.413	6.00009
274.612	6.00009
274.812	6.00009
275.013	6.00009
275.212	6.00009
275.413	6.00009
275.612	6.00009
275.812	6.00009
276.013	6.00009
276.212	6.00009
276.413	6.00009
276.612	6.00009
276.812	6.00009
277.013	6.00009
277.212	6.00009
277.413	6.00009
277.612	6.00009
277.812	6.00009
278.013	6.00009
278.212	6.00009
278.413	6.00009
278.612	6.00009
278.812	6.00009
279.013	6.00009
279.212	6.00009
279.413	6.00009
279.612	6.00009
279.812	6.00009
280.013	6.00009
280.212	6.00009
280.413	6.00009
280.612	6.00009
280.812	6.00009
281.013	6.00009
281.212	6.00009
281.413	6.00009
281.612	6.00009
281.812	6.00009
282.013	6.00009
282.212	6.00009
282.413	6.00009
282.612	6.00009
282.812	6.00009
283.013	6.00009
283.212	6.00009
283.413	6.00009
283.612	6.00009
283.812	6.00009
284.013	6.00009
284.212	6.00009
284.413	6.00009
284.612	6.00009
284.812	6.00009
285.013	6.00009
285.212	6.00009
285.413	6.00009
285.612	6.00009
285.812	6.00009
286.013	6.00009
286.212	6.00009
286.413	6.00009
286.612	6.00009
286.812	6.00009
287.013	6.00009
287.212	6.00009
287.413	6.00009
287.612	6.00009
287.812	6.00009
288.013	6.00009
288.212	6.00009
288.413	6.00009
288.612	6.00009
288.812	6.00009
289.013	6.00009
289.212	6.00009
289.413	6.00009
289.612	6.00009
289.812	6.00009
290.013	6.00009
290.212	6.00009
290.413	6.00009
290.612	6.00009
290.812	6.00009
291.013	6.00009
291.212	6.00009
291.413	6.00009
291.612	6.00009
291.812	6.00009
292.013	6.00009
292.212	6.00009
292.413	6.00009
292.612	6.00009
292.812	6.00009
293.013	6.00009
293.212	6.00009
293.413	6.00009
293.612	6.00009
293.812	6.00009
294.013	6.00009
294.212	6.00009
294.413	6.00009
294.612	6.00009
294.812	6.00009
295.013	6.00009
295.212	6.00009
295.413	6.00009
295.612	6.00009
295.812	6.00009
296.013	6.00009
296.212	6.00009
296.413	6.00009
296.612	6.00009
296.812	6.00009
297.013	6.00009
297.212	6.00009
297.413	6.00009
297.612	6.00009
297.812	6.00009
298.013	6.00009
298.212	6.00009
298.413	6.00009
298.612	6.00009
298.812	6.00009
299.013	6.00009
299.212	6.00009
299.413	6.00009
299.612	6.00009
299.812	6.00009
300.013	6.00009
300.212	6.00009
300.413	6.00009
300.612	6.00009
300.812	6.00009
301.013	6.00009
301.212	6.00009
301.413	6.00009
301.612	6.00009
301.812	6.00009
302.013	6.00009
302.212	6.00009
302.413	6.00009
302.612	6.00009
302.812	6.00009
303.013	6.00009
303.212	6.00009
303.413	6.00009
303.612	6.00009
303.812	6.00009
304.013	6.00009
304.212	6.00009
304.413	6.00009
304.612	6.00009
304.812	6.00009
305.013	6.00009
305.212	6.00009
305.413	6.00009
305.612	6.00009
305.812	6.00009
306.013	6.00009
306.212	6.00009
306.413	6.00009
306.612	6.00009
306.812	6.00009
307.013	6.00009
307.212	6.00009
307.413	6.00009
307.612	6.00009
307.812	6.00009
308.013	6.00009
308.212	6.00009
308.413	6.00009
308.612	6.00009
308.812	6.00009
309.013	6.00009
309.212	6.00009
309.413	6.00009
309.612	6.00009
309.812	6.00009
310.013	6.00009
310.212	6.00009
310.413	6.00009
310.612	6.00009
310.812	6.00009
311.013	6.00009
311.212	6.00009
311.413	6.00009
311.612	6.00009
311.812	6.00009
312.013	6.00009
312.212	6.00009
312.413	6.00009
312.612	6.00009
312.812	6.00009
313.013	6.00009
313.212	6.00009
313.413	6.00009
313.612	6.00009
313.812	6.00009
314.013	6.00009
314.212	6.00009
314.413	6.00009
314.612	6.00009
314.812	6.00009
315.013	6.00009
315.212	6.00009
315.413	6.00009
315.612	6.00009
315.812	6.00009
316.013	6.00009
316.212	6.00009
316.413	6.00009
316.612	6.00009
316.812	6.00009
317.013	6.00009
317.212	6.00009
317.413	6.00009
317.612	6.00009
317.812	6.00009
318.013	6.00009
318.212	6.00009
318.413	6.00009
318.612	6.00009
318.812	6.00009
319.013	6.00009
319.212	6.00009
319.413	6.00009
319.612	6.00009
319.812	6.00009
320.013	6.00009
320.212	6.00009
320.413	6.00009
320.612	6.00009
320.812	6.00009
321.013	6.00009
321.212	6.00009
321.413	6.00009
321.612	6.00009
321.812	6.00009
322.013	6.00009
322.212	6.00009
322.413	6.00009
322.612	6.00009
322.812	6.00009
323.013	6.00009
323.212	6.00009
323.413	6.00009
323.612	6.00009
323.812	6.00009
324.013	6.00009
324.212	6.00009
324.413	6.00009
324.612	6.00009
324.812	6.00009
325.013	6.00009
325.212	6.00009
325.413	6.00009
325.612	6.00009
325.812	6.00009
326.013	6.00009
326.212	6.00009
326.413	6.00009
326.612	6.00009
326.812	6.00009
327.013	6.00009
327.212	6.00009
327.413	6.00009
327.612	6.00009
327.812	6.00009
328.013	6.00009
328.212	6.00009
328.413	6.00009
328.612	6.00009
328.812	6.00009
329.013	6.00009
329.212	6.00009
329.413	6.00009
329.612	6.00009
329.812	6.00009
330.013	6.00009
330.212	6.00009
330.413	6.00009
330.612	6.00009
330.812	6.00009
331.013	6.00009
331.212	6.00009
331.413	6.00009
331.612	6.00009
331.812	6.00009
332.013	6.00009
332.212	6.00009
332.413	6.00009
332.612	6.00009
332.812	6.00009
333.013	6.00009
333.212	6.00009
333.413	6.00009
333.612	6.00009
333.812	6.00009
334.013	6.00009
334.212	6.00009
334.413	6.00009
334.612	6.00009
334.812	6.00009
335.013	6.00009
335.212	6.00009
335.413	6.00009
335.612	6.00009
335.812	6.00009
336.013	6.00009
336.212	6.00009
336.413	6.00009
336.612	6.00009
336.812	6.00009
337.013	6.00009
337.212	6.00009
337.413	6.00009
337.612	6.00009
337.812	6.00009
338.013	6.00009
338.212	6.00009
338.413	6.00009
338.612	6.00009
338.812	6.00009
339.013	6.00009
339.212	6.00009
339.413	6.00009
339.612	6.00009
339.812	6.00009
340.013	6.00009
340.212	6.00009
340.413	6.00009
340.612	6.00009
340.812	6.00009
341.013	6.00009
341.212	6.00009
341.413	6.00009
341.612	6.00009
341.812	6.00009
342.013	6.00009
342.212	6.00009
342.413	6.00009
342.612	6.00009
342.812	6.00009
343.013	6.00009
343.212	6.00009
343.413	6.00009
343.612	6.00009
343.812	6.00009
344.013	6.00009
344.212	6.00009
344.413	6.00009
344.612	6.00009
344.812	6.00009
345.013	6.00009
345.212	6.00009
345.413	6.00009
345.612	6.00009
345.812	6.00009
346.013	6.00009
346.212	6.00009
346.413	6.00009
346.612	6.00009
346.812	6.00009
347.013	6.00009
347.212	6.00009
347.413	6.00009
347.612	6.00009
347.812	6.00009
348.013	6.00009
348.212	6.00009
348.413	6.00009
348.612	6.00009
348.812	6.00009
349.013	6.00009
349.212	6.00009
349.413	6.00009
349.612	6.00009
349.812	6.00009
350.013	6.00009
350.212	6.00009
350.413	6.00009
350.612	6.00009
350.812	6.00009
351.013	6.00009
351.212	6.00009
351.413	6.00009
351.612	6.00009
351.812	6.00009
352.013	6.00009
352.212	6.00009
352.413	6.00009
352.612	6.00009
352.812	6.00009
353.013	6.00009
353.212	6.00009
353.413	6.00009
353.612	6.00009
353.812	6.00009
354.013	6.00009
354.212	6.00009
354.413	6.00009
354.612	6.00009
354.812	6.00009
355.013	6.00009
355.212	6.00009
355.413	6.00009
355.612	6.00009
355.812	6.00009
356.013	6.00009
356.212	6.00009
356.413	6.00009
356.612	6.00009
356.812	6.00009
357.013	6.00009
357.212	6.00009
357.413	6.00009
357.612	6.00009
357.812	6.00009
358.013	6.00009
358.212	6.00009
358.413	6.00009
358.612	6.00009
358.812	6.00009
359.013	6.00009
359.212	6.00009
359.413	6.00009
359.612	6.00009
359.812	6.00009
360.013	6.00009
360.212	6.00009
360.413	6.00009
360.612	6.00009
360.812	6.00009
361.013	6.00009
361.212	6.00009
361.413	6.00009
361.612	6.00009
361.812	6.00009
362.013	6.0001
362.212	6.0001
362.413	6.0001
362.612	6.0001
362.812	6.0001
363.013	6.0001
363.212	6.0001
363.413	6.0001
363.612	6.0001
363.812	6.0001
364.013	6.0001
364.212	6.0001
364.413	6.0001
364.612	6.0001
364.812	6.0001
365.013	6.0001
365.212	6.0001
365.413	6.0001
365.612	6.0001
365.812	6.0001
366.013	6.0001
366.212	6.0001
366.413	6.0001
366.612	6.0001
366.812	6.0001
367.013	6.0001
367.212	6.0001
367.413	6.0001
367.612	6.0001
367.812	6.0001
368.013	6.0001
368.212	6.0001
368.413	6.0001
368.612	6.0001
368.812	6.0001
369.013	6.0001
369.212	6.0001
369.413	6.0001
369.612	6.0001
369.812	6.0001
370.013	6.0001
370.212	6.0001
370.413	6.0001
370.612	6.0001
370.812	6.0001
371.013	6.0001
371.212	6.0001
371.413	6.0001
371.612	6.0001
371.812	6.0001
372.013	6.0001
372.212	6.0001
372.413	6.0001
372.612	6.0001
372.812	6.0001
373.013	6.0001
373.212	6.0001
373.413	6.0001
373.612	6.0001
373.812	6.0001
374.013	6.0001
374.212	6.0001
374.413	6.0001
374.612	6.00011
374.812	6.00011
375.013	6.00011
375.212	6.00011
375.413	6.00011
375.612	6.00011
375.812	6.00011
376.013	6.00011
376.212	6.00011
376.413	6.00011
376.612	6.00011
376.812	6.00011
377.013	6.00011
377.212	6.00011
377.413	6.00011
377.612	6.00011
377.812	6.00011
378.013	6.00011
378.212	6.00011
378.413	6.00011
378.612	6.00011
378.812	6.00011
379.013	6.00011
379.212	6.00011
379.413	6.00011
379.612	6.00011
379.812	6.00011
380.013	6.00011
380.212	6.00011
380.413	6.00011
380.612	6.00011
380.812	6.00011
381.013	6.00011
381.212	6.00011
381.413	6.00011
381.612	6.00011
381.812	6.00011
382.013	6.00011
382.212	6.00011
382.413	6.00011
382.612	6.00011
382.812	6.00011
383.013	6.00011
383.212	6.00011
383.413	6.00011
383.612	6.00011
383.812	6.00011
384.013	6.00011
384.212	6.00011
384.413	6.00011
384.612	6.00011
384.812	6.00011
385.013	6.00011
385.212	6.00011
385.413	6.00011
385.612	6.00011
385.812	6.00011
386.013	6.00011
386.212	6.00011
386.413	6.00011
386.612	6.00011
386.812	6.00011
387.013	6.00011
387.212	6.00011
387.413	6.00011
387.612	6.00011
387.812	6.00011
388.013	6.00011
388.212	6.00011
388.413	6.00011
388.612	6.00011
388.812	6.00011
389.013	6.00011
389.212	6.00011
389.413	6.00011
389.612	6.00011
389.812	6.00011
390.013	6.00011
390.212	6.00011
390.413	6.00011
390.612	6.00011
390.812	6.00011
391.013	6.00011
391.212	6.00011
391.413	6.00011
391.612	6.00011
391.812	6.00011
392.013	6.00011
392.212	6.00011
392.413	6.00011
392.612	6.00011
392.812	6.00011
393.013	6.00011
393.212	6.00011
393.413	6.00011
393.612	6.00011
393.812	6.00011
394.013	6.00011
394.212	6.00011
394.413	6.00011
394.612	6.00011
394.812	6.00011
395.013	6.00011
395.212	6.00011
395.413	6.00011
395.612	6.00011
395.812	6.00011
396.013	6.00011
396.212	6.00011
396.413	6.00011
396.612	6.00012
396.812	6.00012
397.013	6.00012
397.212	6.00012
397.413	6.00012
397.612	6.00012
397.812	6.00012
398.013	6.00012
398.212	6.00012
398.413	6.00012
398.612	6.00012
398.812	6.00012
399.013	6.00012
399.212	6.00012
399.413	6.00012
[truncated: 998,000+ more rows]
