# Supplementary material for: Focal seizures are organized by feedback between neural activity and ion concentration changes
Source: eLife. 2022 Aug 2;11:e68541. doi: 10.7554/eLife.68541 (PMC9377802; doi:10.7554/eLife.68541)
Supplement: Figure 2—source data 1. [file elife-68541-fig2-data1.zip › nai_dend.dat]

label:dend1.nai( 0.5 )
1500001
0.0125	10
0.2125	10
0.4125	10
0.6125	10
0.8125	10
1.0125	10
1.2125	10
1.4125	10
1.6125	10
1.8125	10
2.0125	10
2.2125	10
2.4125	10
2.6125	10
2.8125	10
3.0125	10
3.2125	10
3.4125	10
3.6125	10
3.8125	10
4.0125	10
4.2125	10
4.4125	10
4.6125	10
4.8125	10
5.0125	10
5.2125	10
5.4125	10
5.6125	10
5.8125	10
6.0125	10
6.2125	10
6.4125	10
6.6125	10
6.8125	10
7.0125	10
7.2125	10
7.4125	10
7.6125	10
7.8125	10
8.0125	10
8.2125	10
8.4125	10
8.6125	10
8.8125	10
9.0125	10
9.2125	10
9.4125	10
9.6125	10
9.8125	10
10.0125	10
10.2125	10
10.4125	10
10.6125	10
10.8125	10
11.0125	10
11.2125	10
11.4125	10
11.6125	10
11.8125	10
12.0125	10
12.2125	10
12.4125	10
12.6125	10
12.8125	10
13.0125	10
13.2125	10
13.4125	10
13.6125	10
13.8125	10
14.0125	10
14.2125	10
14.4125	10
14.6125	10
14.8125	10
15.0125	10
15.2125	10
15.4125	10
15.6125	10
15.8125	10
16.0125	10
16.2125	10
16.4125	10
16.6125	10
16.8125	10
17.0125	10
17.2125	10
17.4125	10
17.6125	10
17.8125	10
18.0125	10
18.2125	10
18.4125	10
18.6125	10
18.8125	10
19.0125	10
19.2125	10
19.4125	10
19.6125	10
19.8125	10
20.0125	10
20.2125	10
20.4125	10
20.6125	10
20.8125	10
21.0125	10
21.2125	10
21.4125	10
21.6125	10
21.8125	10
22.0125	10
22.2125	10
22.4125	10
22.6125	10
22.8125	10
23.0125	10
23.2125	10
23.4125	10
23.6125	10
23.8125	10
24.0125	10
24.2125	10
24.4125	10
24.6125	10
24.8125	10
25.0125	10
25.2125	10
25.4125	10
25.6125	10
25.8125	10
26.0125	10
26.2125	10
26.4125	10
26.6125	10
26.8125	10
27.0125	10
27.2125	10
27.4125	10
27.6125	10
27.8125	10
28.0125	10
28.2125	10
28.4125	10
28.6125	10
28.8125	10
29.0125	10
29.2125	10
29.4125	10
29.6125	10
29.8125	10
30.0125	10
30.2125	10
30.4125	10
30.6125	10
30.8125	10
31.0125	10
31.2125	10
31.4125	10
31.6125	10
31.8125	10
32.0125	10
32.2125	10
32.4125	10
32.6125	10
32.8125	10
33.0125	10
33.2125	10
33.4125	10
33.6125	10
33.8125	10
34.0125	10
34.2125	10
34.4125	10
34.6125	10
34.8125	10
35.0125	10
35.2125	10
35.4125	10
35.6125	10
35.8125	10
36.0125	10
36.2125	10
36.4125	10
36.6125	10
36.8125	10
37.0125	10
37.2125	10
37.4125	10
37.6125	10
37.8125	10
38.0125	10
38.2125	10
38.4125	10
38.6125	10
38.8125	10
39.0125	10
39.2125	10
39.4125	10
39.6125	10
39.8125	10
40.0125	10
40.2125	10
40.4125	10
40.6125	10.0001
40.8125	10.0001
41.0125	10.0001
41.2125	10.0001
41.4125	10.0001
41.6125	10.0001
41.8125	10.0001
42.0125	10.0001
42.2125	10.0001
42.4125	10.0001
42.6125	10.0001
42.8125	10.0001
43.0125	10.0001
43.2125	10.0001
43.4125	10.0001
43.6125	10.0001
43.8125	10.0001
44.0125	10.0001
44.2125	10.0001
44.4125	10.0001
44.6125	10.0001
44.8125	10.0001
45.0125	10.0001
45.2125	10.0001
45.4125	10.0001
45.6125	10.0001
45.8125	10.0001
46.0125	10.0001
46.2125	10.0001
46.4125	10.0001
46.6125	10.0001
46.8125	10.0001
47.0125	10.0001
47.2125	10.0001
47.4125	10.0001
47.6125	10.0001
47.8125	10.0001
48.0125	10.0001
48.2125	10.0001
48.4125	10.0001
48.6125	10.0001
48.8125	10.0001
49.0125	10.0001
49.2125	10.0001
49.4125	10.0001
49.6125	10.0001
49.8125	10.0001
50.0125	10.0001
50.2125	10.0001
50.4125	10.0001
50.6125	10.0001
50.8125	10.0001
51.0125	10.0001
51.2125	10.0001
51.4125	10.0001
51.6125	10.0001
51.8125	10.0001
52.0125	10.0001
52.2125	10.0001
52.4125	10.0001
52.6125	10.0001
52.8125	10.0001
53.0125	10.0001
53.2125	10.0001
53.4125	10.0001
53.6125	10.0001
53.8125	10.0001
54.0125	10.0001
54.2125	10.0001
54.4125	10.0001
54.6125	10.0001
54.8125	10.0001
55.0125	10.0001
55.2125	10.0001
55.4125	10.0001
55.6125	10.0001
55.8125	10.0001
56.0125	10.0001
56.2125	10.0001
56.4125	10.0001
56.6125	10.0001
56.8125	10.0001
57.0125	10.0001
57.2125	10.0001
57.4125	10.0001
57.6125	10.0001
57.8125	10.0001
58.0125	10.0001
58.2125	10.0001
58.4125	10.0001
58.6125	10.0001
58.8125	10.0001
59.0125	10.0001
59.2125	10.0001
59.4125	10.0001
59.6125	10.0001
59.8125	10.0001
60.0125	10.0001
60.2125	10.0001
60.4125	10.0001
60.6125	10.0001
60.8125	10.0001
61.0125	10.0001
61.2125	10.0001
61.4125	10.0001
61.6125	10.0001
61.8125	10.0001
62.0125	10.0001
62.2125	10.0001
62.4125	10.0001
62.6125	10.0001
62.8125	10.0001
63.0125	10.0001
63.2125	10.0001
63.4125	10.0001
63.6125	10.0001
63.8125	10.0001
64.0125	10.0001
64.2125	10.0001
64.4125	10.0001
64.6125	10.0001
64.8125	10.0001
65.0125	10.0001
65.2125	10.0001
65.4125	10.0001
65.6125	10.0001
65.8125	10.0001
66.0125	10.0002
66.2125	10.0002
66.4125	10.0002
66.6125	10.0002
66.8125	10.0002
67.0125	10.0002
67.2125	10.0002
67.4125	10.0002
67.6125	10.0002
67.8125	10.0002
68.0125	10.0002
68.2125	10.0002
68.4125	10.0002
68.6125	10.0002
68.8125	10.0002
69.0125	10.0002
69.2125	10.0002
69.4125	10.0002
69.6125	10.0002
69.8125	10.0002
70.0125	10.0002
70.2125	10.0002
70.4125	10.0002
70.6125	10.0002
70.8125	10.0002
71.0125	10.0002
71.2125	10.0002
71.4125	10.0002
71.6125	10.0002
71.8125	10.0002
72.0125	10.0002
72.2125	10.0002
72.4125	10.0002
72.6125	10.0002
72.8125	10.0002
73.0125	10.0002
73.2125	10.0002
73.4125	10.0002
73.6125	10.0002
73.8125	10.0002
74.0125	10.0002
74.2125	10.0002
74.4125	10.0002
74.6125	10.0002
74.8125	10.0002
75.0125	10.0002
75.2125	10.0002
75.4125	10.0002
75.6125	10.0002
75.8125	10.0002
76.0125	10.0002
76.2125	10.0002
76.4125	10.0002
76.6125	10.0002
76.8125	10.0002
77.0125	10.0002
77.2125	10.0002
77.4125	10.0002
77.6125	10.0002
77.8125	10.0002
78.0125	10.0002
78.2125	10.0002
78.4125	10.0002
78.6125	10.0002
78.8125	10.0002
79.0125	10.0002
79.2125	10.0002
79.4125	10.0002
79.6125	10.0002
79.8125	10.0002
80.0125	10.0002
80.2125	10.0002
80.4125	10.0002
80.6125	10.0002
80.8125	10.0002
81.0125	10.0002
81.2125	10.0002
81.4125	10.0002
81.6125	10.0002
81.8125	10.0002
82.0125	10.0002
82.2125	10.0002
82.4125	10.0002
82.6125	10.0002
82.8125	10.0002
83.0125	10.0002
83.2125	10.0002
83.4125	10.0002
83.6125	10.0002
83.8125	10.0002
84.0125	10.0002
84.2125	10.0002
84.4125	10.0002
84.6125	10.0002
84.8125	10.0002
85.0125	10.0002
85.2125	10.0002
85.4125	10.0002
85.6125	10.0002
85.8125	10.0002
86.0125	10.0002
86.2125	10.0002
86.4125	10.0002
86.6125	10.0002
86.8125	10.0002
87.0125	10.0002
87.2125	10.0002
87.4125	10.0002
87.6125	10.0002
87.8125	10.0002
88.0125	10.0002
88.2125	10.0002
88.4125	10.0002
88.6125	10.0002
88.8125	10.0002
89.0125	10.0002
89.2125	10.0002
89.4125	10.0002
89.6125	10.0002
89.8125	10.0002
90.0125	10.0002
90.2125	10.0002
90.4125	10.0002
90.6125	10.0002
90.8125	10.0002
91.0125	10.0002
91.2125	10.0002
91.4125	10.0002
91.6125	10.0002
91.8125	10.0002
92.0125	10.0002
92.2125	10.0002
92.4125	10.0002
92.6125	10.0002
92.8125	10.0002
93.0125	10.0002
93.2125	10.0002
93.4125	10.0002
93.6125	10.0002
93.8125	10.0002
94.0125	10.0002
94.2125	10.0002
94.4125	10.0002
94.6125	10.0002
94.8125	10.0002
95.0125	10.0002
95.2125	10.0002
95.4125	10.0002
95.6125	10.0002
95.8125	10.0002
96.0125	10.0002
96.2125	10.0002
96.4125	10.0002
96.6125	10.0002
96.8125	10.0002
97.0125	10.0002
97.2125	10.0002
97.4125	10.0002
97.6125	10.0002
97.8125	10.0002
98.0125	10.0002
98.2125	10.0002
98.4125	10.0002
98.6125	10.0002
98.8125	10.0002
99.0125	10.0002
99.2125	10.0002
99.4125	10.0002
99.6125	10.0002
99.8125	10.0002
100.012	10.0002
100.213	10.0002
100.412	10.0002
100.613	10.0002
100.812	10.0002
101.012	10.0002
101.213	10.0002
101.412	10.0002
101.613	10.0002
101.812	10.0002
102.012	10.0002
102.213	10.0002
102.412	10.0002
102.613	10.0002
102.812	10.0002
103.012	10.0002
103.213	10.0002
103.412	10.0002
103.613	10.0002
103.812	10.0002
104.012	10.0002
104.213	10.0002
104.412	10.0002
104.613	10.0002
104.812	10.0002
105.012	10.0002
105.213	10.0002
105.412	10.0002
105.613	10.0002
105.812	10.0002
106.012	10.0002
106.213	10.0002
106.412	10.0002
106.613	10.0002
106.812	10.0002
107.012	10.0002
107.213	10.0002
107.412	10.0002
107.613	10.0002
107.812	10.0002
108.012	10.0002
108.213	10.0002
108.412	10.0002
108.613	10.0002
108.812	10.0002
109.012	10.0002
109.213	10.0002
109.412	10.0002
109.613	10.0002
109.812	10.0002
110.012	10.0002
110.213	10.0002
110.412	10.0002
110.613	10.0002
110.812	10.0002
111.012	10.0002
111.213	10.0002
111.412	10.0002
111.613	10.0002
111.812	10.0002
112.012	10.0002
112.213	10.0002
112.412	10.0002
112.613	10.0002
112.812	10.0002
113.012	10.0002
113.213	10.0002
113.412	10.0002
113.613	10.0002
113.812	10.0002
114.012	10.0002
114.213	10.0002
114.412	10.0002
114.613	10.0002
114.812	10.0002
115.012	10.0002
115.213	10.0002
115.412	10.0002
115.613	10.0002
115.812	10.0002
116.012	10.0002
116.213	10.0002
116.412	10.0002
116.613	10.0002
116.812	10.0002
117.012	10.0002
117.213	10.0002
117.412	10.0002
117.613	10.0002
117.812	10.0002
118.012	10.0002
118.213	10.0002
118.412	10.0002
118.613	10.0002
118.812	10.0002
119.012	10.0002
119.213	10.0002
119.412	10.0002
119.613	10.0002
119.812	10.0002
120.012	10.0002
120.213	10.0002
120.412	10.0002
120.613	10.0002
120.812	10.0002
121.012	10.0002
121.213	10.0002
121.412	10.0002
121.613	10.0002
121.812	10.0002
122.012	10.0002
122.213	10.0002
122.412	10.0002
122.613	10.0002
122.812	10.0002
123.012	10.0002
123.213	10.0002
123.412	10.0002
123.613	10.0002
123.812	10.0002
124.012	10.0002
124.213	10.0002
124.412	10.0002
124.613	10.0002
124.812	10.0002
125.012	10.0002
125.213	10.0002
125.412	10.0002
125.613	10.0002
125.812	10.0002
126.012	10.0002
126.213	10.0002
126.412	10.0002
126.613	10.0002
126.812	10.0002
127.012	10.0002
127.213	10.0002
127.412	10.0002
127.613	10.0002
127.812	10.0002
128.012	10.0002
128.212	10.0002
128.413	10.0002
128.613	10.0002
128.812	10.0002
129.012	10.0002
129.212	10.0002
129.413	10.0002
129.613	10.0002
129.812	10.0002
130.012	10.0002
130.212	10.0002
130.413	10.0002
130.613	10.0002
130.812	10.0002
131.012	10.0002
131.212	10.0002
131.413	10.0002
131.613	10.0002
131.812	10.0002
132.012	10.0002
132.212	10.0002
132.413	10.0002
132.613	10.0002
132.812	10.0002
133.012	10.0002
133.212	10.0002
133.413	10.0002
133.613	10.0002
133.812	10.0002
134.012	10.0002
134.212	10.0002
134.413	10.0002
134.613	10.0002
134.812	10.0002
135.012	10.0002
135.212	10.0002
135.413	10.0002
135.613	10.0002
135.812	10.0002
136.012	10.0002
136.212	10.0002
136.413	10.0002
136.613	10.0002
136.812	10.0002
137.012	10.0002
137.212	10.0002
137.413	10.0002
137.613	10.0002
137.812	10.0002
138.012	10.0002
138.212	10.0002
138.413	10.0002
138.613	10.0002
138.812	10.0002
139.012	10.0002
139.212	10.0002
139.413	10.0002
139.613	10.0002
139.812	10.0002
140.012	10.0002
140.212	10.0002
140.413	10.0002
140.613	10.0002
140.812	10.0002
141.012	10.0002
141.212	10.0002
141.413	10.0002
141.613	10.0002
141.812	10.0002
142.012	10.0002
142.212	10.0002
142.413	10.0002
142.613	10.0002
142.812	10.0002
143.012	10.0002
143.212	10.0002
143.413	10.0002
143.613	10.0002
143.812	10.0002
144.012	10.0002
144.212	10.0002
144.413	10.0002
144.613	10.0002
144.812	10.0002
145.012	10.0002
145.212	10.0002
145.413	10.0002
145.613	10.0002
145.812	10.0002
146.012	10.0002
146.212	10.0002
146.413	10.0002
146.613	10.0002
146.812	10.0002
147.012	10.0002
147.212	10.0002
147.413	10.0002
147.613	10.0002
147.812	10.0002
148.012	10.0002
148.212	10.0002
148.413	10.0002
148.613	10.0002
148.812	10.0002
149.012	10.0002
149.212	10.0002
149.413	10.0002
149.613	10.0002
149.812	10.0002
150.012	10.0002
150.212	10.0002
150.413	10.0002
150.613	10.0002
150.812	10.0002
151.012	10.0002
151.212	10.0002
151.413	10.0002
151.613	10.0002
151.812	10.0002
152.012	10.0002
152.212	10.0002
152.413	10.0002
152.613	10.0002
152.812	10.0002
153.012	10.0002
153.212	10.0002
153.413	10.0002
153.613	10.0002
153.812	10.0002
154.012	10.0002
154.212	10.0002
154.413	10.0002
154.613	10.0002
154.812	10.0002
155.012	10.0002
155.212	10.0002
155.413	10.0002
155.613	10.0002
155.812	10.0002
156.012	10.0002
156.212	10.0002
156.413	10.0002
156.613	10.0002
156.812	10.0002
157.012	10.0002
157.212	10.0002
157.413	10.0002
157.613	10.0002
157.812	10.0002
158.012	10.0002
158.212	10.0002
158.413	10.0002
158.613	10.0002
158.812	10.0002
159.012	10.0002
159.212	10.0002
159.413	10.0002
159.613	10.0002
159.812	10.0002
160.012	10.0002
160.212	10.0002
160.413	10.0002
160.613	10.0002
160.812	10.0002
161.012	10.0002
161.212	10.0002
161.413	10.0002
161.613	10.0002
161.812	10.0002
162.012	10.0002
162.212	10.0002
162.413	10.0002
162.613	10.0002
162.812	10.0002
163.012	10.0002
163.212	10.0002
163.413	10.0002
163.613	10.0002
163.812	10.0002
164.012	10.0002
164.212	10.0002
164.413	10.0002
164.613	10.0002
164.812	10.0002
165.012	10.0002
165.212	10.0002
165.413	10.0002
165.613	10.0002
165.812	10.0002
166.012	10.0002
166.212	10.0002
166.413	10.0002
166.613	10.0002
166.812	10.0002
167.012	10.0002
167.212	10.0002
167.413	10.0002
167.613	10.0002
167.812	10.0002
168.012	10.0002
168.212	10.0002
168.413	10.0002
168.613	10.0002
168.812	10.0002
169.012	10.0002
169.212	10.0002
169.413	10.0002
169.613	10.0002
169.812	10.0002
170.012	10.0002
170.212	10.0002
170.413	10.0002
170.613	10.0002
170.812	10.0002
171.012	10.0002
171.212	10.0002
171.413	10.0002
171.613	10.0002
171.812	10.0002
172.012	10.0002
172.212	10.0002
172.413	10.0002
172.613	10.0002
172.812	10.0002
173.012	10.0002
173.212	10.0002
173.413	10.0002
173.613	10.0002
173.812	10.0002
174.012	10.0002
174.212	10.0002
174.413	10.0002
174.613	10.0002
174.812	10.0002
175.012	10.0002
175.212	10.0002
175.413	10.0002
175.613	10.0002
175.812	10.0002
176.012	10.0002
176.212	10.0002
176.413	10.0002
176.613	10.0002
176.812	10.0002
177.012	10.0002
177.212	10.0002
177.413	10.0002
177.613	10.0002
177.812	10.0002
178.012	10.0002
178.212	10.0002
178.413	10.0002
178.613	10.0002
178.812	10.0002
179.012	10.0002
179.212	10.0002
179.413	10.0002
179.613	10.0002
179.812	10.0002
180.012	10.0002
180.212	10.0002
180.413	10.0002
180.613	10.0002
180.812	10.0002
181.012	10.0002
181.212	10.0002
181.413	10.0002
181.613	10.0002
181.812	10.0002
182.012	10.0002
182.212	10.0002
182.413	10.0002
182.613	10.0002
182.812	10.0002
183.012	10.0002
183.212	10.0002
183.413	10.0002
183.613	10.0002
183.812	10.0002
184.012	10.0002
184.212	10.0002
184.413	10.0002
184.613	10.0002
184.812	10.0002
185.012	10.0002
185.212	10.0002
185.413	10.0002
185.613	10.0002
185.812	10.0002
186.012	10.0002
186.212	10.0002
186.413	10.0002
186.613	10.0002
186.812	10.0002
187.012	10.0002
187.212	10.0002
187.413	10.0002
187.613	10.0002
187.812	10.0002
188.012	10.0002
188.212	10.0002
188.413	10.0002
188.613	10.0002
188.812	10.0002
189.012	10.0002
189.212	10.0002
189.413	10.0002
189.613	10.0002
189.812	10.0002
190.012	10.0002
190.212	10.0002
190.413	10.0002
190.613	10.0002
190.812	10.0002
191.012	10.0002
191.212	10.0002
191.413	10.0002
191.613	10.0002
191.812	10.0002
192.012	10.0002
192.212	10.0002
192.413	10.0002
192.613	10.0002
192.812	10.0002
193.012	10.0002
193.212	10.0002
193.413	10.0002
193.613	10.0002
193.812	10.0002
194.012	10.0002
194.212	10.0002
194.413	10.0002
194.613	10.0002
194.812	10.0002
195.012	10.0002
195.212	10.0002
195.413	10.0002
195.613	10.0002
195.812	10.0002
196.012	10.0002
196.212	10.0002
196.413	10.0002
196.613	10.0002
196.812	10.0002
197.012	10.0002
197.212	10.0002
197.413	10.0002
197.613	10.0002
197.812	10.0002
198.012	10.0002
198.212	10.0002
198.413	10.0002
198.613	10.0002
198.812	10.0002
199.012	10.0002
199.212	10.0002
199.413	10.0002
199.613	10.0002
199.812	10.0002
200.012	10.0002
200.212	10.0002
200.413	10.0002
200.613	10.0002
200.812	10.0002
201.012	10.0002
201.212	10.0002
201.413	10.0002
201.613	10.0002
201.812	10.0002
202.012	10.0002
202.212	10.0002
202.413	10.0002
202.613	10.0002
202.812	10.0002
203.012	10.0002
203.212	10.0002
203.413	10.0002
203.613	10.0002
203.812	10.0002
204.012	10.0002
204.212	10.0002
204.413	10.0002
204.613	10.0002
204.812	10.0002
205.012	10.0002
205.212	10.0002
205.413	10.0002
205.613	10.0002
205.812	10.0002
206.012	10.0002
206.212	10.0002
206.413	10.0002
206.613	10.0002
206.812	10.0002
207.012	10.0002
207.212	10.0002
207.413	10.0002
207.613	10.0002
207.812	10.0002
208.012	10.0002
208.212	10.0002
208.413	10.0002
208.613	10.0002
208.812	10.0002
209.012	10.0002
209.212	10.0002
209.413	10.0002
209.613	10.0002
209.812	10.0002
210.012	10.0002
210.212	10.0002
210.413	10.0002
210.613	10.0002
210.812	10.0002
211.012	10.0002
211.212	10.0002
211.413	10.0002
211.613	10.0002
211.812	10.0002
212.012	10.0002
212.212	10.0002
212.413	10.0002
212.613	10.0002
212.812	10.0002
213.012	10.0002
213.212	10.0002
213.413	10.0002
213.613	10.0002
213.812	10.0002
214.012	10.0002
214.212	10.0002
214.413	10.0002
214.613	10.0002
214.812	10.0002
215.012	10.0002
215.212	10.0002
215.413	10.0002
215.613	10.0002
215.812	10.0002
216.012	10.0002
216.212	10.0002
216.413	10.0002
216.613	10.0002
216.812	10.0002
217.012	10.0002
217.212	10.0002
217.413	10.0002
217.613	10.0002
217.812	10.0002
218.012	10.0002
218.212	10.0002
218.413	10.0002
218.613	10.0002
218.812	10.0002
219.012	10.0002
219.212	10.0002
219.413	10.0002
219.613	10.0002
219.812	10.0002
220.012	10.0002
220.212	10.0002
220.413	10.0002
220.613	10.0002
220.812	10.0002
221.012	10.0002
221.212	10.0002
221.413	10.0002
221.613	10.0002
221.812	10.0002
222.012	10.0002
222.212	10.0002
222.413	10.0002
222.613	10.0002
222.812	10.0002
223.012	10.0002
223.212	10.0002
223.413	10.0002
223.613	10.0002
223.812	10.0002
224.012	10.0002
224.212	10.0002
224.413	10.0002
224.613	10.0002
224.812	10.0002
225.012	10.0002
225.212	10.0002
225.413	10.0002
225.613	10.0002
225.812	10.0002
226.012	10.0002
226.212	10.0002
226.413	10.0002
226.613	10.0002
226.812	10.0002
227.012	10.0002
227.212	10.0002
227.413	10.0002
227.613	10.0002
227.812	10.0002
228.012	10.0002
228.212	10.0002
228.413	10.0002
228.613	10.0002
228.812	10.0002
229.012	10.0002
229.212	10.0002
229.413	10.0002
229.613	10.0002
229.812	10.0002
230.012	10.0002
230.212	10.0002
230.413	10.0002
230.613	10.0002
230.812	10.0002
231.012	10.0002
231.212	10.0002
231.413	10.0002
231.613	10.0002
231.812	10.0002
232.012	10.0002
232.212	10.0002
232.413	10.0002
232.613	10.0002
232.812	10.0002
233.012	10.0002
233.212	10.0002
233.413	10.0002
233.613	10.0002
233.812	10.0002
234.012	10.0002
234.212	10.0002
234.413	10.0002
234.613	10.0002
234.812	10.0002
235.012	10.0002
235.212	10.0002
235.413	10.0002
235.613	10.0002
235.812	10.0002
236.012	10.0002
236.212	10.0002
236.413	10.0002
236.613	10.0002
236.812	10.0002
237.012	10.0002
237.212	10.0002
237.413	10.0002
237.613	10.0002
237.812	10.0002
238.012	10.0002
238.212	10.0002
238.413	10.0002
238.613	10.0002
238.812	10.0002
239.012	10.0002
239.212	10.0002
239.413	10.0002
239.613	10.0002
239.812	10.0002
240.012	10.0002
240.212	10.0002
240.413	10.0002
240.613	10.0002
240.812	10.0002
241.012	10.0002
241.212	10.0002
241.413	10.0002
241.613	10.0002
241.812	10.0002
242.012	10.0002
242.212	10.0002
242.413	10.0002
242.613	10.0002
242.812	10.0002
243.012	10.0002
243.212	10.0002
243.413	10.0002
243.613	10.0002
243.812	10.0002
244.012	10.0002
244.212	10.0002
244.413	10.0002
244.613	10.0002
244.812	10.0002
245.012	10.0002
245.212	10.0002
245.413	10.0002
245.613	10.0002
245.812	10.0002
246.012	10.0002
246.212	10.0002
246.413	10.0002
246.613	10.0002
246.812	10.0002
247.012	10.0002
247.212	10.0002
247.413	10.0002
247.613	10.0002
247.812	10.0002
248.012	10.0002
248.212	10.0002
248.413	10.0002
248.613	10.0002
248.812	10.0002
249.012	10.0002
249.212	10.0002
249.413	10.0002
249.613	10.0002
249.812	10.0002
250.012	10.0002
250.212	10.0002
250.413	10.0002
250.613	10.0002
250.812	10.0002
251.012	10.0002
251.212	10.0002
251.413	10.0002
251.613	10.0002
251.812	10.0002
252.012	10.0002
252.212	10.0002
252.413	10.0002
252.613	10.0002
252.812	10.0002
253.012	10.0002
253.212	10.0002
253.413	10.0002
253.613	10.0002
253.812	10.0002
254.012	10.0002
254.212	10.0002
254.413	10.0002
254.613	10.0002
254.812	10.0002
255.012	10.0002
255.212	10.0002
255.413	10.0002
255.613	10.0002
255.812	10.0002
256.013	10.0002
256.212	10.0002
256.413	10.0002
256.612	10.0002
256.812	10.0002
257.013	10.0002
257.212	10.0002
257.413	10.0002
257.612	10.0002
257.812	10.0002
258.013	10.0002
258.212	10.0002
258.413	10.0002
258.612	10.0002
258.812	10.0002
259.013	10.0002
259.212	10.0002
259.413	10.0002
259.612	10.0002
259.812	10.0002
260.013	10.0002
260.212	10.0002
260.413	10.0002
260.612	10.0002
260.812	10.0002
261.013	10.0002
261.212	10.0002
261.413	10.0002
261.612	10.0002
261.812	10.0002
262.013	10.0002
262.212	10.0002
262.413	10.0002
262.612	10.0002
262.812	10.0002
263.013	10.0002
263.212	10.0002
263.413	10.0002
263.612	10.0002
263.812	10.0002
264.013	10.0002
264.212	10.0002
264.413	10.0002
264.612	10.0002
264.812	10.0002
265.013	10.0002
265.212	10.0002
265.413	10.0002
265.612	10.0002
265.812	10.0002
266.013	10.0002
266.212	10.0002
266.413	10.0002
266.612	10.0002
266.812	10.0002
267.013	10.0002
267.212	10.0002
267.413	10.0002
267.612	10.0002
267.812	10.0002
268.013	10.0002
268.212	10.0002
268.413	10.0002
268.612	10.0002
268.812	10.0002
269.013	10.0002
269.212	10.0002
269.413	10.0002
269.612	10.0002
269.812	10.0002
270.013	10.0002
270.212	10.0002
270.413	10.0002
270.612	10.0002
270.812	10.0002
271.013	10.0002
271.212	10.0002
271.413	10.0002
271.612	10.0002
271.812	10.0002
272.013	10.0002
272.212	10.0002
272.413	10.0002
272.612	10.0002
272.812	10.0002
273.013	10.0002
273.212	10.0002
273.413	10.0002
273.612	10.0002
273.812	10.0002
274.013	10.0002
274.212	10.0002
274.413	10.0002
274.612	10.0002
274.812	10.0002
275.013	10.0002
275.212	10.0002
275.413	10.0002
275.612	10.0002
275.812	10.0002
276.013	10.0002
276.212	10.0002
276.413	10.0002
276.612	10.0002
276.812	10.0002
277.013	10.0002
277.212	10.0002
277.413	10.0002
277.612	10.0002
277.812	10.0002
278.013	10.0002
278.212	10.0002
278.413	10.0002
278.612	10.0002
278.812	10.0002
279.013	10.0002
279.212	10.0002
279.413	10.0002
279.612	10.0002
279.812	10.0002
280.013	10.0002
280.212	10.0002
280.413	10.0002
280.612	10.0002
280.812	10.0002
281.013	10.0002
281.212	10.0002
281.413	10.0002
281.612	10.0002
281.812	10.0002
282.013	10.0002
282.212	10.0002
282.413	10.0002
282.612	10.0002
282.812	10.0002
283.013	10.0002
283.212	10.0002
283.413	10.0002
283.612	10.0002
283.812	10.0002
284.013	10.0002
284.212	10.0002
284.413	10.0002
284.612	10.0002
284.812	10.0002
285.013	10.0002
285.212	10.0002
285.413	10.0002
285.612	10.0002
285.812	10.0002
286.013	10.0002
286.212	10.0002
286.413	10.0002
286.612	10.0002
286.812	10.0002
287.013	10.0002
287.212	10.0002
287.413	10.0002
287.612	10.0002
287.812	10.0002
288.013	10.0002
288.212	10.0002
288.413	10.0002
288.612	10.0002
288.812	10.0002
289.013	10.0002
289.212	10.0002
289.413	10.0002
289.612	10.0002
289.812	10.0002
290.013	10.0002
290.212	10.0002
290.413	10.0002
290.612	10.0002
290.812	10.0002
291.013	10.0002
291.212	10.0002
291.413	10.0002
291.612	10.0002
291.812	10.0002
292.013	10.0002
292.212	10.0002
292.413	10.0002
292.612	10.0002
292.812	10.0002
293.013	10.0002
293.212	10.0002
293.413	10.0002
293.612	10.0002
293.812	10.0002
294.013	10.0002
294.212	10.0002
294.413	10.0002
294.612	10.0002
294.812	10.0002
295.013	10.0002
295.212	10.0002
295.413	10.0002
295.612	10.0002
295.812	10.0002
296.013	10.0002
296.212	10.0002
296.413	10.0002
296.612	10.0002
296.812	10.0002
297.013	10.0002
297.212	10.0002
297.413	10.0002
297.612	10.0002
297.812	10.0002
298.013	10.0002
298.212	10.0002
298.413	10.0002
298.612	10.0002
298.812	10.0002
299.013	10.0002
299.212	10.0002
299.413	10.0002
299.612	10.0002
299.812	10.0002
300.013	10.0002
300.212	10.0002
300.413	10.0002
300.612	10.0002
300.812	10.0002
301.013	10.0002
301.212	10.0002
301.413	10.0002
301.612	10.0002
301.812	10.0002
302.013	10.0002
302.212	10.0002
302.413	10.0002
302.612	10.0002
302.812	10.0002
303.013	10.0002
303.212	10.0002
303.413	10.0002
303.612	10.0002
303.812	10.0002
304.013	10.0002
304.212	10.0002
304.413	10.0002
304.612	10.0002
304.812	10.0002
305.013	10.0002
305.212	10.0002
305.413	10.0002
305.612	10.0002
305.812	10.0002
306.013	10.0002
306.212	10.0002
306.413	10.0002
306.612	10.0002
306.812	10.0002
307.013	10.0002
307.212	10.0002
307.413	10.0002
307.612	10.0002
307.812	10.0002
308.013	10.0002
308.212	10.0002
308.413	10.0002
308.612	10.0002
308.812	10.0002
309.013	10.0002
309.212	10.0002
309.413	10.0002
309.612	10.0002
309.812	10.0002
310.013	10.0002
310.212	10.0002
310.413	10.0002
310.612	10.0002
310.812	10.0002
311.013	10.0002
311.212	10.0002
311.413	10.0002
311.612	10.0002
311.812	10.0002
312.013	10.0002
312.212	10.0002
312.413	10.0002
312.612	10.0002
312.812	10.0002
313.013	10.0002
313.212	10.0002
313.413	10.0002
313.612	10.0002
313.812	10.0002
314.013	10.0002
314.212	10.0002
314.413	10.0002
314.612	10.0002
314.812	10.0002
315.013	10.0002
315.212	10.0002
315.413	10.0002
315.612	10.0002
315.812	10.0002
316.013	10.0002
316.212	10.0002
316.413	10.0002
316.612	10.0002
316.812	10.0002
317.013	10.0002
317.212	10.0002
317.413	10.0002
317.612	10.0002
317.812	10.0002
318.013	10.0002
318.212	10.0002
318.413	10.0002
318.612	10.0002
318.812	10.0002
319.013	10.0002
319.212	10.0002
319.413	10.0002
319.612	10.0002
319.812	10.0002
320.013	10.0002
320.212	10.0002
320.413	10.0002
320.612	10.0002
320.812	10.0002
321.013	10.0002
321.212	10.0002
321.413	10.0002
321.612	10.0002
321.812	10.0002
322.013	10.0002
322.212	10.0002
322.413	10.0002
322.612	10.0002
322.812	10.0002
323.013	10.0002
323.212	10.0002
323.413	10.0002
323.612	10.0002
323.812	10.0002
324.013	10.0002
324.212	10.0002
324.413	10.0002
324.612	10.0002
324.812	10.0002
325.013	10.0002
325.212	10.0002
325.413	10.0002
325.612	10.0002
325.812	10.0002
326.013	10.0002
326.212	10.0002
326.413	10.0002
326.612	10.0002
326.812	10.0002
327.013	10.0002
327.212	10.0002
327.413	10.0002
327.612	10.0002
327.812	10.0002
328.013	10.0002
328.212	10.0002
328.413	10.0002
328.612	10.0002
328.812	10.0002
329.013	10.0002
329.212	10.0002
329.413	10.0002
329.612	10.0002
329.812	10.0002
330.013	10.0002
330.212	10.0002
330.413	10.0002
330.612	10.0002
330.812	10.0002
331.013	10.0002
331.212	10.0002
331.413	10.0002
331.612	10.0002
331.812	10.0002
332.013	10.0002
332.212	10.0002
332.413	10.0002
332.612	10.0002
332.812	10.0002
333.013	10.0002
333.212	10.0002
333.413	10.0002
333.612	10.0002
333.812	10.0002
334.013	10.0002
334.212	10.0002
334.413	10.0002
334.612	10.0002
334.812	10.0002
335.013	10.0002
335.212	10.0002
335.413	10.0002
335.612	10.0002
335.812	10.0002
336.013	10.0002
336.212	10.0002
336.413	10.0002
336.612	10.0002
336.812	10.0002
337.013	10.0002
337.212	10.0002
337.413	10.0002
337.612	10.0002
337.812	10.0002
338.013	10.0002
338.212	10.0002
338.413	10.0002
338.612	10.0002
338.812	10.0002
339.013	10.0002
339.212	10.0002
339.413	10.0002
339.612	10.0002
339.812	10.0002
340.013	10.0002
340.212	10.0002
340.413	10.0002
340.612	10.0002
340.812	10.0002
341.013	10.0002
341.212	10.0002
341.413	10.0002
341.612	10.0002
341.812	10.0002
342.013	10.0002
342.212	10.0002
342.413	10.0002
342.612	10.0002
342.812	10.0002
343.013	10.0002
343.212	10.0002
343.413	10.0002
343.612	10.0002
343.812	10.0002
344.013	10.0002
344.212	10.0002
344.413	10.0002
344.612	10.0002
344.812	10.0002
345.013	10.0002
345.212	10.0002
345.413	10.0002
345.612	10.0002
345.812	10.0002
346.013	10.0002
346.212	10.0002
346.413	10.0002
346.612	10.0002
346.812	10.0002
347.013	10.0002
347.212	10.0002
347.413	10.0002
347.612	10.0002
347.812	10.0002
348.013	10.0002
348.212	10.0002
348.413	10.0002
348.612	10.0002
348.812	10.0002
349.013	10.0002
349.212	10.0002
349.413	10.0002
349.612	10.0002
349.812	10.0002
350.013	10.0002
350.212	10.0002
350.413	10.0002
350.612	10.0002
350.812	10.0002
351.013	10.0002
351.212	10.0002
351.413	10.0002
351.612	10.0002
351.812	10.0002
352.013	10.0002
352.212	10.0002
352.413	10.0002
352.612	10.0002
352.812	10.0002
353.013	10.0002
353.212	10.0002
353.413	10.0002
353.612	10.0002
353.812	10.0002
354.013	10.0002
354.212	10.0002
354.413	10.0002
354.612	10.0002
354.812	10.0002
355.013	10.0002
355.212	10.0002
355.413	10.0002
355.612	10.0002
355.812	10.0002
356.013	10.0002
356.212	10.0002
356.413	10.0002
356.612	10.0002
356.812	10.0002
357.013	10.0002
357.212	10.0002
357.413	10.0002
357.612	10.0002
357.812	10.0002
358.013	10.0002
358.212	10.0002
358.413	10.0002
358.612	10.0002
358.812	10.0002
359.013	10.0002
359.212	10.0002
359.413	10.0002
359.612	10.0002
359.812	10.0002
360.013	10.0002
360.212	10.0002
360.413	10.0002
360.612	10.0002
360.812	10.0002
361.013	10.0002
361.212	10.0002
361.413	10.0002
361.612	10.0002
361.812	10.0002
362.013	10.0002
362.212	10.0002
362.413	10.0002
362.612	10.0002
362.812	10.0002
363.013	10.0002
363.212	10.0002
363.413	10.0002
363.612	10.0002
363.812	10.0002
364.013	10.0002
364.212	10.0002
364.413	10.0002
364.612	10.0002
364.812	10.0002
365.013	10.0002
365.212	10.0002
365.413	10.0002
365.612	10.0002
365.812	10.0002
366.013	10.0002
366.212	10.0002
366.413	10.0002
366.612	10.0002
366.812	10.0002
367.013	10.0002
367.212	10.0002
367.413	10.0002
367.612	10.0002
367.812	10.0002
368.013	10.0002
368.212	10.0002
368.413	10.0002
368.612	10.0002
368.812	10.0002
369.013	10.0002
369.212	10.0002
369.413	10.0002
369.612	10.0002
369.812	10.0002
370.013	10.0002
370.212	10.0002
370.413	10.0002
370.612	10.0002
370.812	10.0002
371.013	10.0002
371.212	10.0002
371.413	10.0002
371.612	10.0002
371.812	10.0002
372.013	10.0002
372.212	10.0002
372.413	10.0002
372.612	10.0002
372.812	10.0002
373.013	10.0002
373.212	10.0002
373.413	10.0002
373.612	10.0002
373.812	10.0002
374.013	10.0002
374.212	10.0002
374.413	10.0002
374.612	10.0002
374.812	10.0002
375.013	10.0002
375.212	10.0002
375.413	10.0002
375.612	10.0002
375.812	10.0002
376.013	10.0002
376.212	10.0002
376.413	10.0002
376.612	10.0002
376.812	10.0002
377.013	10.0002
377.212	10.0002
377.413	10.0002
377.612	10.0002
377.812	10.0002
378.013	10.0002
378.212	10.0002
378.413	10.0002
378.612	10.0002
378.812	10.0002
379.013	10.0002
379.212	10.0002
379.413	10.0002
379.612	10.0002
379.812	10.0002
380.013	10.0002
380.212	10.0002
380.413	10.0002
380.612	10.0002
380.812	10.0002
381.013	10.0002
381.212	10.0002
381.413	10.0002
381.612	10.0002
381.812	10.0002
382.013	10.0002
382.212	10.0002
382.413	10.0002
382.612	10.0002
382.812	10.0002
383.013	10.0002
383.212	10.0002
383.413	10.0002
383.612	10.0002
383.812	10.0002
384.013	10.0002
384.212	10.0002
384.413	10.0002
384.612	10.0002
384.812	10.0002
385.013	10.0002
385.212	10.0002
385.413	10.0002
385.612	10.0002
385.812	10.0002
386.013	10.0002
386.212	10.0002
386.413	10.0002
386.612	10.0002
386.812	10.0002
387.013	10.0002
387.212	10.0002
387.413	10.0002
387.612	10.0002
387.812	10.0002
388.013	10.0002
388.212	10.0002
388.413	10.0002
388.612	10.0002
388.812	10.0002
389.013	10.0002
389.212	10.0002
389.413	10.0002
389.612	10.0002
389.812	10.0002
390.013	10.0002
390.212	10.0002
390.413	10.0002
390.612	10.0002
390.812	10.0002
391.013	10.0002
391.212	10.0002
391.413	10.0002
391.612	10.0002
391.812	10.0002
392.013	10.0002
392.212	10.0002
392.413	10.0002
392.612	10.0002
392.812	10.0002
393.013	10.0002
393.212	10.0002
393.413	10.0002
393.612	10.0002
393.812	10.0002
394.013	10.0002
394.212	10.0002
394.413	10.0002
394.612	10.0002
394.812	10.0002
395.013	10.0002
395.212	10.0002
395.413	10.0002
395.612	10.0002
395.812	10.0002
396.013	10.0002
396.212	10.0002
396.413	10.0002
396.612	10.0002
396.812	10.0002
397.013	10.0002
397.212	10.0002
397.413	10.0002
397.612	10.0002
397.812	10.0002
398.013	10.0002
398.212	10.0002
398.413	10.0002
398.612	10.0002
398.812	10.0002
399.013	10.0002
399.212	10.0002
399.413	10.0002
[truncated: 998,000+ more rows]
