# Supplementary material for: Focal seizures are organized by feedback between neural activity and ion concentration changes
Source: eLife. 2022 Aug 2;11:e68541. doi: 10.7554/eLife.68541 (PMC9377802; doi:10.7554/eLife.68541)
Supplement: Figure 3—source data 1. — This zip archive contains experimental data shown in Figure 3. Seizure-like events were induced by 3 min arterial perfusion of 50 microM bicuculline and were recorded in the entorhinal cortex of the in vitro isolated whole guinea pig brain. The data are in the Matlab format (.mat). Matlab script (.m) loads the data from the file and creates the plot. [file elife-68541-fig3-data1.zip › plot_guinea_pig_SLE_eLife.m]

%Representative recordings of an SLE in isolated guinea pig brain,
%induced by arterial application of the GABAAreceptor antagonist, 
%bicuculline methiodide (50 microM, 3-min), recorded at 
%Unit of Epileptology and Experimental Neurophysiology, 
%Fondazione Istituto Neurologico Carlo Besta, Milano, Italy
%
% INPUT file:
% Guinea_Pig_SLE.mat
%      
% OUTPUT:
%   figure
% VERSION:
%  Piotr Suffczynski, 08.12.2021

clear
close all
load Guinea_Pig_SLE

subplot(411)
plot(t, LFP)
ylabel('mV')
title('LFP')

subplot(412)
plot(t, VPY)
ylabel('mV')
title('Pyramidal cell')

subplot(413)
plot(t, VIN)
ylabel('mV')
title('Interneuron')

subplot(414)
plot(t, Ko)
ylabel('mM')
title('Extracellular potassium')
xlabel('Time (s)')
