# Supplementary material for: Focal seizures are organized by feedback between neural activity and ion concentration changes
Source: eLife. 2022 Aug 2;11:e68541. doi: 10.7554/eLife.68541 (PMC9377802; doi:10.7554/eLife.68541)
Supplement: Figure 6—source data 1. — This zip archive contains simulated and experimental data shown in Figure 6. The source data are in the Matlab format (.mat). Separate Matlab scripts (.m) are provided for the analysis of inter-burst interval distribution at the end of a seizure in the Model, Whole guinea pig brain and TLE patient. Each script loads the data, calculates linear, exponential, logarithmic and square root fits with root mean square error and creates the plots for each fit. [file elife-68541-fig6-data1.zip]

Archive with 14 entries (11 files):
- Figure6-source_data_1/
- Figure6-source_data_1/plot_IBI_guinea_pig_eLife.m
- __MACOSX/
- __MACOSX/Figure6-source_data_1/
- __MACOSX/Figure6-source_data_1/._plot_IBI_guinea_pig_eLife.m
- Figure6-source_data_1/Model_SLE.mat
- Figure6-source_data_1/plot_IBI_model_eLife.m
- __MACOSX/Figure6-source_data_1/._plot_IBI_model_eLife.m
- Figure6-source_data_1/Human_seizure.mat
- __MACOSX/Figure6-source_data_1/._Human_seizure.mat
- Figure6-source_data_1/plot_IBI_human_eLife.m
- __MACOSX/Figure6-source_data_1/._plot_IBI_human_eLife.m
- Figure6-source_data_1/Guinea_Pig_SLE_2.mat
- __MACOSX/Figure6-source_data_1/._Guinea_Pig_SLE_2.mat
