# Supplementary material for: Focal seizures are organized by feedback between neural activity and ion concentration changes
Source: eLife. 2022 Aug 2;11:e68541. doi: 10.7554/eLife.68541 (PMC9377802; doi:10.7554/eLife.68541)
Supplement: Figure 6—source data 1. — This zip archive contains simulated and experimental data shown in Figure 6. The source data are in the Matlab format (.mat). Separate Matlab scripts (.m) are provided for the analysis of inter-burst interval distribution at the end of a seizure in the Model, Whole guinea pig brain and TLE patient. Each script loads the data, calculates linear, exponential, logarithmic and square root fits with root mean square error and creates the plots for each fit. [file elife-68541-fig6-data1.zip › Figure6-source_data_1/plot_IBI_model_eLife.m]

%Analysis of Inter burst intervals (IBI) in the model data.
%Burst detection is based on voltage membrane potential signal (VPY)
%and uses signal derrivative threshold.
% INPUT file:
% Model_SLE.mat
%      
% OUTPUT:
%   figure showing LFP signal and IBI fitted with linear (lin), exponential (exp), square root
%   (sqrt), logarithmic (log) functions with RMSE for each fit.
% VERSION:
%  Piotr Suffczynski, 29.06.2022

load Model_SLE
close all

dt = 2e-4;
t1 = (3.8e5); %signal range
t2 = (7e5);
V = VP(t1:t2); %voltage membrane potential for detection

%Time samples corresponding to spikes detected based on voltage threshold
Ind = find((V > -7) > 0);
%Interspike intervals
ISI  = t(Ind(2:end))-t(Ind(1:end-1));

%Only interspike intervals > 300*sampling interval, otherwise they are within a single burst
Index = find(ISI>300*dt);

%--------------LFP plot----------------------------
fontsize = 10; %font size
toffset = 55;
subplot(5,1,1)
plot(t-toffset, LFP,'k', 'LineWidth', 0.5)
hold on

%Ploting detected bursts
Index_range = 50:length(Index);
plot([t(Ind(Index(Index_range))) t(Ind(Index(Index_range)))]+t(t1)-toffset, [0.05 0.08], 'k','LineWidth', 0.25)
plot([0 0]+t(t1)-toffset+t(Ind(end)), [0.05 0.08], 'k','LineWidth', 0.25)% last burst

%Interburst intervals - distance between bursts
IBI(1:length(Index_range)-1) = t(Ind(Index(Index_range(2:end))))-t(Ind(Index(Index_range(1:end-1))));
IBI(length(Index_range)) = t(Ind(end))-t(Ind(Index(Index_range(end))));

axis([0 65 -0.2 0.1])
set(gca, 'Fontsize', fontsize)
box off
ylabel('LFP (mV)','FontSize',fontsize, 'FontWeight', 'Normal', 'VerticalAlignment', 'bottom') 
text(30,0.23, 'Model','Fontsize',fontsize,'FontWeight', 'Bold')


%--------------Linear IBI plot----------------------------
subplot(5,1,2)
x = (t(Ind(Index(Index_range)))+t(t1)-toffset);%
y = IBI';
plot(x, y,'k.')
ylabel('IBI (s)','FontSize',fontsize, 'FontWeight', 'Normal', 'VerticalAlignment', 'bottom')
axis([30 60 0 1.2])
grid
set(gca, 'Fontsize', fontsize)
box off
%line fitting
hold on
c = polyfit(x,y,1);
y_est = polyval(c,x);
plot(x,y_est,'r','LineWidth',1)


%RMSE
ErrorVector_linear = y_est - y;
sse_linear = sum(ErrorVector_linear .^ 2);
RMS_linear = sqrt(sse_linear/length(x));

text(53,0.23, ['lin, RMSE ' num2str(RMS_linear)],'Fontsize',fontsize)


%--------------Exponential IBI plot----------------------------
subplot(5,1,3)
xe = x; %orignal x values stored in xe
x = x - min(x);
xval = x;
[xval, yval, est] = curve_fitting_exponential_1_optimized(x,y,xval);
semilogy(x+min(xe), y - est(1),'k.',xval + min(xe),yval ,'r');
hold on
grid on 
xlabel('Time (s)','FontSize',fontsize, 'FontWeight', 'Normal', 'VerticalAlignment', 'top')
ylabel('IBI (s), log','FontSize',fontsize, 'FontWeight', 'Normal', 'VerticalAlignment', 'bottom')
axis([30 60 0.01 1])
set(gcf,'color','w');
set(gca, 'Fontsize', fontsize)
box off

%RMSE
ErrorVector_exp = yval + est(1) - y;
sse_exp = sum(ErrorVector_exp.^ 2);
RMS_exp = sqrt(sse_exp/length(x));

text(53,0.025, ['exp, RMSE ' num2str(RMS_exp)],'Fontsize',fontsize)

%--------------Square root IBI plot----------------------------
subplot(5,1,4);
xval = max(x) - x + 1; %time until end of SLE
plot(xval, y,'k.')
grid
hold on
c = polyfit(1./sqrt(xval),y,1);
y_est = polyval(c,1./sqrt(xval));
plot(xval,y_est,'r','LineWidth',1)
set(gca, 'XDir','reverse')
set(gca, 'Fontsize', fontsize)
box off
xlabel('Time until end of SLE (s)','FontSize',fontsize, 'FontWeight', 'Normal', 'VerticalAlignment', 'top')
ylabel('IBI (s)','FontSize',fontsize, 'FontWeight', 'Normal', 'VerticalAlignment', 'bottom')
axis([0 30 0 1.2])

%RMSE
ErrorVector_sqrt = y_est - y;
sse_sqrt = sum(ErrorVector_sqrt.^ 2);
RMS_sqrt = sqrt(sse_sqrt/length(x));
text(7,0.3, ['sqrt, RMSE ' num2str(RMS_sqrt)],'Fontsize',fontsize)

%--------------Logarithmic IBI plot----------------------------
subplot(5,1,5);
semilogx(xval, y,'k.')
grid
c = polyfit(log(xval),y,1);
y_est = polyval(c,log(xval));
hold on
semilogx(xval,y_est,'r','LineWidth',1)
set(gca, 'XDir','reverse')
box off
xlabel('Time until end of SLE (s), log','FontSize',fontsize, 'FontWeight', 'Normal', 'VerticalAlignment', 'top')
ylabel('IBI (s)','FontSize',fontsize, 'FontWeight', 'Normal', 'VerticalAlignment', 'bottom')

%RMSE
ErrorVector_log = y_est - y;
sse_log = sum(ErrorVector_log.^ 2);
RMS_log = sqrt(sse_log/length(x));
text(2,0.36, ['log, RMSE ' num2str(RMS_log)],'Fontsize',fontsize)
axis([0.7 60 0 1.2])


%Exponential Curve Fitting based on 
%https://stackoverflow.com/questions/29749235/matlab-exponential-curve-fitting-without-toolbox

function [xval, yval,est] = curve_fitting_exponential_1_optimized(x,y,xval)

x = x(:);  % bring the data into the standard, more convenient format of column vectors
y = y(:);

Aguess = min(y) - (max(y)-min(y)) / 2;
guess = [ones(size(x)), -x] \ log(y - Aguess);
Bguess = exp(guess(1));
Cguess = guess(2);

start_point = [Aguess, Bguess, Cguess];
est = fminsearch(@expfun, start_point);

    function [sse, FittedCurve] = expfun(params)
        A = params(1);
        B = params(2);
        C = params(3);
        FittedCurve = A + B .* exp(-C * x);
        ErrorVector_exp = FittedCurve - y;
        sse = sum(ErrorVector_exp .^ 2);
      end

%yval = est(1)+est(2) * exp(-est(3) * xval);

yval = est(2) * exp(-est(3) * xval);
end
