# Supplementary material for: Focal seizures are organized by feedback between neural activity and ion concentration changes
Source: eLife. 2022 Aug 2;11:e68541. doi: 10.7554/eLife.68541 (PMC9377802; doi:10.7554/eLife.68541)
Supplement: Figure 6—figure supplement 1—source data 1. [file elife-68541-fig6-figsupp1-data1.zip]

Archive with 30 entries (29 files):
- V_K.dat
- Na_dend_Na.dat
- Cl_soma_Cl.dat
- K_dend_Na.dat
- Na_soma_Na.dat
- Cl_dend_Cl.dat
- K_soma_Na.dat
- V_Na.dat
- Cl_dend_K.dat
- load_model_data_Na.m
- __MACOSX/
- __MACOSX/._load_model_data_Na.m
- Cl_soma_K.dat
- K_soma_K.dat
- load_model_data_Cl.m
- __MACOSX/._load_model_data_Cl.m
- V_Cl.dat
- K_dend_K.dat
- Ko_dend_Cl.dat
- Na_dend_Cl.dat
- Cl_soma_Na.dat
- load_model_data_K.m
- __MACOSX/._load_model_data_K.m
- Figure6_suppl1.m
- __MACOSX/._Figure6_suppl1.m
- Na_dend_K.dat
- Na_soma_Cl.dat
- Cl_dend_Na.dat
- Na_soma_K.dat
- Ko_soma_Cl.dat
