# Supplementary material for: Focal seizures are organized by feedback between neural activity and ion concentration changes
Source: eLife. 2022 Aug 2;11:e68541. doi: 10.7554/eLife.68541 (PMC9377802; doi:10.7554/eLife.68541)
Supplement: Figure 6—figure supplement 1—source data 1. [file elife-68541-fig6-figsupp1-data1.zip › V_K.dat]

label:soma1.v
600001
-0.0125	-61
0.1875	-61.0002
0.3875	-61.0008
0.5875	-61.0014
0.7875	-61.0019
0.9875	-61.0025
1.1875	-61.0031
1.3875	-61.0037
1.5875	-61.0043
1.7875	-61.0049
1.9875	-61.0054
2.1875	-61.006
2.3875	-61.0066
2.5875	-61.0072
2.7875	-61.0077
2.9875	-61.0083
3.1875	-61.0089
3.3875	-61.0094
3.5875	-61.01
3.7875	-61.0105
3.9875	-61.0111
4.1875	-61.0116
4.3875	-61.0122
4.5875	-61.0127
4.7875	-61.0133
4.9875	-61.0138
5.1875	-61.0144
5.3875	-61.0149
5.5875	-61.0154
5.7875	-61.0159
5.9875	-61.0165
6.1875	-61.017
6.3875	-61.0175
6.5875	-61.018
6.7875	-61.0185
6.9875	-61.019
7.1875	-61.0196
7.3875	-61.0201
7.5875	-61.0206
7.7875	-61.0211
7.9875	-61.0215
8.1875	-61.022
8.3875	-61.0225
8.5875	-61.023
8.7875	-61.0235
8.9875	-61.024
9.1875	-61.0244
9.3875	-61.0249
9.5875	-61.0254
9.7875	-61.0258
9.9875	-61.0263
10.1875	-61.0268
10.3875	-61.0272
10.5875	-61.0277
10.7875	-61.0281
10.9875	-61.0286
11.1875	-61.029
11.3875	-61.0294
11.5875	-61.0299
11.7875	-61.0303
11.9875	-61.0307
12.1875	-61.0312
12.3875	-61.0316
12.5875	-61.032
12.7875	-61.0324
12.9875	-61.0328
13.1875	-61.0332
13.3875	-61.0337
13.5875	-61.0341
13.7875	-61.0345
13.9875	-61.0349
14.1875	-61.0352
14.3875	-61.0356
14.5875	-61.036
14.7875	-61.0364
14.9875	-61.0368
15.1875	-61.0372
15.3875	-61.0376
15.5875	-61.0379
15.7875	-61.0383
15.9875	-61.0387
16.1875	-61.039
16.3875	-61.0394
16.5875	-61.0398
16.7875	-61.0401
16.9875	-61.0405
17.1875	-61.0408
17.3875	-61.0412
17.5875	-61.0415
17.7875	-61.0419
17.9875	-61.0422
18.1875	-61.0425
18.3875	-61.0429
18.5875	-61.0432
18.7875	-61.0435
18.9875	-61.0438
19.1875	-61.0442
19.3875	-61.0445
19.5875	-61.0448
19.7875	-61.0451
19.9875	-61.0454
20.1875	-61.0457
20.3875	-61.0461
20.5875	-61.0464
20.7875	-61.0467
20.9875	-61.047
21.1875	-61.0473
21.3875	-61.0476
21.5875	-61.0478
21.7875	-61.0481
21.9875	-61.0484
22.1875	-61.0487
22.3875	-61.049
22.5875	-61.0493
22.7875	-61.0495
22.9875	-61.0498
23.1875	-61.0501
23.3875	-61.0504
23.5875	-61.0506
23.7875	-61.0509
23.9875	-61.0512
24.1875	-61.0514
24.3875	-61.0517
24.5875	-61.0519
24.7875	-61.0522
24.9875	-61.0524
25.1875	-61.0527
25.3875	-61.0529
25.5875	-61.0532
25.7875	-61.0534
25.9875	-61.0537
26.1875	-61.0539
26.3875	-61.0541
26.5875	-61.0544
26.7875	-61.0546
26.9875	-61.0548
27.1875	-61.0551
27.3875	-61.0553
27.5875	-61.0555
27.7875	-61.0557
27.9875	-61.056
28.1875	-61.0562
28.3875	-61.0564
28.5875	-61.0566
28.7875	-61.0568
28.9875	-61.057
29.1875	-61.0573
29.3875	-61.0575
29.5875	-61.0577
29.7875	-61.0579
29.9875	-61.0581
30.1875	-61.0583
30.3875	-61.0585
30.5875	-61.0587
30.7875	-61.0589
30.9875	-61.0591
31.1875	-61.0592
31.3875	-61.0594
31.5875	-61.0596
31.7875	-61.0598
31.9875	-61.06
32.1875	-61.0602
32.3875	-61.0604
32.5875	-61.0605
32.7875	-61.0607
32.9875	-61.0609
33.1875	-61.0611
33.3875	-61.0612
33.5875	-61.0614
33.7875	-61.0616
33.9875	-61.0617
34.1875	-61.0619
34.3875	-61.0621
34.5875	-61.0622
34.7875	-61.0624
34.9875	-61.0626
35.1875	-61.0627
35.3875	-61.0629
35.5875	-61.063
35.7875	-61.0632
35.9875	-61.0634
36.1875	-61.0635
36.3875	-61.0637
36.5875	-61.0638
36.7875	-61.0639
36.9875	-61.0641
37.1875	-61.0642
37.3875	-61.0644
37.5875	-61.0645
37.7875	-61.0647
37.9875	-61.0648
38.1875	-61.0649
38.3875	-61.0651
38.5875	-61.0652
38.7875	-61.0653
38.9875	-61.0655
39.1875	-61.0656
39.3875	-61.0657
39.5875	-61.0659
39.7875	-61.066
39.9875	-61.0661
40.1875	-61.0663
40.3875	-61.0664
40.5875	-61.0665
40.7875	-61.0666
40.9875	-61.0667
41.1875	-61.0669
41.3875	-61.067
41.5875	-61.0671
41.7875	-61.0672
41.9875	-61.0673
42.1875	-61.0674
42.3875	-61.0676
42.5875	-61.0677
42.7875	-61.0678
42.9875	-61.0679
43.1875	-61.068
43.3875	-61.0681
43.5875	-61.0682
43.7875	-61.0683
43.9875	-61.0684
44.1875	-61.0685
44.3875	-61.0686
44.5875	-61.0687
44.7875	-61.0688
44.9875	-61.0689
45.1875	-61.069
45.3875	-61.0691
45.5875	-61.0692
45.7875	-61.0693
45.9875	-61.0694
46.1875	-61.0695
46.3875	-61.0696
46.5875	-61.0697
46.7875	-61.0698
46.9875	-61.0699
47.1875	-61.07
47.3875	-61.0701
47.5875	-61.0701
47.7875	-61.0702
47.9875	-61.0703
48.1875	-61.0704
48.3875	-61.0705
48.5875	-61.0706
48.7875	-61.0706
48.9875	-61.0707
49.1875	-61.0708
49.3875	-61.0709
49.5875	-61.071
49.7875	-61.071
49.9875	-61.0711
50.1875	-61.0712
50.3875	-61.0713
50.5875	-61.0714
50.7875	-61.0714
50.9875	-61.0715
51.1875	-61.0716
51.3875	-61.0716
51.5875	-61.0717
51.7875	-61.0718
51.9875	-61.0719
52.1875	-61.0719
52.3875	-61.072
52.5875	-61.0721
52.7875	-61.0721
52.9875	-61.0722
53.1875	-61.0723
53.3875	-61.0723
53.5875	-61.0724
53.7875	-61.0724
53.9875	-61.0725
54.1875	-61.0726
54.3875	-61.0726
54.5875	-61.0727
54.7875	-61.0728
54.9875	-61.0728
55.1875	-61.0729
55.3875	-61.0729
55.5875	-61.073
55.7875	-61.073
55.9875	-61.0731
56.1875	-61.0732
56.3875	-61.0732
56.5875	-61.0733
56.7875	-61.0733
56.9875	-61.0734
57.1875	-61.0734
57.3875	-61.0735
57.5875	-61.0735
57.7875	-61.0736
57.9875	-61.0736
58.1875	-61.0737
58.3875	-61.0737
58.5875	-61.0738
58.7875	-61.0738
58.9875	-61.0739
59.1875	-61.0739
59.3875	-61.074
59.5875	-61.074
59.7875	-61.0741
59.9875	-61.0741
60.1875	-61.0741
60.3875	-61.0742
60.5875	-61.0742
60.7875	-61.0743
60.9875	-61.0743
61.1875	-61.0744
61.3875	-61.0744
61.5875	-61.0744
61.7875	-61.0745
61.9875	-61.0745
62.1875	-61.0746
62.3875	-61.0746
62.5875	-61.0746
62.7875	-61.0747
62.9875	-61.0747
63.1875	-61.0748
63.3875	-61.0748
63.5875	-61.0748
63.7875	-61.0749
63.9875	-61.0749
64.1875	-61.0749
64.3875	-61.075
64.5875	-61.075
64.7875	-61.075
64.9875	-61.0751
65.1875	-61.0751
65.3875	-61.0751
65.5875	-61.0752
65.7875	-61.0752
65.9875	-61.0752
66.1875	-61.0753
66.3875	-61.0753
66.5875	-61.0753
66.7875	-61.0754
66.9875	-61.0754
67.1875	-61.0754
67.3875	-61.0754
67.5875	-61.0755
67.7875	-61.0755
67.9875	-61.0755
68.1875	-61.0755
68.3875	-61.0756
68.5875	-61.0756
68.7875	-61.0756
68.9875	-61.0757
69.1875	-61.0757
69.3875	-61.0757
69.5875	-61.0757
69.7875	-61.0758
69.9875	-61.0758
70.1875	-61.0758
70.3875	-61.0758
70.5875	-61.0758
70.7875	-61.0759
70.9875	-61.0759
71.1875	-61.0759
71.3875	-61.0759
71.5875	-61.076
71.7875	-61.076
71.9875	-61.076
72.1875	-61.076
72.3875	-61.076
72.5875	-61.0761
72.7875	-61.0761
72.9875	-61.0761
73.1875	-61.0761
73.3875	-61.0761
73.5875	-61.0762
73.7875	-61.0762
73.9875	-61.0762
74.1875	-61.0762
74.3875	-61.0762
74.5875	-61.0762
74.7875	-61.0763
74.9875	-61.0763
75.1875	-61.0763
75.3875	-61.0763
75.5875	-61.0763
75.7875	-61.0763
75.9875	-61.0764
76.1875	-61.0764
76.3875	-61.0764
76.5875	-61.0764
76.7875	-61.0764
76.9875	-61.0764
77.1875	-61.0764
77.3875	-61.0765
77.5875	-61.0765
77.7875	-61.0765
77.9875	-61.0765
78.1875	-61.0765
78.3875	-61.0765
78.5875	-61.0765
78.7875	-61.0765
78.9875	-61.0765
79.1875	-61.0766
79.3875	-61.0766
79.5875	-61.0766
79.7875	-61.0766
79.9875	-61.0766
80.1875	-61.0766
80.3875	-61.0766
80.5875	-61.0766
80.7875	-61.0766
80.9875	-61.0767
81.1875	-61.0767
81.3875	-61.0767
81.5875	-61.0767
81.7875	-61.0767
81.9875	-61.0767
82.1875	-61.0767
82.3875	-61.0767
82.5875	-61.0767
82.7875	-61.0767
82.9875	-61.0767
83.1875	-61.0767
83.3875	-61.0768
83.5875	-61.0768
83.7875	-61.0768
83.9875	-61.0768
84.1875	-61.0768
84.3875	-61.0768
84.5875	-61.0768
84.7875	-61.0768
84.9875	-61.0768
85.1875	-61.0768
85.3875	-61.0768
85.5875	-61.0768
85.7875	-61.0768
85.9875	-61.0768
86.1875	-61.0768
86.3875	-61.0768
86.5875	-61.0768
86.7875	-61.0769
86.9875	-61.0769
87.1875	-61.0769
87.3875	-61.0769
87.5875	-61.0769
87.7875	-61.0769
87.9875	-61.0769
88.1875	-61.0769
88.3875	-61.0769
88.5875	-61.0769
88.7875	-61.0769
88.9875	-61.0769
89.1875	-61.0769
89.3875	-61.0769
89.5875	-61.0769
89.7875	-61.0769
89.9875	-61.0769
90.1875	-61.0769
90.3875	-61.0769
90.5875	-61.0769
90.7875	-61.0769
90.9875	-61.0769
91.1875	-61.0769
91.3875	-61.0769
91.5875	-61.0769
91.7875	-61.0769
91.9875	-61.0769
92.1875	-61.0769
92.3875	-61.0769
92.5875	-61.0769
92.7875	-61.0769
92.9875	-61.0769
93.1875	-61.0769
93.3875	-61.0769
93.5875	-61.0769
93.7875	-61.0769
93.9875	-61.0769
94.1875	-61.0769
94.3875	-61.0769
94.5875	-61.0769
94.7875	-61.0769
94.9875	-61.0769
95.1875	-61.0769
95.3875	-61.0769
95.5875	-61.0769
95.7875	-61.0769
95.9875	-61.0769
96.1875	-61.0769
96.3875	-61.0769
96.5875	-61.0769
96.7875	-61.0769
96.9875	-61.0769
97.1875	-61.0769
97.3875	-61.0769
97.5875	-61.0769
97.7875	-61.0769
97.9875	-61.0769
98.1875	-61.0769
98.3875	-61.0769
98.5875	-61.0769
98.7875	-61.0769
98.9875	-61.0769
99.1875	-61.0769
99.3875	-61.0769
99.5875	-61.0769
99.7875	-61.0769
99.9875	-61.0769
100.188	-61.0769
100.387	-61.0769
100.588	-61.0768
100.787	-61.0768
100.988	-61.0768
101.188	-61.0768
101.387	-61.0768
101.588	-61.0768
101.787	-61.0768
101.988	-61.0768
102.188	-61.0768
102.387	-61.0768
102.588	-61.0768
102.787	-61.0768
102.988	-61.0768
103.188	-61.0768
103.387	-61.0768
103.588	-61.0768
103.787	-61.0768
103.988	-61.0768
104.188	-61.0768
104.387	-61.0768
104.588	-61.0768
104.787	-61.0768
104.988	-61.0768
105.188	-61.0767
105.387	-61.0767
105.588	-61.0767
105.787	-61.0767
105.988	-61.0767
106.188	-61.0767
106.387	-61.0767
106.588	-61.0767
106.787	-61.0767
106.988	-61.0767
107.188	-61.0767
107.387	-61.0767
107.588	-61.0767
107.787	-61.0767
107.988	-61.0767
108.188	-61.0767
108.387	-61.0767
108.588	-61.0767
108.787	-61.0766
108.988	-61.0766
109.188	-61.0766
109.387	-61.0766
109.588	-61.0766
109.787	-61.0766
109.988	-61.0766
110.188	-61.0766
110.387	-61.0766
110.588	-61.0766
110.787	-61.0766
110.988	-61.0766
111.188	-61.0766
111.387	-61.0766
111.588	-61.0766
111.787	-61.0765
111.988	-61.0765
112.188	-61.0765
112.387	-61.0765
112.588	-61.0765
112.787	-61.0765
112.988	-61.0765
113.188	-61.0765
113.387	-61.0765
113.588	-61.0765
113.787	-61.0765
113.988	-61.0765
114.188	-61.0765
114.387	-61.0765
114.588	-61.0765
114.787	-61.0764
114.988	-61.0764
115.188	-61.0764
115.387	-61.0764
115.588	-61.0764
115.787	-61.0764
115.988	-61.0764
116.188	-61.0764
116.387	-61.0764
116.588	-61.0764
116.787	-61.0764
116.988	-61.0764
117.188	-61.0764
117.387	-61.0763
117.588	-61.0763
117.787	-61.0763
117.988	-61.0763
118.188	-61.0763
118.387	-61.0763
118.588	-61.0763
118.787	-61.0763
118.988	-61.0763
119.188	-61.0763
119.387	-61.0763
119.588	-61.0763
119.787	-61.0762
119.988	-61.0762
120.188	-61.0762
120.387	-61.0762
120.588	-61.0762
120.787	-61.0762
120.988	-61.0762
121.188	-61.0762
121.387	-61.0762
121.588	-61.0762
121.787	-61.0762
121.988	-61.0762
122.188	-61.0761
122.387	-61.0761
122.588	-61.0761
122.787	-61.0761
122.988	-61.0761
123.188	-61.0761
123.387	-61.0761
123.588	-61.0761
123.787	-61.0761
123.988	-61.0761
124.188	-61.0761
124.387	-61.0761
124.588	-61.076
124.787	-61.076
124.988	-61.076
125.188	-61.076
125.387	-61.076
125.588	-61.076
125.787	-61.076
125.988	-61.076
126.188	-61.076
126.387	-61.076
126.588	-61.076
126.787	-61.0759
126.988	-61.0759
127.188	-61.0759
127.387	-61.0759
127.588	-61.0759
127.787	-61.0759
127.988	-61.0759
128.188	-61.0759
128.387	-61.0759
128.587	-61.0759
128.788	-61.0759
128.988	-61.0758
129.188	-61.0758
129.387	-61.0758
129.587	-61.0758
129.788	-61.0758
129.988	-61.0758
130.188	-61.0758
130.387	-61.0758
130.587	-61.0758
130.788	-61.0758
130.988	-61.0758
131.188	-61.0757
131.387	-61.0757
131.587	-61.0757
131.788	-61.0757
131.988	-61.0757
132.188	-61.0757
132.387	-61.0757
132.587	-61.0757
132.788	-61.0757
132.988	-61.0757
133.188	-61.0757
133.387	-61.0756
133.587	-61.0756
133.788	-61.0756
133.988	-61.0756
134.188	-61.0756
134.387	-61.0756
134.587	-61.0756
134.788	-61.0756
134.988	-61.0756
135.188	-61.0756
135.387	-61.0756
135.587	-61.0755
135.788	-61.0755
135.988	-61.0755
136.188	-61.0755
136.387	-61.0755
136.587	-61.0755
136.788	-61.0755
136.988	-61.0755
137.188	-61.0755
137.387	-61.0755
137.587	-61.0755
137.788	-61.0754
137.988	-61.0754
138.188	-61.0754
138.387	-61.0754
138.587	-61.0754
138.788	-61.0754
138.988	-61.0754
139.188	-61.0754
139.387	-61.0754
139.587	-61.0754
139.788	-61.0753
139.988	-61.0753
140.188	-61.0753
140.387	-61.0753
140.587	-61.0753
140.788	-61.0753
140.988	-61.0753
141.188	-61.0753
141.387	-61.0753
141.587	-61.0753
141.788	-61.0753
141.988	-61.0752
142.188	-61.0752
142.387	-61.0752
142.587	-61.0752
142.788	-61.0752
142.988	-61.0752
143.188	-61.0752
143.387	-61.0752
143.587	-61.0752
143.788	-61.0752
143.988	-61.0751
144.188	-61.0751
144.387	-61.0751
144.587	-61.0751
144.788	-61.0751
144.988	-61.0751
145.188	-61.0751
145.387	-61.0751
145.587	-61.0751
145.788	-61.0751
145.988	-61.0751
146.188	-61.075
146.387	-61.075
146.587	-61.075
146.788	-61.075
146.988	-61.075
147.188	-61.075
147.387	-61.075
147.587	-61.075
147.788	-61.075
147.988	-61.075
148.188	-61.0749
148.387	-61.0749
148.587	-61.0749
148.788	-61.0749
148.988	-61.0749
149.188	-61.0749
149.387	-61.0749
149.587	-61.0749
149.788	-61.0749
149.988	-61.0749
150.188	-61.0749
150.387	-61.0748
150.587	-61.0748
150.788	-61.0748
150.988	-61.0748
151.188	-61.0748
151.387	-61.0748
151.587	-61.0748
151.788	-61.0748
151.988	-61.0748
152.188	-61.0748
152.387	-61.0747
152.587	-61.0747
152.788	-61.0747
152.988	-61.0747
153.188	-61.0747
153.387	-61.0747
153.587	-61.0747
153.788	-61.0747
153.988	-61.0747
154.188	-61.0747
154.387	-61.0747
154.587	-61.0746
154.788	-61.0746
154.988	-61.0746
155.188	-61.0746
155.387	-61.0746
155.587	-61.0746
155.788	-61.0746
155.988	-61.0746
156.188	-61.0746
156.387	-61.0746
156.587	-61.0746
156.788	-61.0745
156.988	-61.0745
157.188	-61.0745
157.387	-61.0745
157.587	-61.0745
157.788	-61.0745
157.988	-61.0745
158.188	-61.0745
158.387	-61.0745
158.587	-61.0745
158.788	-61.0745
158.988	-61.0744
159.188	-61.0744
159.387	-61.0744
159.587	-61.0744
159.788	-61.0744
159.988	-61.0744
160.188	-61.0744
160.387	-61.0744
160.587	-61.0744
160.788	-61.0744
160.988	-61.0743
161.188	-61.0743
161.387	-61.0743
161.587	-61.0743
161.788	-61.0743
161.988	-61.0743
162.188	-61.0743
162.387	-61.0743
162.587	-61.0743
162.788	-61.0743
162.988	-61.0743
163.188	-61.0742
163.387	-61.0742
163.587	-61.0742
163.788	-61.0742
163.988	-61.0742
164.188	-61.0742
164.387	-61.0742
164.587	-61.0742
164.788	-61.0742
164.988	-61.0742
165.188	-61.0742
165.387	-61.0741
165.587	-61.0741
165.788	-61.0741
165.988	-61.0741
166.188	-61.0741
166.387	-61.0741
166.587	-61.0741
166.788	-61.0741
166.988	-61.0741
167.188	-61.0741
167.387	-61.0741
167.587	-61.074
167.788	-61.074
167.988	-61.074
168.188	-61.074
168.387	-61.074
168.587	-61.074
168.788	-61.074
168.988	-61.074
169.188	-61.074
169.387	-61.074
169.587	-61.074
169.788	-61.0739
169.988	-61.0739
170.188	-61.0739
170.387	-61.0739
170.587	-61.0739
170.788	-61.0739
170.988	-61.0739
171.188	-61.0739
171.387	-61.0739
171.587	-61.0739
171.788	-61.0739
171.988	-61.0739
172.188	-61.0738
172.387	-61.0738
172.587	-61.0738
172.788	-61.0738
172.988	-61.0738
173.188	-61.0738
173.387	-61.0738
173.587	-61.0738
173.788	-61.0738
173.988	-61.0738
174.188	-61.0738
174.387	-61.0737
174.587	-61.0737
174.788	-61.0737
174.988	-61.0737
175.188	-61.0737
175.387	-61.0737
175.587	-61.0737
175.788	-61.0737
175.988	-61.0737
176.188	-61.0737
176.387	-61.0737
176.587	-61.0737
176.788	-61.0736
176.988	-61.0736
177.188	-61.0736
177.387	-61.0736
177.587	-61.0736
177.788	-61.0736
177.988	-61.0736
178.188	-61.0736
178.387	-61.0736
178.587	-61.0736
178.788	-61.0736
178.988	-61.0735
179.188	-61.0735
179.387	-61.0735
179.587	-61.0735
179.788	-61.0735
179.988	-61.0735
180.188	-61.0735
180.387	-61.0735
180.587	-61.0735
180.788	-61.0735
180.988	-61.0735
181.188	-61.0735
181.387	-61.0734
181.587	-61.0734
181.788	-61.0734
181.988	-61.0734
182.188	-61.0734
182.387	-61.0734
182.587	-61.0734
182.788	-61.0734
182.988	-61.0734
183.188	-61.0734
183.387	-61.0734
183.587	-61.0734
183.788	-61.0733
183.988	-61.0733
184.188	-61.0733
184.387	-61.0733
184.587	-61.0733
184.788	-61.0733
184.988	-61.0733
185.188	-61.0733
185.387	-61.0733
185.587	-61.0733
185.788	-61.0733
185.988	-61.0733
186.188	-61.0732
186.387	-61.0732
186.587	-61.0732
186.788	-61.0732
186.988	-61.0732
187.188	-61.0732
187.387	-61.0732
187.587	-61.0732
187.788	-61.0732
187.988	-61.0732
188.188	-61.0732
188.387	-61.0732
188.587	-61.0731
188.788	-61.0731
188.988	-61.0731
189.188	-61.0731
189.387	-61.0731
189.587	-61.0731
189.788	-61.0731
189.988	-61.0731
190.188	-61.0731
190.387	-61.0731
190.587	-61.0731
190.788	-61.0731
190.988	-61.0731
191.188	-61.073
191.387	-61.073
191.587	-61.073
191.788	-61.073
191.988	-61.073
192.188	-61.073
192.387	-61.073
192.587	-61.073
192.788	-61.073
192.988	-61.073
193.188	-61.073
193.387	-61.073
193.587	-61.0729
193.788	-61.0729
193.988	-61.0729
194.188	-61.0729
194.387	-61.0729
194.587	-61.0729
194.788	-61.0729
194.988	-61.0729
195.188	-61.0729
195.387	-61.0729
195.587	-61.0729
195.788	-61.0729
195.988	-61.0729
196.188	-61.0728
196.387	-61.0728
196.587	-61.0728
196.788	-61.0728
196.988	-61.0728
197.188	-61.0728
197.387	-61.0728
197.587	-61.0728
197.788	-61.0728
197.988	-61.0728
198.188	-61.0728
198.387	-61.0728
198.587	-61.0728
198.788	-61.0727
198.988	-61.0727
199.188	-61.0727
199.387	-61.0727
199.587	-61.0727
199.788	-61.0727
199.988	-61.0727
200.188	-61.0727
200.387	-61.0727
200.587	-61.0727
200.788	-61.0727
200.988	-61.0727
201.188	-61.0727
201.387	-61.0726
201.587	-61.0726
201.788	-61.0726
201.988	-61.0726
202.188	-61.0726
202.387	-61.0726
202.587	-61.0726
202.788	-61.0726
202.988	-61.0726
203.188	-61.0726
203.387	-61.0726
203.587	-61.0726
203.788	-61.0726
203.988	-61.0726
204.188	-61.0725
204.387	-61.0725
204.587	-61.0725
204.788	-61.0725
204.988	-61.0725
205.188	-61.0725
205.387	-61.0725
205.587	-61.0725
205.788	-61.0725
205.988	-61.0725
206.188	-61.0725
206.387	-61.0725
206.587	-61.0725
206.788	-61.0724
206.988	-61.0724
207.188	-61.0724
207.387	-61.0724
207.587	-61.0724
207.788	-61.0724
207.988	-61.0724
208.188	-61.0724
208.387	-61.0724
208.587	-61.0724
208.788	-61.0724
208.988	-61.0724
209.188	-61.0724
209.387	-61.0724
209.587	-61.0723
209.788	-61.0723
209.988	-61.0723
210.188	-61.0723
210.387	-61.0723
210.587	-61.0723
210.788	-61.0723
210.988	-61.0723
211.188	-61.0723
211.387	-61.0723
211.587	-61.0723
211.788	-61.0723
211.988	-61.0723
212.188	-61.0723
212.387	-61.0722
212.587	-61.0722
212.788	-61.0722
212.988	-61.0722
213.188	-61.0722
213.387	-61.0722
213.587	-61.0722
213.788	-61.0722
213.988	-61.0722
214.188	-61.0722
214.387	-61.0722
214.587	-61.0722
214.788	-61.0722
214.988	-61.0722
215.188	-61.0721
215.387	-61.0721
215.587	-61.0721
215.788	-61.0721
215.988	-61.0721
216.188	-61.0721
216.387	-61.0721
216.587	-61.0721
216.788	-61.0721
216.988	-61.0721
217.188	-61.0721
217.387	-61.0721
217.587	-61.0721
217.788	-61.0721
217.988	-61.0721
218.188	-61.072
218.387	-61.072
218.587	-61.072
218.788	-61.072
218.988	-61.072
219.188	-61.072
219.387	-61.072
219.587	-61.072
219.788	-61.072
219.988	-61.072
220.188	-61.072
220.387	-61.072
220.587	-61.072
220.788	-61.072
220.988	-61.072
221.188	-61.0719
221.387	-61.0719
221.587	-61.0719
221.788	-61.0719
221.988	-61.0719
222.188	-61.0719
222.387	-61.0719
222.587	-61.0719
222.788	-61.0719
222.988	-61.0719
223.188	-61.0719
223.387	-61.0719
223.587	-61.0719
223.788	-61.0719
223.988	-61.0719
224.188	-61.0718
224.387	-61.0718
224.587	-61.0718
224.788	-61.0718
224.988	-61.0718
225.188	-61.0718
225.387	-61.0718
225.587	-61.0718
225.788	-61.0718
225.988	-61.0718
226.188	-61.0718
226.387	-61.0718
226.587	-61.0718
226.788	-61.0718
226.988	-61.0718
227.188	-61.0718
227.387	-61.0717
227.587	-61.0717
227.788	-61.0717
227.988	-61.0717
228.188	-61.0717
228.387	-61.0717
228.587	-61.0717
228.788	-61.0717
228.988	-61.0717
229.188	-61.0717
229.387	-61.0717
229.587	-61.0717
229.788	-61.0717
229.988	-61.0717
230.188	-61.0717
230.387	-61.0716
230.587	-61.0716
230.788	-61.0716
230.988	-61.0716
231.188	-61.0716
231.387	-61.0716
231.587	-61.0716
231.788	-61.0716
231.988	-61.0716
232.188	-61.0716
232.387	-61.0716
232.587	-61.0716
232.788	-61.0716
232.988	-61.0716
233.188	-61.0716
233.387	-61.0716
233.587	-61.0715
233.788	-61.0715
233.988	-61.0715
234.188	-61.0715
234.387	-61.0715
234.587	-61.0715
234.788	-61.0715
234.988	-61.0715
235.188	-61.0715
235.387	-61.0715
235.587	-61.0715
235.788	-61.0715
235.988	-61.0715
236.188	-61.0715
236.387	-61.0715
236.587	-61.0715
236.788	-61.0715
236.988	-61.0714
237.188	-61.0714
237.387	-61.0714
237.587	-61.0714
237.788	-61.0714
237.988	-61.0714
238.188	-61.0714
238.387	-61.0714
238.587	-61.0714
238.788	-61.0714
238.988	-61.0714
239.188	-61.0714
239.387	-61.0714
239.587	-61.0714
239.788	-61.0714
239.988	-61.0714
240.188	-61.0714
240.387	-61.0713
240.587	-61.0713
240.788	-61.0713
240.988	-61.0713
241.188	-61.0713
241.387	-61.0713
241.587	-61.0713
241.788	-61.0713
241.988	-61.0713
242.188	-61.0713
242.387	-61.0713
242.587	-61.0713
242.788	-61.0713
242.988	-61.0713
243.188	-61.0713
243.387	-61.0713
243.587	-61.0713
243.788	-61.0712
243.988	-61.0712
244.188	-61.0712
244.387	-61.0712
244.587	-61.0712
244.788	-61.0712
244.988	-61.0712
245.188	-61.0712
245.387	-61.0712
245.587	-61.0712
245.788	-61.0712
245.988	-61.0712
246.188	-61.0712
246.387	-61.0712
246.587	-61.0712
246.788	-61.0712
246.988	-61.0712
247.188	-61.0712
247.387	-61.0711
247.587	-61.0711
247.788	-61.0711
247.988	-61.0711
248.188	-61.0711
248.387	-61.0711
248.587	-61.0711
248.788	-61.0711
248.988	-61.0711
249.188	-61.0711
249.387	-61.0711
249.587	-61.0711
249.788	-61.0711
249.988	-61.0711
250.188	-61.0711
250.387	-61.0711
250.587	-61.0711
250.788	-61.0711
250.988	-61.071
251.188	-61.071
251.387	-61.071
251.587	-61.071
251.788	-61.071
251.988	-61.071
252.188	-61.071
252.387	-61.071
252.587	-61.071
252.788	-61.071
252.988	-61.071
253.188	-61.071
253.387	-61.071
253.587	-61.071
253.788	-61.071
253.988	-61.071
254.188	-61.071
254.387	-61.071
254.587	-61.0709
254.788	-61.0709
254.988	-61.0709
255.188	-61.0709
255.387	-61.0709
255.587	-61.0709
255.788	-61.0709
255.988	-61.0709
256.188	-61.0709
256.388	-61.0709
256.587	-61.0709
256.788	-61.0709
256.987	-61.0709
257.188	-61.0709
257.388	-61.0709
257.587	-61.0709
257.788	-61.0709
257.987	-61.0709
258.188	-61.0709
258.388	-61.0709
258.587	-61.0708
258.788	-61.0708
258.987	-61.0708
259.188	-61.0708
259.388	-61.0708
259.587	-61.0708
259.788	-61.0708
259.987	-61.0708
260.188	-61.0708
260.388	-61.0708
260.587	-61.0708
260.788	-61.0708
260.987	-61.0708
261.188	-61.0708
261.388	-61.0708
261.587	-61.0708
261.788	-61.0708
261.987	-61.0708
262.188	-61.0708
262.388	-61.0707
262.587	-61.0707
262.788	-61.0707
262.987	-61.0707
263.188	-61.0707
263.388	-61.0707
263.587	-61.0707
263.788	-61.0707
263.987	-61.0707
264.188	-61.0707
264.388	-61.0707
264.587	-61.0707
264.788	-61.0707
264.987	-61.0707
265.188	-61.0707
265.388	-61.0707
265.587	-61.0707
265.788	-61.0707
265.987	-61.0707
266.188	-61.0707
266.388	-61.0706
266.587	-61.0706
266.788	-61.0706
266.987	-61.0706
267.188	-61.0706
267.388	-61.0706
267.587	-61.0706
267.788	-61.0706
267.987	-61.0706
268.188	-61.0706
268.388	-61.0706
268.587	-61.0706
268.788	-61.0706
268.987	-61.0706
269.188	-61.0706
269.388	-61.0706
269.587	-61.0706
269.788	-61.0706
269.987	-61.0706
270.188	-61.0706
270.388	-61.0705
270.587	-61.0705
270.788	-61.0705
270.987	-61.0705
271.188	-61.0705
271.388	-61.0705
271.587	-61.0705
271.788	-61.0705
271.987	-61.0705
272.188	-61.0705
272.388	-61.0705
272.587	-61.0705
272.788	-61.0705
272.987	-61.0705
273.188	-61.0705
273.388	-61.0705
273.587	-61.0705
273.788	-61.0705
273.987	-61.0705
274.188	-61.0705
274.388	-61.0705
274.587	-61.0704
274.788	-61.0704
274.987	-61.0704
275.188	-61.0704
275.388	-61.0704
275.587	-61.0704
275.788	-61.0704
275.987	-61.0704
276.188	-61.0704
276.388	-61.0704
276.587	-61.0704
276.788	-61.0704
276.987	-61.0704
277.188	-61.0704
277.388	-61.0704
277.587	-61.0704
277.788	-61.0704
277.987	-61.0704
278.188	-61.0704
278.388	-61.0704
278.587	-61.0704
278.788	-61.0704
278.987	-61.0704
279.188	-61.0703
279.388	-61.0703
279.587	-61.0703
279.788	-61.0703
279.987	-61.0703
280.188	-61.0703
280.388	-61.0703
280.587	-61.0703
280.788	-61.0703
280.987	-61.0703
281.188	-61.0703
281.388	-61.0703
281.587	-61.0703
281.788	-61.0703
281.987	-61.0703
282.188	-61.0703
282.388	-61.0703
282.587	-61.0703
282.788	-61.0703
282.987	-61.0703
283.188	-61.0703
283.388	-61.0703
283.587	-61.0702
283.788	-61.0702
283.987	-61.0702
284.188	-61.0702
284.388	-61.0702
284.587	-61.0702
284.788	-61.0702
284.987	-61.0702
285.188	-61.0702
285.388	-61.0702
285.587	-61.0702
285.788	-61.0702
285.987	-61.0702
286.188	-61.0702
286.388	-61.0702
286.587	-61.0702
286.788	-61.0702
286.987	-61.0702
287.188	-61.0702
287.388	-61.0702
287.587	-61.0702
287.788	-61.0702
287.987	-61.0702
288.188	-61.0701
288.388	-61.0701
288.587	-61.0701
288.788	-61.0701
288.987	-61.0701
289.188	-61.0701
289.388	-61.0701
289.587	-61.0701
289.788	-61.0701
289.987	-61.0701
290.188	-61.0701
290.388	-61.0701
290.587	-61.0701
290.788	-61.0701
290.987	-61.0701
291.188	-61.0701
291.388	-61.0701
291.587	-61.0701
291.788	-61.0701
291.987	-61.0701
292.188	-61.0701
292.388	-61.0701
292.587	-61.0701
292.788	-61.0701
292.987	-61.07
293.188	-61.07
293.388	-61.07
293.587	-61.07
293.788	-61.07
293.987	-61.07
294.188	-61.07
294.388	-61.07
294.587	-61.07
294.788	-61.07
294.987	-61.07
295.188	-61.07
295.388	-61.07
295.587	-61.07
295.788	-61.07
295.987	-61.07
296.188	-61.07
296.388	-61.07
296.587	-61.07
296.788	-61.07
296.987	-61.07
297.188	-61.07
297.388	-61.07
297.587	-61.07
297.788	-61.07
297.987	-61.0699
298.188	-61.0699
298.388	-61.0699
298.587	-61.0699
298.788	-61.0699
298.987	-61.0699
299.188	-61.0699
299.388	-61.0699
299.587	-61.0699
299.788	-61.0699
299.987	-61.0699
300.188	-61.0699
300.388	-61.0699
300.587	-61.0699
300.788	-61.0699
300.987	-61.0699
301.188	-61.0699
301.388	-61.0699
301.587	-61.0699
301.788	-61.0699
301.987	-61.0699
302.188	-61.0699
302.388	-61.0699
302.587	-61.0699
302.788	-61.0699
302.987	-61.0699
303.188	-61.0698
303.388	-61.0698
303.587	-61.0698
303.788	-61.0698
303.987	-61.0698
304.188	-61.0698
304.388	-61.0698
304.587	-61.0698
304.788	-61.0698
304.987	-61.0698
305.188	-61.0698
305.388	-61.0698
305.587	-61.0698
305.788	-61.0698
305.987	-61.0698
306.188	-61.0698
306.388	-61.0698
306.587	-61.0698
306.788	-61.0698
306.987	-61.0698
307.188	-61.0698
307.388	-61.0698
307.587	-61.0698
307.788	-61.0698
307.987	-61.0698
308.188	-61.0698
308.388	-61.0697
308.587	-61.0697
308.788	-61.0697
308.987	-61.0697
309.188	-61.0697
309.388	-61.0697
309.587	-61.0697
309.788	-61.0697
309.987	-61.0697
310.188	-61.0697
310.388	-61.0697
310.587	-61.0697
310.788	-61.0697
310.987	-61.0697
311.188	-61.0697
311.388	-61.0697
311.587	-61.0697
311.788	-61.0697
311.987	-61.0697
312.188	-61.0697
312.388	-61.0697
312.587	-61.0697
312.788	-61.0697
312.987	-61.0697
313.188	-61.0697
313.388	-61.0697
313.587	-61.0697
313.788	-61.0696
313.987	-61.0696
314.188	-61.0696
314.388	-61.0696
314.587	-61.0696
314.788	-61.0696
314.987	-61.0696
315.188	-61.0696
315.388	-61.0696
315.587	-61.0696
315.788	-61.0696
315.987	-61.0696
316.188	-61.0696
316.388	-61.0696
316.587	-61.0696
316.788	-61.0696
316.987	-61.0696
317.188	-61.0696
317.388	-61.0696
317.587	-61.0696
317.788	-61.0696
317.987	-61.0696
318.188	-61.0696
318.388	-61.0696
318.587	-61.0696
318.788	-61.0696
318.987	-61.0696
319.188	-61.0696
319.388	-61.0696
319.587	-61.0695
319.788	-61.0695
319.987	-61.0695
320.188	-61.0695
320.388	-61.0695
320.587	-61.0695
320.788	-61.0695
320.987	-61.0695
321.188	-61.0695
321.388	-61.0695
321.587	-61.0695
321.788	-61.0695
321.987	-61.0695
322.188	-61.0695
322.388	-61.0695
322.587	-61.0695
322.788	-61.0695
322.987	-61.0695
323.188	-61.0695
323.388	-61.0695
323.587	-61.0695
323.788	-61.0695
323.987	-61.0695
324.188	-61.0695
324.388	-61.0695
324.587	-61.0695
324.788	-61.0695
324.987	-61.0695
325.188	-61.0695
325.388	-61.0695
325.587	-61.0694
325.788	-61.0694
325.987	-61.0694
326.188	-61.0694
326.388	-61.0694
326.587	-61.0694
326.788	-61.0694
326.987	-61.0694
327.188	-61.0694
327.388	-61.0694
327.587	-61.0694
327.788	-61.0694
327.987	-61.0694
328.188	-61.0694
328.388	-61.0694
328.587	-61.0694
328.788	-61.0694
328.987	-61.0694
329.188	-61.0694
329.388	-61.0694
329.587	-61.0694
329.788	-61.0694
329.987	-61.0694
330.188	-61.0694
330.388	-61.0694
330.587	-61.0694
330.788	-61.0694
330.987	-61.0694
331.188	-61.0694
331.388	-61.0694
331.587	-61.0694
331.788	-61.0693
331.987	-61.0693
332.188	-61.0693
332.388	-61.0693
332.587	-61.0693
332.788	-61.0693
332.987	-61.0693
333.188	-61.0693
333.388	-61.0693
333.587	-61.0693
333.788	-61.0693
333.987	-61.0693
334.188	-61.0693
334.388	-61.0693
334.587	-61.0693
334.788	-61.0693
334.987	-61.0693
335.188	-61.0693
335.388	-61.0693
335.587	-61.0693
335.788	-61.0693
335.987	-61.0693
336.188	-61.0693
336.388	-61.0693
336.587	-61.0693
336.788	-61.0693
336.987	-61.0693
337.188	-61.0693
337.388	-61.0693
337.587	-61.0693
337.788	-61.0693
337.987	-61.0693
338.188	-61.0692
338.388	-61.0692
338.587	-61.0692
338.788	-61.0692
338.987	-61.0692
339.188	-61.0692
339.388	-61.0692
339.587	-61.0692
339.788	-61.0692
339.987	-61.0692
340.188	-61.0692
340.388	-61.0692
340.587	-61.0692
340.788	-61.0692
340.987	-61.0692
341.188	-61.0692
341.388	-61.0692
341.587	-61.0692
341.788	-61.0692
341.987	-61.0692
342.188	-61.0692
342.388	-61.0692
342.587	-61.0692
342.788	-61.0692
342.987	-61.0692
343.188	-61.0692
343.388	-61.0692
343.587	-61.0692
343.788	-61.0692
343.987	-61.0692
344.188	-61.0692
344.388	-61.0692
344.587	-61.0692
344.788	-61.0692
344.987	-61.0691
345.188	-61.0691
345.388	-61.0691
345.587	-61.0691
345.788	-61.0691
345.987	-61.0691
346.188	-61.0691
346.388	-61.0691
346.587	-61.0691
346.788	-61.0691
346.987	-61.0691
347.188	-61.0691
347.388	-61.0691
347.587	-61.0691
347.788	-61.0691
347.987	-61.0691
348.188	-61.0691
348.388	-61.0691
348.587	-61.0691
348.788	-61.0691
348.987	-61.0691
349.188	-61.0691
349.388	-61.0691
349.587	-61.0691
349.788	-61.0691
349.987	-61.0691
350.188	-61.0691
350.388	-61.0691
350.587	-61.0691
350.788	-61.0691
350.987	-61.0691
351.188	-61.0691
351.388	-61.0691
351.587	-61.0691
351.788	-61.0691
351.987	-61.069
352.188	-61.069
352.388	-61.069
352.587	-61.069
352.788	-61.069
352.987	-61.069
353.188	-61.069
353.388	-61.069
353.587	-61.069
353.788	-61.069
353.987	-61.069
354.188	-61.069
354.388	-61.069
354.587	-61.069
354.788	-61.069
354.987	-61.069
355.188	-61.069
355.388	-61.069
355.587	-61.069
355.788	-61.069
355.987	-61.069
356.188	-61.069
356.388	-61.069
356.587	-61.069
356.788	-61.069
356.987	-61.069
357.188	-61.069
357.388	-61.069
357.587	-61.069
357.788	-61.069
357.987	-61.069
358.188	-61.069
358.388	-61.069
358.587	-61.069
358.788	-61.069
358.987	-61.069
359.188	-61.069
359.388	-61.069
359.587	-61.069
359.788	-61.0689
359.987	-61.0689
360.188	-61.0689
360.388	-61.0689
360.587	-61.0689
360.788	-61.0689
360.987	-61.0689
361.188	-61.0689
361.388	-61.0689
361.587	-61.0689
361.788	-61.0689
361.987	-61.0689
362.188	-61.0689
362.388	-61.0689
362.587	-61.0689
362.788	-61.0689
362.987	-61.0689
363.188	-61.0689
363.388	-61.0689
363.587	-61.0689
363.788	-61.0689
363.987	-61.0689
364.188	-61.0689
364.388	-61.0689
364.587	-61.0689
364.788	-61.0689
364.987	-61.0689
365.188	-61.0689
365.388	-61.0689
365.587	-61.0689
365.788	-61.0689
365.987	-61.0689
366.188	-61.0689
366.388	-61.0689
366.587	-61.0689
366.788	-61.0689
366.987	-61.0689
367.188	-61.0689
367.388	-61.0689
367.587	-61.0688
367.788	-61.0688
367.987	-61.0688
368.188	-61.0688
368.388	-61.0688
368.587	-61.0688
368.788	-61.0688
368.987	-61.0688
369.188	-61.0688
369.388	-61.0688
369.587	-61.0688
369.788	-61.0688
369.987	-61.0688
370.188	-61.0688
370.388	-61.0688
370.587	-61.0688
370.788	-61.0688
370.987	-61.0688
371.188	-61.0688
371.388	-61.0688
371.587	-61.0688
371.788	-61.0688
371.987	-61.0688
372.188	-61.0688
372.388	-61.0688
372.587	-61.0688
372.788	-61.0688
372.987	-61.0688
373.188	-61.0688
373.388	-61.0688
373.587	-61.0688
373.788	-61.0688
373.987	-61.0688
374.188	-61.0688
374.388	-61.0688
374.587	-61.0688
374.788	-61.0688
374.987	-61.0688
375.188	-61.0688
375.388	-61.0688
375.587	-61.0688
375.788	-61.0687
375.987	-61.0687
376.188	-61.0687
376.388	-61.0687
376.587	-61.0687
376.788	-61.0687
376.987	-61.0687
377.188	-61.0687
377.388	-61.0687
377.587	-61.0687
377.788	-61.0687
377.987	-61.0687
378.188	-61.0687
378.388	-61.0687
378.587	-61.0687
378.788	-61.0687
378.987	-61.0687
379.188	-61.0687
379.388	-61.0687
379.587	-61.0687
379.788	-61.0687
379.987	-61.0687
380.188	-61.0687
380.388	-61.0687
380.587	-61.0687
380.788	-61.0687
380.987	-61.0687
381.188	-61.0687
381.388	-61.0687
381.587	-61.0687
381.788	-61.0687
381.987	-61.0687
382.188	-61.0687
382.388	-61.0687
382.587	-61.0687
382.788	-61.0687
382.987	-61.0687
383.188	-61.0687
383.388	-61.0687
383.587	-61.0687
383.788	-61.0687
383.987	-61.0687
384.188	-61.0687
384.388	-61.0687
384.587	-61.0686
384.788	-61.0686
384.987	-61.0686
385.188	-61.0686
385.388	-61.0686
385.587	-61.0686
385.788	-61.0686
385.987	-61.0686
386.188	-61.0686
386.388	-61.0686
386.587	-61.0686
386.788	-61.0686
386.987	-61.0686
387.188	-61.0686
387.388	-61.0686
387.587	-61.0686
387.788	-61.0686
387.987	-61.0686
388.188	-61.0686
388.388	-61.0686
388.587	-61.0686
388.788	-61.0686
388.987	-61.0686
389.188	-61.0686
389.388	-61.0686
389.587	-61.0686
389.788	-61.0686
389.987	-61.0686
390.188	-61.0686
390.388	-61.0686
390.587	-61.0686
390.788	-61.0686
390.987	-61.0686
391.188	-61.0686
391.388	-61.0686
391.587	-61.0686
391.788	-61.0686
391.987	-61.0686
392.188	-61.0686
392.388	-61.0686
392.587	-61.0686
392.788	-61.0686
392.987	-61.0686
393.188	-61.0686
393.388	-61.0686
393.587	-61.0686
393.788	-61.0686
393.987	-61.0686
394.188	-61.0685
394.388	-61.0685
394.587	-61.0685
394.788	-61.0685
394.987	-61.0685
395.188	-61.0685
395.388	-61.0685
395.587	-61.0685
395.788	-61.0685
395.987	-61.0685
396.188	-61.0685
396.388	-61.0685
396.587	-61.0685
396.788	-61.0685
396.987	-61.0685
397.188	-61.0685
397.388	-61.0685
397.587	-61.0685
397.788	-61.0685
397.987	-61.0685
398.188	-61.0685
398.388	-61.0685
398.587	-61.0685
398.788	-61.0685
398.987	-61.0685
399.188	-61.0685
399.388	-61.0685
[truncated: 598,003 more rows]
