# Supplementary material for: Focal seizures are organized by feedback between neural activity and ion concentration changes
Source: eLife. 2022 Aug 2;11:e68541. doi: 10.7554/eLife.68541 (PMC9377802; doi:10.7554/eLife.68541)
Supplement: Figure 6—figure supplement 1—source data 1. [file elife-68541-fig6-figsupp1-data1.zip › Cl_soma_Cl.dat]

label:soma1.cli
600001
0.0125	6
0.2125	6
0.4125	6
0.6125	6
0.8125	6
1.0125	6
1.2125	6
1.4125	6
1.6125	6
1.8125	6
2.0125	6
2.2125	6
2.4125	6
2.6125	6
2.8125	6
3.0125	6
3.2125	6
3.4125	6
3.6125	6
3.8125	6
4.0125	6
4.2125	6
4.4125	6
4.6125	6
4.8125	6
5.0125	6
5.2125	6
5.4125	6
5.6125	6
5.8125	6
6.0125	6
6.2125	6
6.4125	6
6.6125	6
6.8125	6
7.0125	6
7.2125	6
7.4125	6
7.6125	6
7.8125	6
8.0125	6
8.2125	6
8.4125	6
8.6125	6
8.8125	6
9.0125	6
9.2125	6
9.4125	6
9.6125	6
9.8125	6
10.0125	6
10.2125	6
10.4125	6
10.6125	6
10.8125	6
11.0125	6
11.2125	6
11.4125	6
11.6125	6
11.8125	6
12.0125	6
12.2125	6
12.4125	6
12.6125	6
12.8125	6
13.0125	6
13.2125	6
13.4125	6
13.6125	6
13.8125	6
14.0125	6
14.2125	6
14.4125	6
14.6125	6
14.8125	6
15.0125	6
15.2125	6
15.4125	6
15.6125	6
15.8125	6
16.0125	6
16.2125	6
16.4125	6
16.6125	6
16.8125	6
17.0125	6
17.2125	6
17.4125	6
17.6125	6
17.8125	6
18.0125	6
18.2125	6
18.4125	6
18.6125	6
18.8125	6
19.0125	6
19.2125	6
19.4125	6
19.6125	6
19.8125	6
20.0125	6
20.2125	6
20.4125	6
20.6125	6
20.8125	6
21.0125	6
21.2125	6
21.4125	6
21.6125	6
21.8125	6
22.0125	6
22.2125	6
22.4125	6
22.6125	6
22.8125	6
23.0125	6
23.2125	6
23.4125	6
23.6125	6
23.8125	6
24.0125	6
24.2125	6
24.4125	6
24.6125	6
24.8125	6
25.0125	6
25.2125	6
25.4125	6
25.6125	6
25.8125	6
26.0125	6
26.2125	6
26.4125	6
26.6125	6
26.8125	6
27.0125	6
27.2125	6
27.4125	6
27.6125	6
27.8125	6
28.0125	6
28.2125	6
28.4125	6
28.6125	6
28.8125	6
29.0125	6
29.2125	6
29.4125	6
29.6125	6
29.8125	6
30.0125	6
30.2125	6
30.4125	6
30.6125	6
30.8125	6
31.0125	6
31.2125	6
31.4125	6
31.6125	6
31.8125	6
32.0125	6
32.2125	6
32.4125	6
32.6125	6
32.8125	6
33.0125	6
33.2125	6
33.4125	6
33.6125	6
33.8125	6
34.0125	6
34.2125	6
34.4125	6
34.6125	6
34.8125	6
35.0125	6
35.2125	6
35.4125	6
35.6125	6
35.8125	6
36.0125	6
36.2125	6
36.4125	6
36.6125	6
36.8125	6
37.0125	6
37.2125	6
37.4125	6
37.6125	6
37.8125	6
38.0125	6
38.2125	6
38.4125	6
38.6125	6
38.8125	6
39.0125	6
39.2125	6
39.4125	6
39.6125	6
39.8125	6
40.0125	6
40.2125	6
40.4125	6
40.6125	6
40.8125	6
41.0125	6
41.2125	6
41.4125	6
41.6125	6
41.8125	6
42.0125	6
42.2125	6
42.4125	6
42.6125	6
42.8125	6
43.0125	6
43.2125	6
43.4125	6
43.6125	6
43.8125	6
44.0125	6
44.2125	6
44.4125	6
44.6125	6
44.8125	6
45.0125	6
45.2125	6
45.4125	6
45.6125	6
45.8125	6
46.0125	6
46.2125	6
46.4125	6
46.6125	6
46.8125	6
47.0125	6
47.2125	6
47.4125	6
47.6125	6
47.8125	6
48.0125	6
48.2125	6
48.4125	6
48.6125	6
48.8125	6
49.0125	6
49.2125	6
49.4125	6
49.6125	6
49.8125	6
50.0125	6
50.2125	6
50.4125	6
50.6125	6
50.8125	6
51.0125	6
51.2125	6
51.4125	6
51.6125	6
51.8125	6
52.0125	6
52.2125	6
52.4125	6
52.6125	6
52.8125	6
53.0125	6
53.2125	6
53.4125	6
53.6125	6
53.8125	6
54.0125	6
54.2125	6
54.4125	6
54.6125	6
54.8125	6
55.0125	6
55.2125	6
55.4125	6
55.6125	6
55.8125	6
56.0125	6
56.2125	6
56.4125	6
56.6125	6
56.8125	6
57.0125	6
57.2125	6
57.4125	6
57.6125	6
57.8125	6
58.0125	6
58.2125	6
58.4125	6
58.6125	6
58.8125	6
59.0125	6
59.2125	6
59.4125	6
59.6125	6
59.8125	6
60.0125	6
60.2125	6
60.4125	6
60.6125	6
60.8125	6
61.0125	6
61.2125	6
61.4125	6
61.6125	6
61.8125	6
62.0125	6
62.2125	6
62.4125	6
62.6125	6
62.8125	6
63.0125	6
63.2125	6
63.4125	6
63.6125	6
63.8125	6
64.0125	6
64.2125	6
64.4125	6
64.6125	6
64.8125	6
65.0125	6
65.2125	6
65.4125	6
65.6125	6
65.8125	6
66.0125	6
66.2125	6
66.4125	6
66.6125	6
66.8125	6
67.0125	6
67.2125	6
67.4125	6
67.6125	6
67.8125	6
68.0125	6
68.2125	6
68.4125	6
68.6125	6
68.8125	6
69.0125	6
69.2125	6
69.4125	6
69.6125	6
69.8125	6
70.0125	6
70.2125	6
70.4125	6
70.6125	6
70.8125	6
71.0125	6
71.2125	6
71.4125	6
71.6125	6
71.8125	6
72.0125	6
72.2125	6
72.4125	6
72.6125	6
72.8125	6
73.0125	6
73.2125	6
73.4125	6
73.6125	6
73.8125	6
74.0125	6
74.2125	6
74.4125	6
74.6125	6
74.8125	6
75.0125	6
75.2125	6
75.4125	6
75.6125	6
75.8125	6
76.0125	6
76.2125	6
76.4125	6
76.6125	6
76.8125	6
77.0125	6
77.2125	6
77.4125	6
77.6125	6
77.8125	6
78.0125	6
78.2125	6
78.4125	6
78.6125	6
78.8125	6
79.0125	6
79.2125	6
79.4125	6
79.6125	6
79.8125	6
80.0125	6
80.2125	6
80.4125	6
80.6125	6
80.8125	6
81.0125	6
81.2125	6
81.4125	6
81.6125	6
81.8125	6
82.0125	6
82.2125	6
82.4125	6
82.6125	6
82.8125	6
83.0125	6
83.2125	6
83.4125	6
83.6125	6
83.8125	6
84.0125	6
84.2125	6
84.4125	6
84.6125	6
84.8125	6
85.0125	6
85.2125	6
85.4125	6
85.6125	6
85.8125	6
86.0125	6
86.2125	6
86.4125	6
86.6125	6
86.8125	6
87.0125	6
87.2125	6
87.4125	6
87.6125	6
87.8125	6
88.0125	6
88.2125	6
88.4125	6
88.6125	6
88.8125	6
89.0125	6
89.2125	6
89.4125	6
89.6125	6
89.8125	6
90.0125	6
90.2125	6
90.4125	6
90.6125	6
90.8125	6
91.0125	6
91.2125	6
91.4125	6
91.6125	6
91.8125	6
92.0125	6
92.2125	6
92.4125	6
92.6125	6
92.8125	6
93.0125	6
93.2125	6
93.4125	6
93.6125	6
93.8125	6
94.0125	6
94.2125	6
94.4125	6
94.6125	6
94.8125	6
95.0125	6
95.2125	6
95.4125	6
95.6125	6
95.8125	6
96.0125	6
96.2125	6
96.4125	6
96.6125	6
96.8125	6
97.0125	6
97.2125	6
97.4125	6
97.6125	6
97.8125	6
98.0125	6
98.2125	6
98.4125	6
98.6125	6
98.8125	6
99.0125	6
99.2125	6
99.4125	6
99.6125	6
99.8125	6
100.012	6
100.213	6
100.412	6
100.613	6
100.812	6
101.012	6
101.213	6
101.412	6
101.613	6
101.812	6
102.012	6
102.213	6
102.412	6
102.613	6
102.812	6
103.012	6
103.213	6
103.412	6
103.613	6
103.812	6
104.012	6
104.213	6
104.412	6
104.613	6
104.812	6
105.012	6
105.213	6
105.412	6
105.613	6
105.812	6
106.012	6
106.213	6
106.412	6
106.613	6
106.812	6
107.012	6
107.213	6
107.412	6
107.613	6
107.812	6
108.012	6
108.213	6
108.412	6
108.613	6
108.812	6
109.012	6
109.213	6
109.412	6
109.613	6
109.812	6
110.012	6
110.213	6
110.412	6
110.613	6
110.812	6
111.012	6
111.213	6
111.412	6
111.613	6
111.812	6
112.012	6
112.213	6
112.412	6
112.613	6
112.812	6
113.012	6
113.213	6
113.412	6
113.613	6
113.812	6
114.012	6
114.213	6
114.412	6
114.613	6
114.812	6
115.012	6
115.213	6
115.412	6
115.613	6
115.812	6
116.012	6
116.213	6
116.412	6
116.613	6
116.812	6
117.012	6
117.213	6
117.412	6
117.613	6
117.812	6
118.012	6
118.213	6
118.412	6
118.613	6
118.812	6
119.012	6
119.213	6
119.412	6
119.613	6
119.812	6
120.012	6
120.213	6
120.412	6
120.613	6
120.812	6
121.012	6
121.213	6
121.412	6
121.613	6
121.812	6
122.012	6
122.213	6
122.412	6
122.613	6
122.812	6
123.012	6
123.213	6
123.412	6
123.613	6
123.812	6
124.012	6
124.213	6
124.412	6
124.613	6
124.812	6
125.012	6
125.213	6
125.412	6
125.613	6
125.812	6
126.012	6
126.213	6
126.412	6
126.613	6
126.812	6
127.012	6
127.213	6
127.412	6
127.613	6
127.812	6
128.012	6
128.212	6
128.413	6
128.613	6
128.812	6
129.012	6
129.212	6
129.413	6
129.613	6
129.812	6
130.012	6
130.212	6
130.413	6
130.613	6
130.812	6
131.012	6
131.212	6
131.413	6
131.613	6
131.812	6
132.012	6
132.212	6
132.413	6
132.613	6
132.812	6
133.012	6
133.212	6
133.413	6
133.613	6
133.812	6
134.012	6
134.212	6
134.413	6
134.613	6
134.812	6
135.012	6
135.212	6
135.413	6
135.613	6
135.812	6
136.012	6
136.212	6
136.413	6
136.613	6
136.812	6
137.012	6
137.212	6
137.413	6
137.613	6
137.812	6
138.012	6
138.212	6
138.413	6
138.613	6
138.812	6
139.012	6
139.212	6
139.413	6
139.613	6
139.812	6
140.012	6
140.212	6
140.413	6
140.613	6
140.812	6
141.012	6
141.212	6
141.413	6
141.613	6
141.812	6
142.012	6
142.212	6
142.413	6
142.613	6
142.812	6
143.012	6
143.212	6
143.413	6
143.613	6
143.812	6
144.012	6
144.212	6
144.413	6
144.613	6
144.812	6
145.012	6
145.212	6
145.413	6
145.613	6
145.812	6
146.012	6
146.212	6
146.413	6
146.613	6
146.812	6
147.012	6
147.212	6
147.413	6
147.613	6
147.812	6
148.012	6
148.212	6
148.413	6
148.613	6
148.812	6
149.012	6
149.212	6
149.413	6
149.613	6
149.812	6
150.012	6
150.212	6
150.413	6
150.613	6
150.812	6
151.012	6
151.212	6
151.413	6
151.613	6
151.812	6
152.012	6
152.212	6
152.413	6
152.613	6
152.812	6
153.012	6
153.212	6
153.413	6
153.613	6
153.812	6
154.012	6
154.212	6
154.413	6
154.613	6
154.812	6
155.012	6
155.212	6
155.413	6
155.613	6
155.812	6
156.012	6
156.212	6
156.413	6
156.613	6
156.812	6
157.012	6
157.212	6
157.413	6
157.613	6
157.812	6
158.012	6
158.212	6
158.413	6
158.613	6
158.812	6
159.012	6
159.212	6
159.413	6
159.613	6
159.812	6
160.012	6
160.212	6
160.413	6
160.613	6
160.812	6
161.012	6
161.212	6
161.413	6
161.613	6
161.812	6
162.012	6
162.212	6
162.413	6
162.613	6
162.812	6
163.012	6
163.212	6
163.413	6
163.613	6
163.812	6
164.012	6
164.212	6
164.413	6
164.613	6
164.812	6
165.012	6
165.212	6
165.413	6
165.613	6
165.812	6
166.012	6
166.212	6
166.413	6
166.613	6
166.812	6
167.012	6
167.212	6
167.413	6
167.613	6
167.812	6
168.012	6
168.212	6
168.413	6
168.613	6
168.812	6
169.012	6
169.212	6
169.413	6
169.613	6
169.812	6
170.012	6
170.212	6
170.413	6
170.613	6
170.812	6
171.012	6
171.212	6
171.413	6
171.613	6
171.812	6
172.012	6
172.212	6
172.413	6
172.613	6
172.812	6
173.012	6
173.212	6
173.413	6
173.613	6
173.812	6
174.012	6
174.212	6
174.413	6
174.613	6
174.812	6
175.012	6
175.212	6
175.413	6
175.613	6
175.812	6
176.012	6
176.212	6
176.413	6
176.613	6
176.812	6
177.012	6
177.212	6
177.413	6
177.613	6
177.812	6
178.012	6
178.212	6
178.413	6
178.613	6
178.812	6
179.012	6
179.212	6
179.413	6
179.613	6
179.812	6
180.012	6
180.212	6
180.413	6
180.613	6
180.812	6
181.012	6
181.212	6
181.413	6
181.613	6
181.812	6
182.012	6
182.212	6
182.413	6
182.613	6
182.812	6
183.012	6
183.212	6
183.413	6
183.613	6
183.812	6
184.012	6
184.212	6
184.413	6
184.613	6
184.812	6
185.012	6
185.212	6
185.413	6
185.613	6
185.812	6
186.012	6
186.212	6
186.413	6
186.613	6
186.812	6
187.012	6
187.212	6
187.413	6
187.613	6
187.812	6
188.012	6
188.212	6
188.413	6
188.613	6
188.812	6
189.012	6
189.212	6
189.413	6
189.613	6
189.812	6
190.012	6
190.212	6
190.413	6
190.613	6
190.812	6
191.012	6
191.212	6
191.413	6
191.613	6
191.812	6
192.012	6
192.212	6
192.413	6
192.613	6
192.812	6
193.012	6
193.212	6
193.413	6
193.613	6
193.812	6
194.012	6
194.212	6
194.413	6
194.613	6
194.812	6
195.012	6
195.212	6
195.413	6
195.613	6
195.812	6
196.012	6
196.212	6
196.413	6
196.613	6
196.812	6
197.012	6
197.212	6
197.413	6
197.613	6
197.812	6
198.012	6
198.212	6
198.413	6
198.613	6
198.812	6
199.012	6
199.212	6
199.413	6
199.613	6
199.812	6
200.012	6
200.212	6
200.413	6
200.613	6
200.812	6
201.012	6
201.212	6
201.413	6
201.613	6
201.812	6
202.012	6
202.212	6
202.413	6
202.613	6
202.812	6
203.012	6
203.212	6
203.413	6
203.613	6
203.812	6
204.012	6
204.212	6
204.413	6
204.613	6
204.812	6
205.012	6
205.212	6
205.413	6
205.613	6
205.812	6
206.012	6
206.212	6
206.413	6
206.613	6
206.812	6
207.012	6
207.212	6
207.413	6
207.613	6
207.812	6
208.012	6
208.212	6
208.413	6
208.613	6
208.812	6
209.012	6
209.212	6
209.413	6
209.613	6
209.812	6
210.012	6
210.212	6
210.413	6
210.613	6
210.812	6
211.012	6
211.212	6
211.413	6
211.613	6
211.812	6
212.012	6
212.212	6
212.413	6
212.613	6
212.812	6
213.012	6
213.212	6
213.413	6
213.613	6
213.812	6
214.012	6
214.212	6
214.413	6
214.613	6
214.812	6
215.012	6
215.212	6
215.413	6
215.613	6
215.812	6
216.012	6
216.212	6
216.413	6
216.613	6
216.812	6
217.012	6
217.212	6
217.413	6
217.613	6
217.812	6
218.012	6
218.212	6
218.413	6
218.613	6
218.812	6
219.012	6
219.212	6
219.413	6
219.613	6
219.812	6
220.012	6
220.212	6
220.413	6
220.613	6
220.812	6
221.012	6
221.212	6
221.413	6
221.613	6
221.812	6
222.012	6
222.212	6
222.413	6
222.613	6
222.812	6
223.012	6
223.212	6
223.413	6
223.613	6
223.812	6
224.012	6
224.212	6
224.413	6
224.613	6
224.812	6
225.012	6
225.212	6
225.413	6
225.613	6
225.812	6
226.012	6
226.212	6
226.413	6
226.613	6
226.812	6
227.012	6
227.212	6
227.413	6
227.613	6
227.812	6
228.012	6
228.212	6
228.413	6
228.613	6
228.812	6
229.012	6
229.212	6
229.413	6
229.613	6
229.812	6
230.012	6
230.212	6
230.413	6
230.613	6
230.812	6
231.012	6
231.212	6
231.413	6
231.613	6
231.812	6
232.012	6
232.212	6
232.413	6
232.613	6
232.812	6
233.012	6
233.212	6
233.413	6
233.613	6
233.812	6
234.012	6
234.212	6
234.413	6
234.613	6
234.812	6
235.012	6
235.212	6
235.413	6
235.613	6
235.812	6
236.012	6
236.212	6
236.413	6
236.613	6
236.812	6
237.012	6
237.212	6
237.413	6
237.613	6
237.812	6
238.012	6
238.212	6
238.413	6
238.613	6
238.812	6
239.012	6
239.212	6
239.413	6
239.613	6
239.812	6
240.012	6
240.212	6
240.413	6
240.613	6
240.812	6
241.012	6
241.212	6
241.413	6
241.613	6
241.812	6
242.012	6
242.212	6
242.413	6
242.613	6
242.812	6
243.012	6
243.212	6
243.413	6
243.613	6
243.812	6
244.012	6
244.212	6
244.413	6
244.613	6
244.812	6
245.012	6
245.212	6
245.413	6
245.613	6
245.812	6
246.012	6
246.212	6
246.413	6
246.613	6
246.812	6
247.012	6
247.212	6
247.413	6
247.613	6
247.812	6
248.012	6
248.212	6
248.413	6
248.613	6
248.812	6
249.012	6
249.212	6
249.413	6
249.613	6
249.812	6
250.012	6
250.212	6
250.413	6
250.613	6
250.812	6
251.012	6
251.212	6
251.413	6
251.613	6
251.812	6
252.012	6
252.212	6
252.413	6
252.613	6
252.812	6
253.012	6
253.212	6
253.413	6
253.613	6
253.812	6
254.012	6
254.212	6
254.413	6
254.613	6
254.812	6
255.012	6
255.212	6
255.413	6
255.613	6
255.812	6
256.013	6
256.212	6
256.413	6
256.612	6
256.812	6
257.013	6
257.212	6
257.413	6
257.612	6
257.812	6
258.013	6
258.212	6
258.413	6
258.612	6
258.812	6
259.013	6
259.212	6
259.413	6
259.612	6
259.812	6
260.013	6
260.212	6
260.413	6
260.612	6
260.812	6
261.013	6
261.212	6
261.413	6
261.612	6
261.812	6
262.013	6
262.212	6
262.413	6
262.612	6
262.812	6
263.013	6
263.212	6
263.413	6
263.612	6
263.812	6
264.013	6
264.212	6
264.413	6
264.612	6
264.812	6
265.013	6
265.212	6
265.413	6
265.612	6
265.812	6
266.013	6
266.212	6
266.413	6
266.612	6
266.812	6
267.013	6
267.212	6
267.413	6
267.612	6
267.812	6
268.013	6
268.212	6
268.413	6
268.612	6
268.812	6
269.013	6
269.212	6
269.413	6
269.612	6
269.812	6
270.013	6
270.212	6
270.413	6
270.612	6
270.812	6
271.013	6
271.212	6
271.413	6
271.612	6
271.812	6
272.013	6
272.212	6
272.413	6
272.612	6
272.812	6
273.013	6
273.212	6
273.413	6
273.612	6
273.812	6
274.013	6
274.212	6
274.413	6
274.612	6
274.812	6
275.013	6
275.212	6
275.413	6
275.612	6
275.812	6
276.013	6
276.212	6
276.413	6
276.612	6
276.812	6
277.013	6
277.212	6
277.413	6
277.612	6
277.812	6
278.013	6
278.212	6
278.413	6
278.612	6
278.812	6
279.013	6
279.212	6
279.413	6
279.612	6
279.812	6
280.013	6
280.212	6
280.413	6
280.612	6
280.812	6
281.013	6
281.212	6
281.413	6
281.612	6
281.812	6
282.013	6
282.212	6
282.413	6
282.612	6
282.812	6
283.013	6
283.212	6
283.413	6
283.612	6
283.812	6
284.013	6
284.212	6
284.413	6
284.612	6
284.812	6
285.013	6
285.212	6
285.413	6
285.612	6
285.812	6
286.013	6
286.212	6
286.413	6
286.612	6
286.812	6
287.013	6
287.212	6
287.413	6
287.612	6
287.812	6
288.013	6
288.212	6
288.413	6
288.612	6
288.812	6
289.013	6
289.212	6
289.413	6
289.612	6
289.812	6
290.013	6
290.212	6
290.413	6
290.612	6
290.812	6
291.013	6
291.212	6
291.413	6
291.612	6
291.812	6
292.013	6
292.212	6
292.413	6
292.612	6
292.812	6
293.013	6
293.212	6
293.413	6
293.612	6
293.812	6
294.013	6
294.212	6
294.413	6
294.612	6
294.812	6
295.013	6
295.212	6
295.413	6
295.612	6
295.812	6
296.013	6
296.212	6
296.413	6
296.612	6
296.812	6
297.013	6
297.212	6
297.413	6
297.612	6
297.812	6
298.013	6
298.212	6
298.413	6
298.612	6
298.812	6
299.013	6
299.212	6
299.413	6
299.612	6
299.812	6
300.013	6
300.212	6
300.413	6
300.612	6
300.812	6
301.013	6
301.212	6
301.413	6
301.612	6
301.812	6
302.013	6
302.212	6
302.413	6
302.612	6
302.812	6
303.013	6
303.212	6
303.413	6
303.612	6
303.812	6
304.013	6
304.212	6
304.413	6
304.612	6
304.812	6
305.013	6
305.212	6
305.413	6
305.612	6
305.812	6
306.013	6
306.212	6
306.413	6
306.612	6
306.812	6
307.013	6
307.212	6
307.413	6
307.612	6
307.812	6
308.013	6
308.212	6
308.413	6
308.612	6
308.812	6
309.013	6
309.212	6
309.413	6
309.612	6
309.812	6
310.013	6
310.212	6
310.413	6
310.612	6
310.812	6
311.013	6
311.212	6
311.413	6
311.612	6
311.812	6
312.013	6
312.212	6
312.413	6
312.612	6
312.812	6
313.013	6
313.212	6
313.413	6
313.612	6
313.812	6
314.013	6
314.212	6
314.413	6
314.612	6
314.812	6
315.013	6
315.212	6
315.413	6
315.612	6
315.812	6
316.013	6
316.212	6
316.413	6
316.612	6
316.812	6
317.013	6
317.212	6
317.413	6
317.612	6
317.812	6
318.013	6
318.212	6
318.413	6
318.612	6
318.812	6
319.013	6
319.212	6
319.413	6
319.612	6
319.812	6
320.013	6
320.212	6
320.413	6
320.612	6
320.812	6
321.013	6
321.212	6
321.413	6
321.612	6
321.812	6
322.013	6
322.212	6
322.413	6
322.612	6
322.812	6
323.013	6
323.212	6
323.413	6
323.612	6
323.812	6
324.013	6
324.212	6
324.413	6
324.612	6
324.812	6
325.013	6
325.212	6
325.413	6
325.612	6
325.812	6
326.013	6
326.212	6
326.413	6
326.612	6
326.812	6
327.013	6
327.212	6
327.413	6
327.612	6
327.812	6
328.013	6
328.212	6
328.413	6
328.612	6
328.812	6
329.013	6
329.212	6
329.413	6
329.612	6
329.812	6
330.013	6
330.212	6
330.413	6
330.612	6
330.812	6
331.013	6
331.212	6
331.413	6
331.612	6
331.812	6
332.013	6
332.212	6
332.413	6
332.612	6
332.812	6
333.013	6
333.212	6
333.413	6
333.612	6
333.812	6
334.013	6
334.212	6
334.413	6
334.612	6
334.812	6
335.013	6
335.212	6
335.413	6
335.612	6
335.812	6
336.013	6
336.212	6
336.413	6
336.612	6
336.812	6
337.013	6
337.212	6
337.413	6
337.612	6
337.812	6
338.013	6
338.212	6
338.413	6
338.612	6
338.812	6
339.013	6
339.212	6
339.413	6
339.612	6
339.812	6
340.013	6
340.212	6
340.413	6
340.612	6
340.812	6
341.013	6
341.212	6
341.413	6
341.612	6
341.812	6
342.013	6
342.212	6
342.413	6
342.612	6
342.812	6
343.013	6
343.212	6
343.413	6
343.612	6
343.812	6
344.013	6
344.212	6
344.413	6
344.612	6
344.812	6
345.013	6
345.212	6
345.413	6
345.612	6
345.812	6
346.013	6
346.212	6
346.413	6
346.612	6
346.812	6
347.013	6
347.212	6
347.413	6
347.612	6
347.812	6
348.013	6
348.212	6
348.413	6
348.612	6
348.812	6
349.013	6
349.212	6
349.413	6
349.612	6
349.812	6
350.013	6
350.212	6
350.413	6
350.612	6
350.812	6
351.013	6
351.212	6
351.413	6
351.612	6
351.812	6
352.013	6
352.212	6
352.413	6
352.612	6
352.812	6
353.013	6
353.212	6
353.413	6
353.612	6
353.812	6
354.013	6
354.212	6
354.413	6
354.612	6
354.812	6
355.013	6
355.212	6
355.413	6
355.612	6
355.812	6
356.013	6
356.212	6
356.413	6
356.612	6
356.812	6
357.013	6
357.212	6
357.413	6
357.612	6
357.812	6
358.013	6
358.212	6
358.413	6
358.612	6
358.812	6
359.013	6
359.212	6
359.413	6
359.612	6
359.812	6
360.013	6
360.212	6
360.413	6
360.612	6
360.812	6
361.013	6
361.212	6
361.413	6
361.612	6
361.812	6
362.013	6
362.212	6
362.413	6
362.612	6
362.812	6
363.013	6
363.212	6
363.413	6
363.612	6
363.812	6
364.013	6
364.212	6
364.413	6
364.612	6
364.812	6
365.013	6
365.212	6
365.413	6
365.612	6
365.812	6
366.013	6
366.212	6
366.413	6
366.612	6
366.812	6
367.013	6
367.212	6
367.413	6
367.612	6
367.812	6
368.013	6
368.212	6
368.413	6
368.612	6
368.812	6
369.013	6
369.212	6
369.413	6
369.612	6
369.812	6
370.013	6
370.212	6
370.413	6
370.612	6
370.812	6
371.013	6
371.212	6
371.413	6
371.612	6
371.812	6
372.013	6
372.212	6
372.413	6
372.612	6
372.812	6
373.013	6
373.212	6
373.413	6
373.612	6
373.812	6
374.013	6
374.212	6
374.413	6
374.612	6
374.812	6
375.013	6
375.212	6
375.413	6
375.612	6
375.812	6
376.013	6
376.212	6
376.413	6
376.612	6
376.812	6
377.013	6
377.212	6
377.413	6
377.612	6
377.812	6
378.013	6
378.212	6
378.413	6
378.612	6
378.812	6
379.013	6
379.212	6
379.413	6
379.612	6
379.812	6
380.013	6
380.212	6
380.413	6
380.612	6
380.812	6
381.013	6
381.212	6
381.413	6
381.612	6
381.812	6
382.013	6
382.212	6
382.413	6
382.612	6
382.812	6
383.013	6
383.212	6
383.413	6
383.612	6
383.812	6
384.013	6
384.212	6
384.413	6
384.612	6
384.812	6
385.013	6
385.212	6
385.413	6
385.612	6
385.812	6
386.013	6
386.212	6
386.413	6
386.612	6
386.812	6
387.013	6
387.212	6
387.413	6
387.612	6
387.812	6
388.013	6
388.212	6
388.413	6
388.612	6
388.812	6
389.013	6
389.212	6
389.413	6
389.612	6
389.812	6
390.013	6
390.212	6
390.413	6
390.612	6
390.812	6
391.013	6
391.212	6
391.413	6
391.612	6
391.812	6
392.013	6
392.212	6
392.413	6
392.612	6
392.812	6
393.013	6
393.212	6
393.413	6
393.612	6
393.812	6
394.013	6
394.212	6
394.413	6
394.612	6
394.812	6
395.013	6
395.212	6
395.413	6
395.612	6
395.812	6
396.013	6
396.212	6
396.413	6
396.612	6
396.812	6
397.013	6
397.212	6
397.413	6
397.612	6
397.812	6
398.013	6
398.212	6
398.413	6
398.612	6
398.812	6
399.013	6
399.212	6
399.413	6
[truncated: 598,003 more rows]
