# Supplementary material for: Focal seizures are organized by feedback between neural activity and ion concentration changes
Source: eLife. 2022 Aug 2;11:e68541. doi: 10.7554/eLife.68541 (PMC9377802; doi:10.7554/eLife.68541)
Supplement: Figure 6—figure supplement 1—source data 1. [file elife-68541-fig6-figsupp1-data1.zip › K_dend_Na.dat]

label:dend1.ko( 0.5 )
600001
-0.0125	3.5
0.1875	3.5
0.3875	3.5
0.5875	3.5
0.7875	3.5
0.9875	3.5
1.1875	3.5
1.3875	3.5
1.5875	3.5
1.7875	3.5
1.9875	3.5
2.1875	3.5
2.3875	3.5
2.5875	3.5
2.7875	3.5
2.9875	3.5
3.1875	3.5
3.3875	3.5
3.5875	3.5
3.7875	3.5
3.9875	3.5
4.1875	3.5
4.3875	3.5
4.5875	3.5
4.7875	3.5
4.9875	3.5
5.1875	3.5
5.3875	3.5
5.5875	3.5
5.7875	3.5
5.9875	3.5
6.1875	3.5
6.3875	3.5
6.5875	3.5
6.7875	3.5
6.9875	3.5
7.1875	3.5
7.3875	3.5
7.5875	3.5
7.7875	3.5
7.9875	3.5
8.1875	3.5
8.3875	3.5
8.5875	3.5
8.7875	3.5
8.9875	3.5
9.1875	3.5
9.3875	3.5
9.5875	3.5
9.7875	3.5
9.9875	3.5
10.1875	3.5
10.3875	3.5
10.5875	3.5
10.7875	3.5
10.9875	3.5
11.1875	3.5
11.3875	3.5
11.5875	3.5
11.7875	3.5
11.9875	3.5
12.1875	3.5
12.3875	3.5
12.5875	3.5
12.7875	3.5
12.9875	3.5
13.1875	3.5
13.3875	3.5
13.5875	3.5
13.7875	3.5
13.9875	3.5
14.1875	3.5
14.3875	3.5
14.5875	3.5
14.7875	3.5
14.9875	3.5
15.1875	3.5
15.3875	3.5
15.5875	3.5
15.7875	3.5
15.9875	3.5
16.1875	3.5
16.3875	3.5
16.5875	3.5
16.7875	3.5
16.9875	3.5
17.1875	3.5
17.3875	3.5
17.5875	3.5
17.7875	3.5
17.9875	3.5
18.1875	3.5
18.3875	3.5
18.5875	3.5
18.7875	3.5
18.9875	3.5
19.1875	3.5
19.3875	3.5
19.5875	3.5
19.7875	3.5
19.9875	3.5
20.1875	3.5
20.3875	3.5
20.5875	3.5
20.7875	3.5
20.9875	3.5
21.1875	3.5
21.3875	3.5
21.5875	3.5
21.7875	3.5
21.9875	3.5
22.1875	3.5
22.3875	3.5
22.5875	3.5
22.7875	3.5
22.9875	3.5
23.1875	3.5
23.3875	3.5
23.5875	3.5
23.7875	3.5
23.9875	3.5
24.1875	3.5
24.3875	3.5
24.5875	3.5
24.7875	3.5
24.9875	3.5
25.1875	3.5
25.3875	3.5
25.5875	3.5
25.7875	3.5
25.9875	3.5
26.1875	3.5
26.3875	3.5
26.5875	3.5
26.7875	3.5
26.9875	3.5
27.1875	3.5
27.3875	3.5
27.5875	3.5
27.7875	3.5
27.9875	3.5
28.1875	3.5
28.3875	3.5
28.5875	3.5
28.7875	3.5
28.9875	3.5
29.1875	3.5
29.3875	3.5
29.5875	3.5
29.7875	3.5
29.9875	3.5
30.1875	3.5
30.3875	3.5
30.5875	3.5
30.7875	3.5
30.9875	3.5
31.1875	3.5
31.3875	3.5
31.5875	3.5
31.7875	3.5
31.9875	3.5
32.1875	3.5
32.3875	3.5
32.5875	3.5
32.7875	3.5
32.9875	3.5
33.1875	3.5
33.3875	3.5
33.5875	3.5
33.7875	3.5
33.9875	3.5
34.1875	3.5
34.3875	3.5
34.5875	3.5
34.7875	3.5
34.9875	3.5
35.1875	3.5
35.3875	3.5
35.5875	3.5
35.7875	3.5
35.9875	3.5
36.1875	3.5
36.3875	3.5
36.5875	3.5
36.7875	3.5
36.9875	3.5
37.1875	3.5
37.3875	3.5
37.5875	3.5
37.7875	3.5
37.9875	3.5
38.1875	3.5
38.3875	3.5
38.5875	3.5
38.7875	3.5
38.9875	3.5
39.1875	3.5
39.3875	3.5
39.5875	3.5
39.7875	3.5
39.9875	3.5
40.1875	3.5
40.3875	3.5
40.5875	3.5
40.7875	3.5
40.9875	3.5
41.1875	3.5
41.3875	3.5
41.5875	3.5
41.7875	3.5
41.9875	3.5
42.1875	3.5
42.3875	3.5
42.5875	3.5
42.7875	3.5
42.9875	3.5
43.1875	3.5
43.3875	3.5
43.5875	3.5
43.7875	3.5
43.9875	3.5
44.1875	3.5
44.3875	3.5
44.5875	3.5
44.7875	3.5
44.9875	3.5
45.1875	3.5
45.3875	3.5
45.5875	3.5
45.7875	3.5
45.9875	3.5
46.1875	3.5
46.3875	3.5
46.5875	3.5
46.7875	3.5
46.9875	3.5
47.1875	3.5
47.3875	3.5
47.5875	3.5
47.7875	3.5
47.9875	3.5
48.1875	3.5
48.3875	3.5
48.5875	3.5
48.7875	3.5
48.9875	3.5
49.1875	3.5
49.3875	3.5
49.5875	3.5
49.7875	3.5
49.9875	3.5
50.1875	3.5
50.3875	3.5
50.5875	3.5
50.7875	3.5
50.9875	3.5
51.1875	3.5
51.3875	3.5
51.5875	3.5
51.7875	3.5
51.9875	3.5
52.1875	3.5
52.3875	3.5
52.5875	3.5
52.7875	3.5
52.9875	3.5
53.1875	3.5
53.3875	3.5
53.5875	3.5
53.7875	3.5
53.9875	3.5
54.1875	3.5
54.3875	3.5
54.5875	3.5
54.7875	3.5
54.9875	3.5
55.1875	3.5
55.3875	3.5
55.5875	3.5
55.7875	3.5
55.9875	3.5
56.1875	3.5
56.3875	3.5
56.5875	3.5
56.7875	3.5
56.9875	3.5
57.1875	3.5
57.3875	3.5
57.5875	3.5
57.7875	3.5
57.9875	3.5
58.1875	3.5
58.3875	3.5
58.5875	3.5
58.7875	3.5
58.9875	3.5
59.1875	3.5
59.3875	3.5
59.5875	3.5
59.7875	3.5
59.9875	3.5
60.1875	3.5
60.3875	3.5
60.5875	3.5
60.7875	3.5
60.9875	3.5
61.1875	3.5
61.3875	3.5
61.5875	3.5
61.7875	3.5
61.9875	3.5
62.1875	3.5
62.3875	3.5
62.5875	3.5
62.7875	3.5
62.9875	3.5
63.1875	3.5
63.3875	3.5
63.5875	3.5
63.7875	3.5
63.9875	3.5
64.1875	3.5
64.3875	3.5
64.5875	3.5
64.7875	3.5
64.9875	3.5
65.1875	3.5
65.3875	3.5
65.5875	3.5
65.7875	3.5
65.9875	3.5
66.1875	3.5
66.3875	3.5
66.5875	3.5
66.7875	3.5
66.9875	3.5
67.1875	3.5
67.3875	3.5
67.5875	3.5
67.7875	3.5
67.9875	3.5
68.1875	3.5
68.3875	3.5
68.5875	3.5
68.7875	3.5
68.9875	3.5
69.1875	3.5
69.3875	3.5
69.5875	3.5
69.7875	3.5
69.9875	3.5
70.1875	3.5
70.3875	3.5
70.5875	3.5
70.7875	3.5
70.9875	3.5
71.1875	3.5
71.3875	3.5
71.5875	3.5
71.7875	3.5
71.9875	3.5
72.1875	3.5
72.3875	3.5
72.5875	3.5
72.7875	3.5
72.9875	3.5
73.1875	3.5
73.3875	3.5
73.5875	3.5
73.7875	3.5
73.9875	3.5
74.1875	3.5
74.3875	3.5
74.5875	3.5
74.7875	3.5
74.9875	3.5
75.1875	3.5
75.3875	3.5
75.5875	3.5
75.7875	3.5
75.9875	3.5
76.1875	3.5
76.3875	3.5
76.5875	3.5
76.7875	3.5
76.9875	3.5
77.1875	3.5
77.3875	3.5
77.5875	3.5
77.7875	3.5
77.9875	3.5
78.1875	3.5
78.3875	3.5
78.5875	3.5
78.7875	3.5
78.9875	3.5
79.1875	3.5
79.3875	3.5
79.5875	3.5
79.7875	3.5
79.9875	3.5
80.1875	3.5
80.3875	3.5
80.5875	3.5
80.7875	3.5
80.9875	3.5
81.1875	3.5
81.3875	3.5
81.5875	3.5
81.7875	3.5
81.9875	3.5
82.1875	3.5
82.3875	3.5
82.5875	3.5
82.7875	3.5
82.9875	3.5
83.1875	3.5
83.3875	3.5
83.5875	3.5
83.7875	3.5
83.9875	3.5
84.1875	3.5
84.3875	3.5
84.5875	3.5
84.7875	3.5
84.9875	3.5
85.1875	3.5
85.3875	3.5
85.5875	3.5
85.7875	3.5
85.9875	3.5
86.1875	3.5
86.3875	3.5
86.5875	3.5
86.7875	3.5
86.9875	3.5
87.1875	3.5
87.3875	3.5
87.5875	3.5
87.7875	3.5
87.9875	3.5
88.1875	3.5
88.3875	3.5
88.5875	3.5
88.7875	3.5
88.9875	3.5
89.1875	3.5
89.3875	3.5
89.5875	3.5
89.7875	3.5
89.9875	3.5
90.1875	3.5
90.3875	3.5
90.5875	3.5
90.7875	3.5
90.9875	3.5
91.1875	3.5
91.3875	3.5
91.5875	3.5
91.7875	3.5
91.9875	3.5
92.1875	3.5
92.3875	3.5
92.5875	3.5
92.7875	3.5
92.9875	3.5
93.1875	3.5
93.3875	3.5
93.5875	3.5
93.7875	3.5
93.9875	3.5
94.1875	3.5
94.3875	3.5
94.5875	3.5
94.7875	3.5
94.9875	3.5
95.1875	3.5
95.3875	3.5
95.5875	3.5
95.7875	3.5
95.9875	3.5
96.1875	3.5
96.3875	3.5
96.5875	3.5
96.7875	3.5
96.9875	3.5
97.1875	3.5
97.3875	3.5
97.5875	3.5
97.7875	3.5
97.9875	3.5
98.1875	3.5
98.3875	3.5
98.5875	3.5
98.7875	3.5
98.9875	3.5
99.1875	3.5
99.3875	3.5
99.5875	3.5
99.7875	3.5
99.9875	3.5
100.188	3.5
100.387	3.5
100.588	3.5
100.787	3.5
100.988	3.5
101.188	3.5
101.387	3.5
101.588	3.5
101.787	3.5
101.988	3.5
102.188	3.5
102.387	3.5
102.588	3.5
102.787	3.5
102.988	3.5
103.188	3.5
103.387	3.5
103.588	3.5
103.787	3.5
103.988	3.5
104.188	3.5
104.387	3.5
104.588	3.5
104.787	3.5
104.988	3.5
105.188	3.5
105.387	3.5
105.588	3.5
105.787	3.5
105.988	3.5
106.188	3.5
106.387	3.5
106.588	3.5
106.787	3.5
106.988	3.5
107.188	3.5
107.387	3.5
107.588	3.5
107.787	3.5
107.988	3.5
108.188	3.5
108.387	3.5
108.588	3.5
108.787	3.5
108.988	3.5
109.188	3.5
109.387	3.5
109.588	3.5
109.787	3.5
109.988	3.5
110.188	3.5
110.387	3.5
110.588	3.5
110.787	3.5
110.988	3.5
111.188	3.5
111.387	3.5
111.588	3.5
111.787	3.5
111.988	3.5
112.188	3.5
112.387	3.5
112.588	3.5
112.787	3.5
112.988	3.5
113.188	3.5
113.387	3.5
113.588	3.5
113.787	3.5
113.988	3.5
114.188	3.5
114.387	3.5
114.588	3.5
114.787	3.5
114.988	3.5
115.188	3.5
115.387	3.5
115.588	3.5
115.787	3.5
115.988	3.5
116.188	3.5
116.387	3.5
116.588	3.5
116.787	3.5
116.988	3.5
117.188	3.5
117.387	3.5
117.588	3.5
117.787	3.5
117.988	3.5
118.188	3.5
118.387	3.5
118.588	3.5
118.787	3.5
118.988	3.5
119.188	3.5
119.387	3.5
119.588	3.5
119.787	3.5
119.988	3.5
120.188	3.5
120.387	3.5
120.588	3.5
120.787	3.5
120.988	3.5
121.188	3.5
121.387	3.5
121.588	3.5
121.787	3.5
121.988	3.5
122.188	3.5
122.387	3.5
122.588	3.5
122.787	3.5
122.988	3.5
123.188	3.5
123.387	3.5
123.588	3.5
123.787	3.5
123.988	3.5
124.188	3.5
124.387	3.5
124.588	3.5
124.787	3.5
124.988	3.5
125.188	3.5
125.387	3.5
125.588	3.5
125.787	3.5
125.988	3.5
126.188	3.5
126.387	3.5
126.588	3.5
126.787	3.5
126.988	3.5
127.188	3.5
127.387	3.5
127.588	3.5
127.787	3.5
127.988	3.5
128.188	3.5
128.387	3.5
128.587	3.5
128.788	3.5
128.988	3.5
129.188	3.5
129.387	3.5
129.587	3.5
129.788	3.5
129.988	3.5
130.188	3.5
130.387	3.5
130.587	3.5
130.788	3.5
130.988	3.5
131.188	3.5
131.387	3.5
131.587	3.5
131.788	3.5
131.988	3.5
132.188	3.5
132.387	3.5
132.587	3.5
132.788	3.5
132.988	3.5
133.188	3.5
133.387	3.5
133.587	3.5
133.788	3.5
133.988	3.5
134.188	3.5
134.387	3.5
134.587	3.5
134.788	3.5
134.988	3.5
135.188	3.5
135.387	3.5
135.587	3.5
135.788	3.5
135.988	3.5
136.188	3.5
136.387	3.5
136.587	3.5
136.788	3.5
136.988	3.5
137.188	3.5
137.387	3.5
137.587	3.5
137.788	3.5
137.988	3.5
138.188	3.5
138.387	3.5
138.587	3.5
138.788	3.5
138.988	3.5
139.188	3.5
139.387	3.5
139.587	3.5
139.788	3.5
139.988	3.5
140.188	3.5
140.387	3.5
140.587	3.5
140.788	3.5
140.988	3.5
141.188	3.5
141.387	3.5
141.587	3.5
141.788	3.5
141.988	3.5
142.188	3.5
142.387	3.5
142.587	3.5
142.788	3.5
142.988	3.5
143.188	3.5
143.387	3.5
143.587	3.5
143.788	3.5
143.988	3.5
144.188	3.5
144.387	3.5
144.587	3.5
144.788	3.5
144.988	3.5
145.188	3.5
145.387	3.5
145.587	3.5
145.788	3.5
145.988	3.5
146.188	3.5
146.387	3.5
146.587	3.5
146.788	3.5
146.988	3.5
147.188	3.5
147.387	3.5
147.587	3.5
147.788	3.5
147.988	3.5
148.188	3.5
148.387	3.5
148.587	3.5
148.788	3.5
148.988	3.5
149.188	3.5
149.387	3.5
149.587	3.5
149.788	3.5
149.988	3.5
150.188	3.5
150.387	3.5
150.587	3.5
150.788	3.5
150.988	3.5
151.188	3.5
151.387	3.5
151.587	3.5
151.788	3.5
151.988	3.5
152.188	3.5
152.387	3.5
152.587	3.5
152.788	3.5
152.988	3.5
153.188	3.5
153.387	3.5
153.587	3.5
153.788	3.5
153.988	3.5
154.188	3.5
154.387	3.5
154.587	3.5
154.788	3.5
154.988	3.5
155.188	3.5
155.387	3.5
155.587	3.5
155.788	3.5
155.988	3.5
156.188	3.5
156.387	3.5
156.587	3.5
156.788	3.5
156.988	3.5
157.188	3.5
157.387	3.5
157.587	3.5
157.788	3.5
157.988	3.5
158.188	3.5
158.387	3.5
158.587	3.5
158.788	3.5
158.988	3.5
159.188	3.5
159.387	3.5
159.587	3.5
159.788	3.5
159.988	3.5
160.188	3.5
160.387	3.5
160.587	3.5
160.788	3.5
160.988	3.5
161.188	3.5
161.387	3.5
161.587	3.5
161.788	3.5
161.988	3.5
162.188	3.5
162.387	3.5
162.587	3.5
162.788	3.5
162.988	3.5
163.188	3.5
163.387	3.5
163.587	3.5
163.788	3.5
163.988	3.5
164.188	3.5
164.387	3.5
164.587	3.5
164.788	3.5
164.988	3.5
165.188	3.5
165.387	3.5
165.587	3.5
165.788	3.5
165.988	3.5
166.188	3.5
166.387	3.5
166.587	3.5
166.788	3.5
166.988	3.5
167.188	3.5
167.387	3.5
167.587	3.5
167.788	3.5
167.988	3.5
168.188	3.5
168.387	3.5
168.587	3.5
168.788	3.5
168.988	3.5
169.188	3.5
169.387	3.5
169.587	3.5
169.788	3.5
169.988	3.5
170.188	3.5
170.387	3.5
170.587	3.5
170.788	3.5
170.988	3.5
171.188	3.5
171.387	3.5
171.587	3.5
171.788	3.5
171.988	3.5
172.188	3.5
172.387	3.5
172.587	3.5
172.788	3.5
172.988	3.5
173.188	3.5
173.387	3.5
173.587	3.5
173.788	3.5
173.988	3.5
174.188	3.5
174.387	3.5
174.587	3.5
174.788	3.5
174.988	3.5
175.188	3.5
175.387	3.5
175.587	3.5
175.788	3.5
175.988	3.5
176.188	3.5
176.387	3.5
176.587	3.5
176.788	3.5
176.988	3.5
177.188	3.5
177.387	3.5
177.587	3.5
177.788	3.5
177.988	3.5
178.188	3.5
178.387	3.5
178.587	3.5
178.788	3.5
178.988	3.5
179.188	3.5
179.387	3.5
179.587	3.5
179.788	3.5
179.988	3.5
180.188	3.5
180.387	3.5
180.587	3.5
180.788	3.5
180.988	3.5
181.188	3.5
181.387	3.5
181.587	3.5
181.788	3.5
181.988	3.5
182.188	3.5
182.387	3.5
182.587	3.5
182.788	3.5
182.988	3.5
183.188	3.5
183.387	3.5
183.587	3.5
183.788	3.5
183.988	3.5
184.188	3.5
184.387	3.5
184.587	3.5
184.788	3.5
184.988	3.5
185.188	3.5
185.387	3.5
185.587	3.5
185.788	3.5
185.988	3.5
186.188	3.5
186.387	3.5
186.587	3.5
186.788	3.5
186.988	3.5
187.188	3.5
187.387	3.5
187.587	3.5
187.788	3.5
187.988	3.5
188.188	3.5
188.387	3.5
188.587	3.5
188.788	3.5
188.988	3.5
189.188	3.5
189.387	3.5
189.587	3.5
189.788	3.5
189.988	3.5
190.188	3.5
190.387	3.5
190.587	3.5
190.788	3.5
190.988	3.5
191.188	3.5
191.387	3.5
191.587	3.5
191.788	3.5
191.988	3.5
192.188	3.5
192.387	3.5
192.587	3.5
192.788	3.5
192.988	3.5
193.188	3.5
193.387	3.5
193.587	3.5
193.788	3.5
193.988	3.5
194.188	3.5
194.387	3.5
194.587	3.5
194.788	3.5
194.988	3.5
195.188	3.5
195.387	3.5
195.587	3.5
195.788	3.5
195.988	3.5
196.188	3.5
196.387	3.5
196.587	3.5
196.788	3.5
196.988	3.5
197.188	3.5
197.387	3.5
197.587	3.5
197.788	3.5
197.988	3.5
198.188	3.5
198.387	3.5
198.587	3.5
198.788	3.5
198.988	3.5
199.188	3.5
199.387	3.5
199.587	3.5
199.788	3.5
199.988	3.5
200.188	3.5
200.387	3.5
200.587	3.5
200.788	3.5
200.988	3.5
201.188	3.5
201.387	3.5
201.587	3.5
201.788	3.5
201.988	3.5
202.188	3.5
202.387	3.5
202.587	3.5
202.788	3.5
202.988	3.5
203.188	3.5
203.387	3.5
203.587	3.5
203.788	3.5
203.988	3.5
204.188	3.5
204.387	3.5
204.587	3.5
204.788	3.5
204.988	3.5
205.188	3.5
205.387	3.5
205.587	3.5
205.788	3.5
205.988	3.5
206.188	3.5
206.387	3.5
206.587	3.5
206.788	3.5
206.988	3.5
207.188	3.5
207.387	3.5
207.587	3.5
207.788	3.5
207.988	3.5
208.188	3.5
208.387	3.5
208.587	3.5
208.788	3.5
208.988	3.5
209.188	3.5
209.387	3.5
209.587	3.5
209.788	3.5
209.988	3.5
210.188	3.5
210.387	3.5
210.587	3.5
210.788	3.5
210.988	3.5
211.188	3.5
211.387	3.5
211.587	3.5
211.788	3.5
211.988	3.5
212.188	3.5
212.387	3.5
212.587	3.5
212.788	3.5
212.988	3.5
213.188	3.5
213.387	3.5
213.587	3.5
213.788	3.5
213.988	3.5
214.188	3.5
214.387	3.5
214.587	3.5
214.788	3.5
214.988	3.5
215.188	3.5
215.387	3.5
215.587	3.5
215.788	3.5
215.988	3.5
216.188	3.5
216.387	3.5
216.587	3.5
216.788	3.5
216.988	3.5
217.188	3.5
217.387	3.5
217.587	3.5
217.788	3.5
217.988	3.5
218.188	3.5
218.387	3.5
218.587	3.5
218.788	3.5
218.988	3.5
219.188	3.5
219.387	3.5
219.587	3.5
219.788	3.5
219.988	3.5
220.188	3.5
220.387	3.5
220.587	3.5
220.788	3.5
220.988	3.5
221.188	3.5
221.387	3.5
221.587	3.5
221.788	3.5
221.988	3.5
222.188	3.5
222.387	3.5
222.587	3.5
222.788	3.5
222.988	3.5
223.188	3.5
223.387	3.5
223.587	3.5
223.788	3.5
223.988	3.5
224.188	3.5
224.387	3.5
224.587	3.5
224.788	3.5
224.988	3.5
225.188	3.5
225.387	3.5
225.587	3.5
225.788	3.5
225.988	3.5
226.188	3.5
226.387	3.5
226.587	3.5
226.788	3.5
226.988	3.5
227.188	3.5
227.387	3.5
227.587	3.5
227.788	3.5
227.988	3.5
228.188	3.5
228.387	3.5
228.587	3.5
228.788	3.5
228.988	3.5
229.188	3.5
229.387	3.5
229.587	3.5
229.788	3.5
229.988	3.5
230.188	3.5
230.387	3.5
230.587	3.5
230.788	3.5
230.988	3.5
231.188	3.5
231.387	3.5
231.587	3.5
231.788	3.5
231.988	3.5
232.188	3.5
232.387	3.5
232.587	3.5
232.788	3.5
232.988	3.5
233.188	3.5
233.387	3.5
233.587	3.5
233.788	3.5
233.988	3.5
234.188	3.5
234.387	3.5
234.587	3.5
234.788	3.5
234.988	3.5
235.188	3.5
235.387	3.5
235.587	3.5
235.788	3.5
235.988	3.5
236.188	3.5
236.387	3.5
236.587	3.5
236.788	3.5
236.988	3.5
237.188	3.5
237.387	3.5
237.587	3.5
237.788	3.5
237.988	3.5
238.188	3.5
238.387	3.5
238.587	3.5
238.788	3.5
238.988	3.5
239.188	3.5
239.387	3.5
239.587	3.5
239.788	3.5
239.988	3.5
240.188	3.5
240.387	3.5
240.587	3.5
240.788	3.5
240.988	3.5
241.188	3.5
241.387	3.5
241.587	3.5
241.788	3.5
241.988	3.5
242.188	3.5
242.387	3.5
242.587	3.5
242.788	3.5
242.988	3.5
243.188	3.5
243.387	3.5
243.587	3.5
243.788	3.5
243.988	3.5
244.188	3.5
244.387	3.5
244.587	3.5
244.788	3.5
244.988	3.5
245.188	3.5
245.387	3.5
245.587	3.5
245.788	3.5
245.988	3.5
246.188	3.5
246.387	3.5
246.587	3.5
246.788	3.5
246.988	3.5
247.188	3.5
247.387	3.5
247.587	3.5
247.788	3.5
247.988	3.5
248.188	3.5
248.387	3.5
248.587	3.5
248.788	3.5
248.988	3.5
249.188	3.5
249.387	3.5
249.587	3.5
249.788	3.5
249.988	3.5
250.188	3.5
250.387	3.5
250.587	3.5
250.788	3.5
250.988	3.5
251.188	3.5
251.387	3.5
251.587	3.5
251.788	3.5
251.988	3.5
252.188	3.5
252.387	3.5
252.587	3.5
252.788	3.5
252.988	3.5
253.188	3.5
253.387	3.5
253.587	3.5
253.788	3.5
253.988	3.5
254.188	3.5
254.387	3.5
254.587	3.5
254.788	3.5
254.988	3.5
255.188	3.5
255.387	3.5
255.587	3.5
255.788	3.5
255.988	3.5
256.188	3.5
256.388	3.5
256.587	3.5
256.788	3.5
256.987	3.5
257.188	3.5
257.388	3.5
257.587	3.5
257.788	3.5
257.987	3.5
258.188	3.5
258.388	3.5
258.587	3.5
258.788	3.5
258.987	3.5
259.188	3.5
259.388	3.5
259.587	3.5
259.788	3.5
259.987	3.5
260.188	3.5
260.388	3.5
260.587	3.5
260.788	3.5
260.987	3.5
261.188	3.5
261.388	3.5
261.587	3.5
261.788	3.5
261.987	3.5
262.188	3.5
262.388	3.5
262.587	3.5
262.788	3.5
262.987	3.5
263.188	3.5
263.388	3.5
263.587	3.5
263.788	3.5
263.987	3.5
264.188	3.5
264.388	3.5
264.587	3.5
264.788	3.5
264.987	3.5
265.188	3.5
265.388	3.5
265.587	3.5
265.788	3.5
265.987	3.5
266.188	3.5
266.388	3.5
266.587	3.5
266.788	3.5
266.987	3.5
267.188	3.5
267.388	3.5
267.587	3.5
267.788	3.5
267.987	3.5
268.188	3.5
268.388	3.5
268.587	3.5
268.788	3.5
268.987	3.5
269.188	3.5
269.388	3.5
269.587	3.5
269.788	3.5
269.987	3.5
270.188	3.5
270.388	3.5
270.587	3.5
270.788	3.5
270.987	3.5
271.188	3.5
271.388	3.5
271.587	3.5
271.788	3.5
271.987	3.5
272.188	3.5
272.388	3.5
272.587	3.5
272.788	3.5
272.987	3.5
273.188	3.5
273.388	3.5
273.587	3.5
273.788	3.5
273.987	3.5
274.188	3.5
274.388	3.5
274.587	3.5
274.788	3.5
274.987	3.5
275.188	3.5
275.388	3.5
275.587	3.5
275.788	3.5
275.987	3.5
276.188	3.5
276.388	3.5
276.587	3.5
276.788	3.5
276.987	3.5
277.188	3.5
277.388	3.5
277.587	3.5
277.788	3.5
277.987	3.5
278.188	3.5
278.388	3.5
278.587	3.5
278.788	3.5
278.987	3.5
279.188	3.5
279.388	3.5
279.587	3.5
279.788	3.5
279.987	3.5
280.188	3.5
280.388	3.5
280.587	3.5
280.788	3.5
280.987	3.5
281.188	3.5
281.388	3.5
281.587	3.5
281.788	3.5
281.987	3.5
282.188	3.5
282.388	3.5
282.587	3.5
282.788	3.5
282.987	3.5
283.188	3.5
283.388	3.5
283.587	3.5
283.788	3.5
283.987	3.5
284.188	3.5
284.388	3.5
284.587	3.5
284.788	3.5
284.987	3.5
285.188	3.5
285.388	3.5
285.587	3.5
285.788	3.5
285.987	3.5
286.188	3.5
286.388	3.5
286.587	3.5
286.788	3.5
286.987	3.5
287.188	3.5
287.388	3.5
287.587	3.5
287.788	3.5
287.987	3.5
288.188	3.5
288.388	3.5
288.587	3.5
288.788	3.5
288.987	3.5
289.188	3.5
289.388	3.5
289.587	3.5
289.788	3.5
289.987	3.5
290.188	3.5
290.388	3.5
290.587	3.5
290.788	3.5
290.987	3.5
291.188	3.5
291.388	3.5
291.587	3.5
291.788	3.5
291.987	3.5
292.188	3.5
292.388	3.5
292.587	3.5
292.788	3.5
292.987	3.5
293.188	3.5
293.388	3.5
293.587	3.5
293.788	3.5
293.987	3.5
294.188	3.5
294.388	3.5
294.587	3.5
294.788	3.5
294.987	3.5
295.188	3.5
295.388	3.5
295.587	3.5
295.788	3.5
295.987	3.5
296.188	3.5
296.388	3.5
296.587	3.5
296.788	3.5
296.987	3.5
297.188	3.5
297.388	3.5
297.587	3.5
297.788	3.5
297.987	3.5
298.188	3.5
298.388	3.5
298.587	3.5
298.788	3.5
298.987	3.5
299.188	3.5
299.388	3.5
299.587	3.5
299.788	3.5
299.987	3.5
300.188	3.5
300.388	3.5
300.587	3.5
300.788	3.5
300.987	3.5
301.188	3.5
301.388	3.5
301.587	3.5
301.788	3.5
301.987	3.5
302.188	3.5
302.388	3.5
302.587	3.5
302.788	3.5
302.987	3.5
303.188	3.5
303.388	3.5
303.587	3.5
303.788	3.5
303.987	3.5
304.188	3.5
304.388	3.5
304.587	3.5
304.788	3.5
304.987	3.5
305.188	3.5
305.388	3.5
305.587	3.5
305.788	3.5
305.987	3.5
306.188	3.5
306.388	3.5
306.587	3.5
306.788	3.5
306.987	3.5
307.188	3.5
307.388	3.5
307.587	3.5
307.788	3.5
307.987	3.5
308.188	3.5
308.388	3.5
308.587	3.5
308.788	3.5
308.987	3.5
309.188	3.5
309.388	3.5
309.587	3.5
309.788	3.5
309.987	3.5
310.188	3.5
310.388	3.5
310.587	3.5
310.788	3.5
310.987	3.5
311.188	3.5
311.388	3.5
311.587	3.5
311.788	3.5
311.987	3.5
312.188	3.5
312.388	3.5
312.587	3.5
312.788	3.5
312.987	3.5
313.188	3.5
313.388	3.5
313.587	3.5
313.788	3.5
313.987	3.5
314.188	3.5
314.388	3.5
314.587	3.5
314.788	3.5
314.987	3.5
315.188	3.5
315.388	3.5
315.587	3.5
315.788	3.5
315.987	3.5
316.188	3.5
316.388	3.5
316.587	3.5
316.788	3.5
316.987	3.5
317.188	3.5
317.388	3.5
317.587	3.5
317.788	3.5
317.987	3.5
318.188	3.5
318.388	3.5
318.587	3.5
318.788	3.5
318.987	3.5
319.188	3.5
319.388	3.5
319.587	3.5
319.788	3.5
319.987	3.5
320.188	3.5
320.388	3.5
320.587	3.5
320.788	3.5
320.987	3.5
321.188	3.5
321.388	3.5
321.587	3.5
321.788	3.5
321.987	3.5
322.188	3.5
322.388	3.5
322.587	3.5
322.788	3.5
322.987	3.5
323.188	3.5
323.388	3.5
323.587	3.5
323.788	3.5
323.987	3.5
324.188	3.5
324.388	3.5
324.587	3.5
324.788	3.5
324.987	3.5
325.188	3.5
325.388	3.5
325.587	3.5
325.788	3.5
325.987	3.5
326.188	3.5
326.388	3.5
326.587	3.5
326.788	3.5
326.987	3.5
327.188	3.5
327.388	3.5
327.587	3.5
327.788	3.5
327.987	3.5
328.188	3.5
328.388	3.5
328.587	3.5
328.788	3.5
328.987	3.5
329.188	3.5
329.388	3.5
329.587	3.5
329.788	3.5
329.987	3.5
330.188	3.5
330.388	3.5
330.587	3.5
330.788	3.5
330.987	3.5
331.188	3.5
331.388	3.5
331.587	3.5
331.788	3.5
331.987	3.5
332.188	3.5
332.388	3.5
332.587	3.5
332.788	3.5
332.987	3.5
333.188	3.5
333.388	3.5
333.587	3.5
333.788	3.5
333.987	3.5
334.188	3.5
334.388	3.5
334.587	3.5
334.788	3.5
334.987	3.5
335.188	3.5
335.388	3.5
335.587	3.5
335.788	3.5
335.987	3.5
336.188	3.5
336.388	3.5
336.587	3.5
336.788	3.5
336.987	3.5
337.188	3.5
337.388	3.5
337.587	3.5
337.788	3.5
337.987	3.5
338.188	3.5
338.388	3.5
338.587	3.5
338.788	3.5
338.987	3.5
339.188	3.5
339.388	3.5
339.587	3.5
339.788	3.5
339.987	3.5
340.188	3.5
340.388	3.5
340.587	3.5
340.788	3.5
340.987	3.5
341.188	3.5
341.388	3.5
341.587	3.5
341.788	3.5
341.987	3.5
342.188	3.5
342.388	3.5
342.587	3.5
342.788	3.5
342.987	3.5
343.188	3.5
343.388	3.5
343.587	3.5
343.788	3.5
343.987	3.5
344.188	3.5
344.388	3.5
344.587	3.5
344.788	3.5
344.987	3.5
345.188	3.5
345.388	3.5
345.587	3.5
345.788	3.5
345.987	3.5
346.188	3.5
346.388	3.5
346.587	3.5
346.788	3.5
346.987	3.5
347.188	3.5
347.388	3.5
347.587	3.5
347.788	3.5
347.987	3.5
348.188	3.5
348.388	3.5
348.587	3.5
348.788	3.5
348.987	3.5
349.188	3.5
349.388	3.5
349.587	3.5
349.788	3.5
349.987	3.5
350.188	3.5
350.388	3.5
350.587	3.5
350.788	3.5
350.987	3.5
351.188	3.5
351.388	3.5
351.587	3.5
351.788	3.5
351.987	3.5
352.188	3.5
352.388	3.5
352.587	3.5
352.788	3.5
352.987	3.5
353.188	3.5
353.388	3.5
353.587	3.5
353.788	3.5
353.987	3.5
354.188	3.5
354.388	3.5
354.587	3.5
354.788	3.5
354.987	3.5
355.188	3.5
355.388	3.5
355.587	3.5
355.788	3.5
355.987	3.5
356.188	3.5
356.388	3.5
356.587	3.5
356.788	3.5
356.987	3.5
357.188	3.5
357.388	3.5
357.587	3.5
357.788	3.5
357.987	3.5
358.188	3.5
358.388	3.5
358.587	3.5
358.788	3.5
358.987	3.5
359.188	3.5
359.388	3.5
359.587	3.5
359.788	3.5
359.987	3.5
360.188	3.5
360.388	3.5
360.587	3.5
360.788	3.5
360.987	3.5
361.188	3.5
361.388	3.5
361.587	3.5
361.788	3.5
361.987	3.5
362.188	3.5
362.388	3.5
362.587	3.5
362.788	3.5
362.987	3.5
363.188	3.5
363.388	3.5
363.587	3.5
363.788	3.5
363.987	3.5
364.188	3.5
364.388	3.5
364.587	3.5
364.788	3.5
364.987	3.5
365.188	3.5
365.388	3.5
365.587	3.5
365.788	3.5
365.987	3.5
366.188	3.5
366.388	3.5
366.587	3.5
366.788	3.5
366.987	3.5
367.188	3.5
367.388	3.5
367.587	3.5
367.788	3.5
367.987	3.5
368.188	3.5
368.388	3.5
368.587	3.5
368.788	3.5
368.987	3.5
369.188	3.5
369.388	3.5
369.587	3.5
369.788	3.5
369.987	3.5
370.188	3.5
370.388	3.5
370.587	3.5
370.788	3.5
370.987	3.5
371.188	3.5
371.388	3.5
371.587	3.5
371.788	3.5
371.987	3.5
372.188	3.5
372.388	3.5
372.587	3.5
372.788	3.5
372.987	3.5
373.188	3.5
373.388	3.5
373.587	3.5
373.788	3.5
373.987	3.5
374.188	3.5
374.388	3.5
374.587	3.5
374.788	3.5
374.987	3.5
375.188	3.5
375.388	3.5
375.587	3.5
375.788	3.5
375.987	3.5
376.188	3.5
376.388	3.5
376.587	3.5
376.788	3.5
376.987	3.5
377.188	3.5
377.388	3.5
377.587	3.5
377.788	3.5
377.987	3.5
378.188	3.5
378.388	3.5
378.587	3.5
378.788	3.5
378.987	3.5
379.188	3.5
379.388	3.5
379.587	3.5
379.788	3.5
379.987	3.5
380.188	3.5
380.388	3.5
380.587	3.5
380.788	3.5
380.987	3.5
381.188	3.5
381.388	3.5
381.587	3.5
381.788	3.5
381.987	3.5
382.188	3.5
382.388	3.5
382.587	3.5
382.788	3.5
382.987	3.5
383.188	3.5
383.388	3.5
383.587	3.5
383.788	3.5
383.987	3.5
384.188	3.5
384.388	3.5
384.587	3.5
384.788	3.5
384.987	3.5
385.188	3.5
385.388	3.5
385.587	3.5
385.788	3.5
385.987	3.5
386.188	3.5
386.388	3.5
386.587	3.5
386.788	3.5
386.987	3.5
387.188	3.5
387.388	3.5
387.587	3.5
387.788	3.5
387.987	3.5
388.188	3.5
388.388	3.5
388.587	3.5
388.788	3.5
388.987	3.5
389.188	3.5
389.388	3.5
389.587	3.5
389.788	3.5
389.987	3.5
390.188	3.5
390.388	3.5
390.587	3.5
390.788	3.5
390.987	3.5
391.188	3.5
391.388	3.5
391.587	3.5
391.788	3.5
391.987	3.5
392.188	3.5
392.388	3.5
392.587	3.5
392.788	3.5
392.987	3.5
393.188	3.5
393.388	3.5
393.587	3.5
393.788	3.5
393.987	3.5
394.188	3.5
394.388	3.5
394.587	3.5
394.788	3.5
394.987	3.5
395.188	3.5
395.388	3.5
395.587	3.5
395.788	3.5
395.987	3.5
396.188	3.5
396.388	3.5
396.587	3.5
396.788	3.5
396.987	3.5
397.188	3.5
397.388	3.5
397.587	3.5
397.788	3.5
397.987	3.5
398.188	3.5
398.388	3.5
398.587	3.5
398.788	3.5
398.987	3.5
399.188	3.5
399.388	3.5
[truncated: 598,003 more rows]
