# Supplementary material for: Focal seizures are organized by feedback between neural activity and ion concentration changes
Source: eLife. 2022 Aug 2;11:e68541. doi: 10.7554/eLife.68541 (PMC9377802; doi:10.7554/eLife.68541)
Supplement: Figure 6—figure supplement 1—source data 1. [file elife-68541-fig6-figsupp1-data1.zip › Na_soma_Na.dat]

label:soma1.nai( 0.5 )
600001
0.0125	10
0.2125	10
0.4125	10
0.6125	10
0.8125	10
1.0125	10
1.2125	10
1.4125	10
1.6125	10
1.8125	10
2.0125	10
2.2125	10
2.4125	10
2.6125	10
2.8125	10
3.0125	10
3.2125	10
3.4125	10
3.6125	10
3.8125	10
4.0125	10
4.2125	10
4.4125	10
4.6125	10
4.8125	10
5.0125	10
5.2125	10
5.4125	10
5.6125	10
5.8125	10
6.0125	10
6.2125	10
6.4125	10
6.6125	10
6.8125	10
7.0125	10
7.2125	10
7.4125	10
7.6125	10
7.8125	10
8.0125	10
8.2125	10
8.4125	10
8.6125	10
8.8125	10
9.0125	10
9.2125	10
9.4125	10
9.6125	10
9.8125	10
10.0125	10
10.2125	10
10.4125	10
10.6125	10
10.8125	10
11.0125	10
11.2125	10
11.4125	10
11.6125	10
11.8125	10
12.0125	10
12.2125	10
12.4125	10
12.6125	10
12.8125	10
13.0125	10
13.2125	10
13.4125	10
13.6125	10
13.8125	10
14.0125	10
14.2125	10
14.4125	10
14.6125	10
14.8125	10
15.0125	10
15.2125	10
15.4125	10
15.6125	10
15.8125	10
16.0125	10
16.2125	10
16.4125	10
16.6125	10
16.8125	10
17.0125	10
17.2125	10
17.4125	10
17.6125	10
17.8125	10
18.0125	10
18.2125	10
18.4125	10
18.6125	10
18.8125	10
19.0125	10
19.2125	10
19.4125	10
19.6125	10
19.8125	10
20.0125	10
20.2125	10
20.4125	10
20.6125	10
20.8125	10
21.0125	10
21.2125	10
21.4125	10
21.6125	10
21.8125	10
22.0125	10
22.2125	10
22.4125	10
22.6125	10
22.8125	10
23.0125	10
23.2125	10
23.4125	10
23.6125	10
23.8125	10
24.0125	10
24.2125	10
24.4125	10
24.6125	10
24.8125	10
25.0125	10
25.2125	10
25.4125	10
25.6125	10
25.8125	10
26.0125	10
26.2125	10
26.4125	10
26.6125	10
26.8125	10
27.0125	10
27.2125	10
27.4125	10
27.6125	10
27.8125	10
28.0125	10
28.2125	10
28.4125	10
28.6125	10
28.8125	10
29.0125	10
29.2125	10
29.4125	10
29.6125	10
29.8125	10
30.0125	10
30.2125	10
30.4125	10
30.6125	10
30.8125	10
31.0125	10
31.2125	10
31.4125	10
31.6125	10
31.8125	10
32.0125	10
32.2125	10
32.4125	10
32.6125	10
32.8125	10
33.0125	10
33.2125	10
33.4125	10
33.6125	10
33.8125	10
34.0125	10
34.2125	10
34.4125	10
34.6125	10
34.8125	10
35.0125	10
35.2125	10
35.4125	10
35.6125	10
35.8125	10
36.0125	10
36.2125	10
36.4125	10
36.6125	10
36.8125	10
37.0125	10
37.2125	10
37.4125	10
37.6125	10
37.8125	10
38.0125	10
38.2125	10
38.4125	10
38.6125	10
38.8125	10
39.0125	10
39.2125	10
39.4125	10
39.6125	10
39.8125	10
40.0125	10
40.2125	10
40.4125	10
40.6125	10
40.8125	10
41.0125	10
41.2125	10
41.4125	10
41.6125	10
41.8125	10
42.0125	10
42.2125	10
42.4125	10
42.6125	10
42.8125	10
43.0125	10
43.2125	10
43.4125	10
43.6125	10
43.8125	10
44.0125	10
44.2125	10
44.4125	10
44.6125	10
44.8125	10
45.0125	10
45.2125	10
45.4125	10
45.6125	10
45.8125	10
46.0125	10
46.2125	10
46.4125	10
46.6125	10
46.8125	10
47.0125	10
47.2125	10
47.4125	10
47.6125	10
47.8125	10
48.0125	10
48.2125	10
48.4125	10
48.6125	10
48.8125	10
49.0125	10
49.2125	10
49.4125	10
49.6125	10
49.8125	10
50.0125	10
50.2125	10
50.4125	10
50.6125	10
50.8125	10
51.0125	10
51.2125	10
51.4125	10
51.6125	10
51.8125	10
52.0125	10
52.2125	10
52.4125	10
52.6125	10
52.8125	10
53.0125	10
53.2125	10
53.4125	10
53.6125	10
53.8125	10
54.0125	10
54.2125	10
54.4125	10
54.6125	10
54.8125	10
55.0125	10
55.2125	10
55.4125	10
55.6125	10
55.8125	10
56.0125	10
56.2125	10
56.4125	10
56.6125	10
56.8125	10
57.0125	10
57.2125	10
57.4125	10
57.6125	10
57.8125	10
58.0125	10
58.2125	10
58.4125	10
58.6125	10
58.8125	10
59.0125	10
59.2125	10
59.4125	10
59.6125	10
59.8125	10
60.0125	10
60.2125	10
60.4125	10
60.6125	10
60.8125	10
61.0125	10
61.2125	10
61.4125	10
61.6125	10
61.8125	10
62.0125	10
62.2125	10
62.4125	10
62.6125	10
62.8125	10
63.0125	10
63.2125	10
63.4125	10
63.6125	10
63.8125	10
64.0125	10
64.2125	10
64.4125	10
64.6125	10
64.8125	10
65.0125	10
65.2125	10
65.4125	10
65.6125	10
65.8125	10
66.0125	10
66.2125	10
66.4125	10
66.6125	10
66.8125	10
67.0125	10
67.2125	10
67.4125	10
67.6125	10
67.8125	10
68.0125	10
68.2125	10
68.4125	10
68.6125	10
68.8125	10
69.0125	10
69.2125	10
69.4125	10
69.6125	10
69.8125	10
70.0125	10
70.2125	10
70.4125	10
70.6125	10
70.8125	10
71.0125	10
71.2125	10
71.4125	10
71.6125	10
71.8125	10
72.0125	10
72.2125	10
72.4125	10
72.6125	10
72.8125	10
73.0125	10
73.2125	10
73.4125	10
73.6125	10
73.8125	10
74.0125	10
74.2125	10
74.4125	10
74.6125	10
74.8125	10
75.0125	10
75.2125	10
75.4125	10
75.6125	10
75.8125	10
76.0125	10
76.2125	10
76.4125	10
76.6125	10
76.8125	10
77.0125	10
77.2125	10
77.4125	10
77.6125	10
77.8125	10
78.0125	10
78.2125	10
78.4125	10
78.6125	10
78.8125	10
79.0125	10
79.2125	10
79.4125	10
79.6125	10
79.8125	10
80.0125	10
80.2125	10
80.4125	10
80.6125	10
80.8125	10
81.0125	10
81.2125	10
81.4125	10
81.6125	10
81.8125	10
82.0125	10
82.2125	10
82.4125	10
82.6125	10
82.8125	10
83.0125	10
83.2125	10
83.4125	10
83.6125	10
83.8125	10
84.0125	10
84.2125	10
84.4125	10
84.6125	10
84.8125	10
85.0125	10
85.2125	10
85.4125	10
85.6125	10
85.8125	10
86.0125	10
86.2125	10
86.4125	10
86.6125	10
86.8125	10
87.0125	10
87.2125	10
87.4125	10
87.6125	10
87.8125	10
88.0125	10
88.2125	10
88.4125	10
88.6125	10
88.8125	10
89.0125	10
89.2125	10
89.4125	10
89.6125	10
89.8125	10
90.0125	10
90.2125	10
90.4125	10
90.6125	10
90.8125	10
91.0125	10
91.2125	10
91.4125	10
91.6125	10
91.8125	10
92.0125	10
92.2125	10
92.4125	10
92.6125	10
92.8125	10
93.0125	10
93.2125	10
93.4125	10
93.6125	10
93.8125	10
94.0125	10
94.2125	10
94.4125	10
94.6125	10
94.8125	10
95.0125	10
95.2125	10
95.4125	10
95.6125	10
95.8125	10
96.0125	10
96.2125	10
96.4125	10
96.6125	10
96.8125	10
97.0125	10
97.2125	10
97.4125	10
97.6125	10
97.8125	10
98.0125	10
98.2125	10
98.4125	10
98.6125	10
98.8125	10
99.0125	10
99.2125	10
99.4125	10
99.6125	10
99.8125	10
100.012	10
100.213	10
100.412	10
100.613	10
100.812	10
101.012	10
101.213	10
101.412	10
101.613	10
101.812	10
102.012	10
102.213	10
102.412	10
102.613	10
102.812	10
103.012	10
103.213	10
103.412	10
103.613	10
103.812	10
104.012	10
104.213	10
104.412	10
104.613	10
104.812	10
105.012	10
105.213	10
105.412	10
105.613	10
105.812	10
106.012	10
106.213	10
106.412	10
106.613	10
106.812	10
107.012	10
107.213	10
107.412	10
107.613	10
107.812	10
108.012	10
108.213	10
108.412	10
108.613	10
108.812	10
109.012	10
109.213	10
109.412	10
109.613	10
109.812	10
110.012	10
110.213	10
110.412	10
110.613	10
110.812	10
111.012	10
111.213	10
111.412	10
111.613	10
111.812	10
112.012	10
112.213	10
112.412	10
112.613	10
112.812	10
113.012	10
113.213	10
113.412	10
113.613	10
113.812	10
114.012	10
114.213	10
114.412	10
114.613	10
114.812	10
115.012	10
115.213	10
115.412	10
115.613	10
115.812	10
116.012	10
116.213	10
116.412	10
116.613	10
116.812	10
117.012	10
117.213	10
117.412	10
117.613	10
117.812	10
118.012	10
118.213	10
118.412	10
118.613	10
118.812	10
119.012	10
119.213	10
119.412	10
119.613	10
119.812	10
120.012	10
120.213	10
120.412	10
120.613	10
120.812	10
121.012	10
121.213	10
121.412	10
121.613	10
121.812	10
122.012	10
122.213	10
122.412	10
122.613	10
122.812	10
123.012	10
123.213	10
123.412	10
123.613	10
123.812	10
124.012	10
124.213	10
124.412	10
124.613	10
124.812	10
125.012	10
125.213	10
125.412	10
125.613	10
125.812	10
126.012	10
126.213	10
126.412	10
126.613	10
126.812	10
127.012	10
127.213	10
127.412	10
127.613	10
127.812	10
128.012	10
128.212	10
128.413	10
128.613	10
128.812	10
129.012	10
129.212	10
129.413	10
129.613	10
129.812	10
130.012	10
130.212	10
130.413	10
130.613	10
130.812	10
131.012	10
131.212	10
131.413	10
131.613	10
131.812	10
132.012	10
132.212	10
132.413	10
132.613	10
132.812	10
133.012	10
133.212	10
133.413	10
133.613	10
133.812	10
134.012	10
134.212	10
134.413	10
134.613	10
134.812	10
135.012	10
135.212	10
135.413	10
135.613	10
135.812	10
136.012	10
136.212	10
136.413	10
136.613	10
136.812	10
137.012	10
137.212	10
137.413	10
137.613	10
137.812	10
138.012	10
138.212	10
138.413	10
138.613	10
138.812	10
139.012	10
139.212	10
139.413	10
139.613	10
139.812	10
140.012	10
140.212	10
140.413	10
140.613	10
140.812	10
141.012	10
141.212	10
141.413	10
141.613	10
141.812	10
142.012	10
142.212	10
142.413	10
142.613	10
142.812	10
143.012	10
143.212	10
143.413	10
143.613	10
143.812	10
144.012	10
144.212	10
144.413	10
144.613	10
144.812	10
145.012	10
145.212	10
145.413	10
145.613	10
145.812	10
146.012	10
146.212	10
146.413	10
146.613	10
146.812	10
147.012	10
147.212	10
147.413	10
147.613	10
147.812	10
148.012	10
148.212	10
148.413	10
148.613	10
148.812	10
149.012	10
149.212	10
149.413	10
149.613	10
149.812	10
150.012	10
150.212	10
150.413	10
150.613	10
150.812	10
151.012	10
151.212	10
151.413	10
151.613	10
151.812	10
152.012	10
152.212	10
152.413	10
152.613	10
152.812	10
153.012	10
153.212	10
153.413	10
153.613	10
153.812	10
154.012	10
154.212	10
154.413	10
154.613	10
154.812	10
155.012	10
155.212	10
155.413	10
155.613	10
155.812	10
156.012	10
156.212	10
156.413	10
156.613	10
156.812	10
157.012	10
157.212	10
157.413	10
157.613	10
157.812	10
158.012	10
158.212	10
158.413	10
158.613	10
158.812	10
159.012	10
159.212	10
159.413	10
159.613	10
159.812	10
160.012	10
160.212	10
160.413	10
160.613	10
160.812	10
161.012	10
161.212	10
161.413	10
161.613	10
161.812	10
162.012	10
162.212	10
162.413	10
162.613	10
162.812	10
163.012	10
163.212	10
163.413	10
163.613	10
163.812	10
164.012	10
164.212	10
164.413	10
164.613	10
164.812	10
165.012	10
165.212	10
165.413	10
165.613	10
165.812	10
166.012	10
166.212	10
166.413	10
166.613	10
166.812	10
167.012	10
167.212	10
167.413	10
167.613	10
167.812	10
168.012	10
168.212	10
168.413	10
168.613	10
168.812	10
169.012	10
169.212	10
169.413	10
169.613	10
169.812	10
170.012	10
170.212	10
170.413	10
170.613	10
170.812	10
171.012	10
171.212	10
171.413	10
171.613	10
171.812	10
172.012	10
172.212	10
172.413	10
172.613	10
172.812	10
173.012	10
173.212	10
173.413	10
173.613	10
173.812	10
174.012	10
174.212	10
174.413	10
174.613	10
174.812	10
175.012	10
175.212	10
175.413	10
175.613	10
175.812	10
176.012	10
176.212	10
176.413	10
176.613	10
176.812	10
177.012	10
177.212	10
177.413	10
177.613	10
177.812	10
178.012	10
178.212	10
178.413	10
178.613	10
178.812	10
179.012	10
179.212	10
179.413	10
179.613	10
179.812	10
180.012	10
180.212	10
180.413	10
180.613	10
180.812	10
181.012	10
181.212	10
181.413	10
181.613	10
181.812	10
182.012	10
182.212	10
182.413	10
182.613	10
182.812	10
183.012	10
183.212	10
183.413	10
183.613	10
183.812	10
184.012	10
184.212	10
184.413	10
184.613	10
184.812	10
185.012	10
185.212	10
185.413	10
185.613	10
185.812	10
186.012	10
186.212	10
186.413	10
186.613	10
186.812	10
187.012	10
187.212	10
187.413	10
187.613	10
187.812	10
188.012	10
188.212	10
188.413	10
188.613	10
188.812	10
189.012	10
189.212	10
189.413	10
189.613	10
189.812	10
190.012	10
190.212	10
190.413	10
190.613	10
190.812	10
191.012	10
191.212	10
191.413	10
191.613	10
191.812	10
192.012	10
192.212	10
192.413	10
192.613	10
192.812	10
193.012	10
193.212	10
193.413	10
193.613	10
193.812	10
194.012	10
194.212	10
194.413	10
194.613	10
194.812	10
195.012	10
195.212	10
195.413	10
195.613	10
195.812	10
196.012	10
196.212	10
196.413	10
196.613	10
196.812	10
197.012	10
197.212	10
197.413	10
197.613	10
197.812	10
198.012	10
198.212	10
198.413	10
198.613	10
198.812	10
199.012	10
199.212	10
199.413	10
199.613	10
199.812	10
200.012	10
200.212	10
200.413	10
200.613	10
200.812	10
201.012	10
201.212	10
201.413	10
201.613	10
201.812	10
202.012	10
202.212	10
202.413	10
202.613	10
202.812	10
203.012	10
203.212	10
203.413	10
203.613	10
203.812	10
204.012	10
204.212	10
204.413	10
204.613	10
204.812	10
205.012	10
205.212	10
205.413	10
205.613	10
205.812	10
206.012	10
206.212	10
206.413	10
206.613	10
206.812	10
207.012	10
207.212	10
207.413	10
207.613	10
207.812	10
208.012	10
208.212	10
208.413	10
208.613	10
208.812	10
209.012	10
209.212	10
209.413	10
209.613	10
209.812	10
210.012	10
210.212	10
210.413	10
210.613	10
210.812	10
211.012	10
211.212	10
211.413	10
211.613	10
211.812	10
212.012	10
212.212	10
212.413	10
212.613	10
212.812	10
213.012	10
213.212	10
213.413	10
213.613	10
213.812	10
214.012	10
214.212	10
214.413	10
214.613	10
214.812	10
215.012	10
215.212	10
215.413	10
215.613	10
215.812	10
216.012	10
216.212	10
216.413	10
216.613	10
216.812	10
217.012	10
217.212	10
217.413	10
217.613	10
217.812	10
218.012	10
218.212	10
218.413	10
218.613	10
218.812	10
219.012	10
219.212	10
219.413	10
219.613	10
219.812	10
220.012	10
220.212	10
220.413	10
220.613	10
220.812	10
221.012	10
221.212	10
221.413	10
221.613	10
221.812	10
222.012	10
222.212	10
222.413	10
222.613	10
222.812	10
223.012	10
223.212	10
223.413	10
223.613	10
223.812	10
224.012	10
224.212	10
224.413	10
224.613	10
224.812	10
225.012	10
225.212	10
225.413	10
225.613	10
225.812	10
226.012	10
226.212	10
226.413	10
226.613	10
226.812	10
227.012	10
227.212	10
227.413	10
227.613	10
227.812	10
228.012	10
228.212	10
228.413	10
228.613	10
228.812	10
229.012	10
229.212	10
229.413	10
229.613	10
229.812	10
230.012	10
230.212	10
230.413	10
230.613	10
230.812	10
231.012	10
231.212	10
231.413	10
231.613	10
231.812	10
232.012	10
232.212	10
232.413	10
232.613	10
232.812	10
233.012	10
233.212	10
233.413	10
233.613	10
233.812	10
234.012	10
234.212	10
234.413	10
234.613	10
234.812	10
235.012	10
235.212	10
235.413	10
235.613	10
235.812	10
236.012	10
236.212	10
236.413	10
236.613	10
236.812	10
237.012	10
237.212	10
237.413	10
237.613	10
237.812	10
238.012	10
238.212	10
238.413	10
238.613	10
238.812	10
239.012	10
239.212	10
239.413	10
239.613	10
239.812	10
240.012	10
240.212	10
240.413	10
240.613	10
240.812	10
241.012	10
241.212	10
241.413	10
241.613	10
241.812	10
242.012	10
242.212	10
242.413	10
242.613	10
242.812	10
243.012	10
243.212	10
243.413	10
243.613	10
243.812	10
244.012	10
244.212	10
244.413	10
244.613	10
244.812	10
245.012	10
245.212	10
245.413	10
245.613	10
245.812	10
246.012	10
246.212	10
246.413	10
246.613	10
246.812	10
247.012	10
247.212	10
247.413	10
247.613	10
247.812	10
248.012	10
248.212	10
248.413	10
248.613	10
248.812	10
249.012	10
249.212	10
249.413	10
249.613	10
249.812	10
250.012	10
250.212	10
250.413	10
250.613	10
250.812	10
251.012	10
251.212	10
251.413	10
251.613	10
251.812	10
252.012	10
252.212	10
252.413	10
252.613	10
252.812	10
253.012	10
253.212	10
253.413	10
253.613	10
253.812	10
254.012	10
254.212	10
254.413	10
254.613	10
254.812	10
255.012	10
255.212	10
255.413	10
255.613	10
255.812	10
256.013	10
256.212	10
256.413	10
256.612	10
256.812	10
257.013	10
257.212	10
257.413	10
257.612	10
257.812	10
258.013	10
258.212	10
258.413	10
258.612	10
258.812	10
259.013	10
259.212	10
259.413	10
259.612	10
259.812	10
260.013	10
260.212	10
260.413	10
260.612	10
260.812	10
261.013	10
261.212	10
261.413	10
261.612	10
261.812	10
262.013	10
262.212	10
262.413	10
262.612	10
262.812	10
263.013	10
263.212	10
263.413	10
263.612	10
263.812	10
264.013	10
264.212	10
264.413	10
264.612	10
264.812	10
265.013	10
265.212	10
265.413	10
265.612	10
265.812	10
266.013	10
266.212	10
266.413	10
266.612	10
266.812	10
267.013	10
267.212	10
267.413	10
267.612	10
267.812	10
268.013	10
268.212	10
268.413	10
268.612	10
268.812	10
269.013	10
269.212	10
269.413	10
269.612	10
269.812	10
270.013	10
270.212	10
270.413	10
270.612	10
270.812	10
271.013	10
271.212	10
271.413	10
271.612	10
271.812	10
272.013	10
272.212	10
272.413	10
272.612	10
272.812	10
273.013	10
273.212	10
273.413	10
273.612	10
273.812	10
274.013	10
274.212	10
274.413	10
274.612	10
274.812	10
275.013	10
275.212	10
275.413	10
275.612	10
275.812	10
276.013	10
276.212	10
276.413	10
276.612	10
276.812	10
277.013	10
277.212	10
277.413	10
277.612	10
277.812	10
278.013	10
278.212	10
278.413	10
278.612	10
278.812	10
279.013	10
279.212	10
279.413	10
279.612	10
279.812	10
280.013	10
280.212	10
280.413	10
280.612	10
280.812	10
281.013	10
281.212	10
281.413	10
281.612	10
281.812	10
282.013	10
282.212	10
282.413	10
282.612	10
282.812	10
283.013	10
283.212	10
283.413	10
283.612	10
283.812	10
284.013	10
284.212	10
284.413	10
284.612	10
284.812	10
285.013	10
285.212	10
285.413	10
285.612	10
285.812	10
286.013	10
286.212	10
286.413	10
286.612	10
286.812	10
287.013	10
287.212	10
287.413	10
287.612	10
287.812	10
288.013	10
288.212	10
288.413	10
288.612	10
288.812	10
289.013	10
289.212	10
289.413	10
289.612	10
289.812	10
290.013	10
290.212	10
290.413	10
290.612	10
290.812	10
291.013	10
291.212	10
291.413	10
291.612	10
291.812	10
292.013	10
292.212	10
292.413	10
292.612	10
292.812	10
293.013	10
293.212	10
293.413	10
293.612	10
293.812	10
294.013	10
294.212	10
294.413	10
294.612	10
294.812	10
295.013	10
295.212	10
295.413	10
295.612	10
295.812	10
296.013	10
296.212	10
296.413	10
296.612	10
296.812	10
297.013	10
297.212	10
297.413	10
297.612	10
297.812	10
298.013	10
298.212	10
298.413	10
298.612	10
298.812	10
299.013	10
299.212	10
299.413	10
299.612	10
299.812	10
300.013	10
300.212	10
300.413	10
300.612	10
300.812	10
301.013	10
301.212	10
301.413	10
301.612	10
301.812	10
302.013	10
302.212	10
302.413	10
302.612	10
302.812	10
303.013	10
303.212	10
303.413	10
303.612	10
303.812	10
304.013	10
304.212	10
304.413	10
304.612	10
304.812	10
305.013	10
305.212	10
305.413	10
305.612	10
305.812	10
306.013	10
306.212	10
306.413	10
306.612	10
306.812	10
307.013	10
307.212	10
307.413	10
307.612	10
307.812	10
308.013	10
308.212	10
308.413	10
308.612	10
308.812	10
309.013	10
309.212	10
309.413	10
309.612	10
309.812	10
310.013	10
310.212	10
310.413	10
310.612	10
310.812	10
311.013	10
311.212	10
311.413	10
311.612	10
311.812	10
312.013	10
312.212	10
312.413	10
312.612	10
312.812	10
313.013	10
313.212	10
313.413	10
313.612	10
313.812	10
314.013	10
314.212	10
314.413	10
314.612	10
314.812	10
315.013	10
315.212	10
315.413	10
315.612	10
315.812	10
316.013	10
316.212	10
316.413	10
316.612	10
316.812	10
317.013	10
317.212	10
317.413	10
317.612	10
317.812	10
318.013	10
318.212	10
318.413	10
318.612	10
318.812	10
319.013	10
319.212	10
319.413	10
319.612	10
319.812	10
320.013	10
320.212	10
320.413	10
320.612	10
320.812	10
321.013	10
321.212	10
321.413	10
321.612	10
321.812	10
322.013	10
322.212	10
322.413	10
322.612	10
322.812	10
323.013	10
323.212	10
323.413	10
323.612	10
323.812	10
324.013	10
324.212	10
324.413	10
324.612	10
324.812	10
325.013	10
325.212	10
325.413	10
325.612	10
325.812	10
326.013	10
326.212	10
326.413	10
326.612	10
326.812	10
327.013	10
327.212	10
327.413	10
327.612	10
327.812	10
328.013	10
328.212	10
328.413	10
328.612	10
328.812	10
329.013	10
329.212	10
329.413	10
329.612	10
329.812	10
330.013	10
330.212	10
330.413	10
330.612	10
330.812	10
331.013	10
331.212	10
331.413	10
331.612	10
331.812	10
332.013	10
332.212	10
332.413	10
332.612	10
332.812	10
333.013	10
333.212	10
333.413	10
333.612	10
333.812	10
334.013	10
334.212	10
334.413	10
334.612	10
334.812	10
335.013	10
335.212	10
335.413	10
335.612	10
335.812	10
336.013	10
336.212	10
336.413	10
336.612	10
336.812	10
337.013	10
337.212	10
337.413	10
337.612	10
337.812	10
338.013	10
338.212	10
338.413	10
338.612	10
338.812	10
339.013	10
339.212	10
339.413	10
339.612	10
339.812	10
340.013	10
340.212	10
340.413	10
340.612	10
340.812	10
341.013	10
341.212	10
341.413	10
341.612	10
341.812	10
342.013	10
342.212	10
342.413	10
342.612	10
342.812	10
343.013	10
343.212	10
343.413	10
343.612	10
343.812	10
344.013	10
344.212	10
344.413	10
344.612	10
344.812	10
345.013	10
345.212	10
345.413	10
345.612	10
345.812	10
346.013	10
346.212	10
346.413	10
346.612	10
346.812	10
347.013	10
347.212	10
347.413	10
347.612	10
347.812	10
348.013	10
348.212	10
348.413	10
348.612	10
348.812	10
349.013	10
349.212	10
349.413	10
349.612	10
349.812	10
350.013	10
350.212	10
350.413	10
350.612	10
350.812	10
351.013	10
351.212	10
351.413	10
351.612	10
351.812	10
352.013	10
352.212	10
352.413	10
352.612	10
352.812	10
353.013	10
353.212	10
353.413	10
353.612	10
353.812	10
354.013	10
354.212	10
354.413	10
354.612	10
354.812	10
355.013	10
355.212	10
355.413	10
355.612	10
355.812	10
356.013	10
356.212	10
356.413	10
356.612	10
356.812	10
357.013	10
357.212	10
357.413	10
357.612	10
357.812	10
358.013	10
358.212	10
358.413	10
358.612	10
358.812	10
359.013	10
359.212	10
359.413	10
359.612	10
359.812	10
360.013	10
360.212	10
360.413	10
360.612	10
360.812	10
361.013	10
361.212	10
361.413	10
361.612	10
361.812	10
362.013	10
362.212	10
362.413	10
362.612	10
362.812	10
363.013	10
363.212	10
363.413	10
363.612	10
363.812	10
364.013	10
364.212	10
364.413	10
364.612	10
364.812	10
365.013	10
365.212	10
365.413	10
365.612	10
365.812	10
366.013	10
366.212	10
366.413	10
366.612	10
366.812	10
367.013	10
367.212	10
367.413	10
367.612	10
367.812	10
368.013	10
368.212	10
368.413	10
368.612	10
368.812	10
369.013	10
369.212	10
369.413	10
369.612	10
369.812	10
370.013	10
370.212	10
370.413	10
370.612	10
370.812	10
371.013	10
371.212	10
371.413	10
371.612	10
371.812	10
372.013	10
372.212	10
372.413	10
372.612	10
372.812	10
373.013	10
373.212	10
373.413	10
373.612	10
373.812	10
374.013	10
374.212	10
374.413	10
374.612	10
374.812	10
375.013	10
375.212	10
375.413	10
375.612	10
375.812	10
376.013	10
376.212	10
376.413	10
376.612	10
376.812	10
377.013	10
377.212	10
377.413	10
377.612	10
377.812	10
378.013	10
378.212	10
378.413	10
378.612	10
378.812	10
379.013	10
379.212	10
379.413	10
379.612	10
379.812	10
380.013	10
380.212	10
380.413	10
380.612	10
380.812	10
381.013	10
381.212	10
381.413	10
381.612	10
381.812	10
382.013	10
382.212	10
382.413	10
382.612	10
382.812	10
383.013	10
383.212	10
383.413	10
383.612	10
383.812	10
384.013	10
384.212	10
384.413	10
384.612	10
384.812	10
385.013	10
385.212	10
385.413	10
385.612	10
385.812	10
386.013	10
386.212	10
386.413	10
386.612	10
386.812	10
387.013	10
387.212	10
387.413	10
387.612	10
387.812	10
388.013	10
388.212	10
388.413	10
388.612	10
388.812	10
389.013	10
389.212	10
389.413	10
389.612	10
389.812	10
390.013	10
390.212	10
390.413	10
390.612	10
390.812	10
391.013	10
391.212	10
391.413	10
391.612	10
391.812	10
392.013	10
392.212	10
392.413	10
392.612	10
392.812	10
393.013	10
393.212	10
393.413	10
393.612	10
393.812	10
394.013	10
394.212	10
394.413	10
394.612	10
394.812	10
395.013	10
395.212	10
395.413	10
395.612	10
395.812	10
396.013	10
396.212	10
396.413	10
396.612	10
396.812	10
397.013	10
397.212	10
397.413	10
397.612	10
397.812	10
398.013	10
398.212	10
398.413	10
398.612	10
398.812	10
399.013	10
399.212	10
399.413	10
[truncated: 598,003 more rows]
