# Supplementary material for: Focal seizures are organized by feedback between neural activity and ion concentration changes
Source: eLife. 2022 Aug 2;11:e68541. doi: 10.7554/eLife.68541 (PMC9377802; doi:10.7554/eLife.68541)
Supplement: Figure 6—figure supplement 1—source data 1. [file elife-68541-fig6-figsupp1-data1.zip › V_Na.dat]

label:soma1.v
600001
-0.0125	-61
0.1875	-61.0002
0.3875	-61.0008
0.5875	-61.0014
0.7875	-61.0019
0.9875	-61.0025
1.1875	-61.0031
1.3875	-61.0037
1.5875	-61.0043
1.7875	-61.0049
1.9875	-61.0054
2.1875	-61.006
2.3875	-61.0066
2.5875	-61.0071
2.7875	-61.0077
2.9875	-61.0083
3.1875	-61.0088
3.3875	-61.0094
3.5875	-61.0099
3.7875	-61.0105
3.9875	-61.0111
4.1875	-61.0116
4.3875	-61.0121
4.5875	-61.0127
4.7875	-61.0132
4.9875	-61.0138
5.1875	-61.0143
5.3875	-61.0148
5.5875	-61.0154
5.7875	-61.0159
5.9875	-61.0164
6.1875	-61.0169
6.3875	-61.0174
6.5875	-61.018
6.7875	-61.0185
6.9875	-61.019
7.1875	-61.0195
7.3875	-61.02
7.5875	-61.0205
7.7875	-61.021
7.9875	-61.0215
8.1875	-61.022
8.3875	-61.0224
8.5875	-61.0229
8.7875	-61.0234
8.9875	-61.0239
9.1875	-61.0243
9.3875	-61.0248
9.5875	-61.0253
9.7875	-61.0257
9.9875	-61.0262
10.1875	-61.0267
10.3875	-61.0271
10.5875	-61.0276
10.7875	-61.028
10.9875	-61.0285
11.1875	-61.0289
11.3875	-61.0293
11.5875	-61.0298
11.7875	-61.0302
11.9875	-61.0306
12.1875	-61.031
12.3875	-61.0315
12.5875	-61.0319
12.7875	-61.0323
12.9875	-61.0327
13.1875	-61.0331
13.3875	-61.0335
13.5875	-61.0339
13.7875	-61.0343
13.9875	-61.0347
14.1875	-61.0351
14.3875	-61.0355
14.5875	-61.0359
14.7875	-61.0363
14.9875	-61.0367
15.1875	-61.037
15.3875	-61.0374
15.5875	-61.0378
15.7875	-61.0382
15.9875	-61.0385
16.1875	-61.0389
16.3875	-61.0393
16.5875	-61.0396
16.7875	-61.04
16.9875	-61.0403
17.1875	-61.0407
17.3875	-61.041
17.5875	-61.0414
17.7875	-61.0417
17.9875	-61.042
18.1875	-61.0424
18.3875	-61.0427
18.5875	-61.043
18.7875	-61.0434
18.9875	-61.0437
19.1875	-61.044
19.3875	-61.0443
19.5875	-61.0446
19.7875	-61.045
19.9875	-61.0453
20.1875	-61.0456
20.3875	-61.0459
20.5875	-61.0462
20.7875	-61.0465
20.9875	-61.0468
21.1875	-61.0471
21.3875	-61.0474
21.5875	-61.0477
21.7875	-61.048
21.9875	-61.0482
22.1875	-61.0485
22.3875	-61.0488
22.5875	-61.0491
22.7875	-61.0494
22.9875	-61.0496
23.1875	-61.0499
23.3875	-61.0502
23.5875	-61.0504
23.7875	-61.0507
23.9875	-61.051
24.1875	-61.0512
24.3875	-61.0515
24.5875	-61.0518
24.7875	-61.052
24.9875	-61.0523
25.1875	-61.0525
25.3875	-61.0527
25.5875	-61.053
25.7875	-61.0532
25.9875	-61.0535
26.1875	-61.0537
26.3875	-61.054
26.5875	-61.0542
26.7875	-61.0544
26.9875	-61.0546
27.1875	-61.0549
27.3875	-61.0551
27.5875	-61.0553
27.7875	-61.0555
27.9875	-61.0558
28.1875	-61.056
28.3875	-61.0562
28.5875	-61.0564
28.7875	-61.0566
28.9875	-61.0568
29.1875	-61.0571
29.3875	-61.0573
29.5875	-61.0575
29.7875	-61.0577
29.9875	-61.0579
30.1875	-61.0581
30.3875	-61.0583
30.5875	-61.0585
30.7875	-61.0587
30.9875	-61.0588
31.1875	-61.059
31.3875	-61.0592
31.5875	-61.0594
31.7875	-61.0596
31.9875	-61.0598
32.1875	-61.06
32.3875	-61.0601
32.5875	-61.0603
32.7875	-61.0605
32.9875	-61.0607
33.1875	-61.0609
33.3875	-61.061
33.5875	-61.0612
33.7875	-61.0614
33.9875	-61.0615
34.1875	-61.0617
34.3875	-61.0619
34.5875	-61.062
34.7875	-61.0622
34.9875	-61.0623
35.1875	-61.0625
35.3875	-61.0627
35.5875	-61.0628
35.7875	-61.063
35.9875	-61.0631
36.1875	-61.0633
36.3875	-61.0634
36.5875	-61.0636
36.7875	-61.0637
36.9875	-61.0639
37.1875	-61.064
37.3875	-61.0642
37.5875	-61.0643
37.7875	-61.0644
37.9875	-61.0646
38.1875	-61.0647
38.3875	-61.0648
38.5875	-61.065
38.7875	-61.0651
38.9875	-61.0653
39.1875	-61.0654
39.3875	-61.0655
39.5875	-61.0656
39.7875	-61.0658
39.9875	-61.0659
40.1875	-61.066
40.3875	-61.0661
40.5875	-61.0663
40.7875	-61.0664
40.9875	-61.0665
41.1875	-61.0666
41.3875	-61.0667
41.5875	-61.0669
41.7875	-61.067
41.9875	-61.0671
42.1875	-61.0672
42.3875	-61.0673
42.5875	-61.0674
42.7875	-61.0675
42.9875	-61.0677
43.1875	-61.0678
43.3875	-61.0679
43.5875	-61.068
43.7875	-61.0681
43.9875	-61.0682
44.1875	-61.0683
44.3875	-61.0684
44.5875	-61.0685
44.7875	-61.0686
44.9875	-61.0687
45.1875	-61.0688
45.3875	-61.0689
45.5875	-61.069
45.7875	-61.0691
45.9875	-61.0692
46.1875	-61.0693
46.3875	-61.0694
46.5875	-61.0695
46.7875	-61.0695
46.9875	-61.0696
47.1875	-61.0697
47.3875	-61.0698
47.5875	-61.0699
47.7875	-61.07
47.9875	-61.0701
48.1875	-61.0701
48.3875	-61.0702
48.5875	-61.0703
48.7875	-61.0704
48.9875	-61.0705
49.1875	-61.0706
49.3875	-61.0706
49.5875	-61.0707
49.7875	-61.0708
49.9875	-61.0709
50.1875	-61.0709
50.3875	-61.071
50.5875	-61.0711
50.7875	-61.0712
50.9875	-61.0712
51.1875	-61.0713
51.3875	-61.0714
51.5875	-61.0715
51.7875	-61.0715
51.9875	-61.0716
52.1875	-61.0717
52.3875	-61.0717
52.5875	-61.0718
52.7875	-61.0719
52.9875	-61.0719
53.1875	-61.072
53.3875	-61.0721
53.5875	-61.0721
53.7875	-61.0722
53.9875	-61.0723
54.1875	-61.0723
54.3875	-61.0724
54.5875	-61.0724
54.7875	-61.0725
54.9875	-61.0726
55.1875	-61.0726
55.3875	-61.0727
55.5875	-61.0727
55.7875	-61.0728
55.9875	-61.0728
56.1875	-61.0729
56.3875	-61.0729
56.5875	-61.073
56.7875	-61.0731
56.9875	-61.0731
57.1875	-61.0732
57.3875	-61.0732
57.5875	-61.0733
57.7875	-61.0733
57.9875	-61.0734
58.1875	-61.0734
58.3875	-61.0735
58.5875	-61.0735
58.7875	-61.0736
58.9875	-61.0736
59.1875	-61.0737
59.3875	-61.0737
59.5875	-61.0737
59.7875	-61.0738
59.9875	-61.0738
60.1875	-61.0739
60.3875	-61.0739
60.5875	-61.074
60.7875	-61.074
60.9875	-61.0741
61.1875	-61.0741
61.3875	-61.0741
61.5875	-61.0742
61.7875	-61.0742
61.9875	-61.0743
62.1875	-61.0743
62.3875	-61.0743
62.5875	-61.0744
62.7875	-61.0744
62.9875	-61.0744
63.1875	-61.0745
63.3875	-61.0745
63.5875	-61.0746
63.7875	-61.0746
63.9875	-61.0746
64.1875	-61.0747
64.3875	-61.0747
64.5875	-61.0747
64.7875	-61.0748
64.9875	-61.0748
65.1875	-61.0748
65.3875	-61.0749
65.5875	-61.0749
65.7875	-61.0749
65.9875	-61.075
66.1875	-61.075
66.3875	-61.075
66.5875	-61.075
66.7875	-61.0751
66.9875	-61.0751
67.1875	-61.0751
67.3875	-61.0752
67.5875	-61.0752
67.7875	-61.0752
67.9875	-61.0752
68.1875	-61.0753
68.3875	-61.0753
68.5875	-61.0753
68.7875	-61.0754
68.9875	-61.0754
69.1875	-61.0754
69.3875	-61.0754
69.5875	-61.0755
69.7875	-61.0755
69.9875	-61.0755
70.1875	-61.0755
70.3875	-61.0755
70.5875	-61.0756
70.7875	-61.0756
70.9875	-61.0756
71.1875	-61.0756
71.3875	-61.0757
71.5875	-61.0757
71.7875	-61.0757
71.9875	-61.0757
72.1875	-61.0757
72.3875	-61.0758
72.5875	-61.0758
72.7875	-61.0758
72.9875	-61.0758
73.1875	-61.0758
73.3875	-61.0759
73.5875	-61.0759
73.7875	-61.0759
73.9875	-61.0759
74.1875	-61.0759
74.3875	-61.0759
74.5875	-61.076
74.7875	-61.076
74.9875	-61.076
75.1875	-61.076
75.3875	-61.076
75.5875	-61.076
75.7875	-61.0761
75.9875	-61.0761
76.1875	-61.0761
76.3875	-61.0761
76.5875	-61.0761
76.7875	-61.0761
76.9875	-61.0761
77.1875	-61.0762
77.3875	-61.0762
77.5875	-61.0762
77.7875	-61.0762
77.9875	-61.0762
78.1875	-61.0762
78.3875	-61.0762
78.5875	-61.0762
78.7875	-61.0763
78.9875	-61.0763
79.1875	-61.0763
79.3875	-61.0763
79.5875	-61.0763
79.7875	-61.0763
79.9875	-61.0763
80.1875	-61.0763
80.3875	-61.0763
80.5875	-61.0763
80.7875	-61.0764
80.9875	-61.0764
81.1875	-61.0764
81.3875	-61.0764
81.5875	-61.0764
81.7875	-61.0764
81.9875	-61.0764
82.1875	-61.0764
82.3875	-61.0764
82.5875	-61.0764
82.7875	-61.0764
82.9875	-61.0765
83.1875	-61.0765
83.3875	-61.0765
83.5875	-61.0765
83.7875	-61.0765
83.9875	-61.0765
84.1875	-61.0765
84.3875	-61.0765
84.5875	-61.0765
84.7875	-61.0765
84.9875	-61.0765
85.1875	-61.0765
85.3875	-61.0765
85.5875	-61.0765
85.7875	-61.0765
85.9875	-61.0765
86.1875	-61.0765
86.3875	-61.0765
86.5875	-61.0766
86.7875	-61.0766
86.9875	-61.0766
87.1875	-61.0766
87.3875	-61.0766
87.5875	-61.0766
87.7875	-61.0766
87.9875	-61.0766
88.1875	-61.0766
88.3875	-61.0766
88.5875	-61.0766
88.7875	-61.0766
88.9875	-61.0766
89.1875	-61.0766
89.3875	-61.0766
89.5875	-61.0766
89.7875	-61.0766
89.9875	-61.0766
90.1875	-61.0766
90.3875	-61.0766
90.5875	-61.0766
90.7875	-61.0766
90.9875	-61.0766
91.1875	-61.0766
91.3875	-61.0766
91.5875	-61.0766
91.7875	-61.0766
91.9875	-61.0766
92.1875	-61.0766
92.3875	-61.0766
92.5875	-61.0766
92.7875	-61.0766
92.9875	-61.0766
93.1875	-61.0766
93.3875	-61.0766
93.5875	-61.0766
93.7875	-61.0766
93.9875	-61.0766
94.1875	-61.0766
94.3875	-61.0766
94.5875	-61.0766
94.7875	-61.0766
94.9875	-61.0766
95.1875	-61.0766
95.3875	-61.0766
95.5875	-61.0766
95.7875	-61.0766
95.9875	-61.0766
96.1875	-61.0766
96.3875	-61.0766
96.5875	-61.0766
96.7875	-61.0766
96.9875	-61.0766
97.1875	-61.0766
97.3875	-61.0766
97.5875	-61.0766
97.7875	-61.0766
97.9875	-61.0766
98.1875	-61.0766
98.3875	-61.0766
98.5875	-61.0766
98.7875	-61.0766
98.9875	-61.0766
99.1875	-61.0766
99.3875	-61.0766
99.5875	-61.0766
99.7875	-61.0766
99.9875	-61.0766
100.188	-61.0766
100.387	-61.0765
100.588	-61.0765
100.787	-61.0765
100.988	-61.0765
101.188	-61.0765
101.387	-61.0765
101.588	-61.0765
101.787	-61.0765
101.988	-61.0765
102.188	-61.0765
102.387	-61.0765
102.588	-61.0765
102.787	-61.0765
102.988	-61.0765
103.188	-61.0765
103.387	-61.0765
103.588	-61.0765
103.787	-61.0765
103.988	-61.0765
104.188	-61.0765
104.387	-61.0765
104.588	-61.0765
104.787	-61.0765
104.988	-61.0764
105.188	-61.0764
105.387	-61.0764
105.588	-61.0764
105.787	-61.0764
105.988	-61.0764
106.188	-61.0764
106.387	-61.0764
106.588	-61.0764
106.787	-61.0764
106.988	-61.0764
107.188	-61.0764
107.387	-61.0764
107.588	-61.0764
107.787	-61.0764
107.988	-61.0764
108.188	-61.0764
108.387	-61.0764
108.588	-61.0763
108.787	-61.0763
108.988	-61.0763
109.188	-61.0763
109.387	-61.0763
109.588	-61.0763
109.787	-61.0763
109.988	-61.0763
110.188	-61.0763
110.387	-61.0763
110.588	-61.0763
110.787	-61.0763
110.988	-61.0763
111.188	-61.0763
111.387	-61.0763
111.588	-61.0762
111.787	-61.0762
111.988	-61.0762
112.188	-61.0762
112.387	-61.0762
112.588	-61.0762
112.787	-61.0762
112.988	-61.0762
113.188	-61.0762
113.387	-61.0762
113.588	-61.0762
113.787	-61.0762
113.988	-61.0762
114.188	-61.0762
114.387	-61.0761
114.588	-61.0761
114.787	-61.0761
114.988	-61.0761
115.188	-61.0761
115.387	-61.0761
115.588	-61.0761
115.787	-61.0761
115.988	-61.0761
116.188	-61.0761
116.387	-61.0761
116.588	-61.0761
116.787	-61.0761
116.988	-61.076
117.188	-61.076
117.387	-61.076
117.588	-61.076
117.787	-61.076
117.988	-61.076
118.188	-61.076
118.387	-61.076
118.588	-61.076
118.787	-61.076
118.988	-61.076
119.188	-61.076
119.387	-61.076
119.588	-61.0759
119.787	-61.0759
119.988	-61.0759
120.188	-61.0759
120.387	-61.0759
120.588	-61.0759
120.787	-61.0759
120.988	-61.0759
121.188	-61.0759
121.387	-61.0759
121.588	-61.0759
121.787	-61.0758
121.988	-61.0758
122.188	-61.0758
122.387	-61.0758
122.588	-61.0758
122.787	-61.0758
122.988	-61.0758
123.188	-61.0758
123.387	-61.0758
123.588	-61.0758
123.787	-61.0758
123.988	-61.0758
124.188	-61.0757
124.387	-61.0757
124.588	-61.0757
124.787	-61.0757
124.988	-61.0757
125.188	-61.0757
125.387	-61.0757
125.588	-61.0757
125.787	-61.0757
125.988	-61.0757
126.188	-61.0757
126.387	-61.0756
126.588	-61.0756
126.787	-61.0756
126.988	-61.0756
127.188	-61.0756
127.387	-61.0756
127.588	-61.0756
127.787	-61.0756
127.988	-61.0756
128.188	-61.0756
128.387	-61.0756
128.587	-61.0756
128.788	-61.0755
128.988	-61.0755
129.188	-61.0755
129.387	-61.0755
129.587	-61.0755
129.788	-61.0755
129.988	-61.0755
130.188	-61.0755
130.387	-61.0755
130.587	-61.0755
130.788	-61.0754
130.988	-61.0754
131.188	-61.0754
131.387	-61.0754
131.587	-61.0754
131.788	-61.0754
131.988	-61.0754
132.188	-61.0754
132.387	-61.0754
132.587	-61.0754
132.788	-61.0754
132.988	-61.0753
133.188	-61.0753
133.387	-61.0753
133.587	-61.0753
133.788	-61.0753
133.988	-61.0753
134.188	-61.0753
134.387	-61.0753
134.587	-61.0753
134.788	-61.0753
134.988	-61.0753
135.188	-61.0752
135.387	-61.0752
135.587	-61.0752
135.788	-61.0752
135.988	-61.0752
136.188	-61.0752
136.387	-61.0752
136.587	-61.0752
136.788	-61.0752
136.988	-61.0752
137.188	-61.0751
137.387	-61.0751
137.587	-61.0751
137.788	-61.0751
137.988	-61.0751
138.188	-61.0751
138.387	-61.0751
138.587	-61.0751
138.788	-61.0751
138.988	-61.0751
139.188	-61.0751
139.387	-61.075
139.587	-61.075
139.788	-61.075
139.988	-61.075
140.188	-61.075
140.387	-61.075
140.587	-61.075
140.788	-61.075
140.988	-61.075
141.188	-61.075
141.387	-61.0749
141.587	-61.0749
141.788	-61.0749
141.988	-61.0749
142.188	-61.0749
142.387	-61.0749
142.587	-61.0749
142.788	-61.0749
142.988	-61.0749
143.188	-61.0749
143.387	-61.0749
143.587	-61.0748
143.788	-61.0748
143.988	-61.0748
144.188	-61.0748
144.387	-61.0748
144.587	-61.0748
144.788	-61.0748
144.988	-61.0748
145.188	-61.0748
145.387	-61.0748
145.587	-61.0747
145.788	-61.0747
145.988	-61.0747
146.188	-61.0747
146.387	-61.0747
146.587	-61.0747
146.788	-61.0747
146.988	-61.0747
147.188	-61.0747
147.387	-61.0747
147.587	-61.0746
147.788	-61.0746
147.988	-61.0746
148.188	-61.0746
148.387	-61.0746
148.587	-61.0746
148.788	-61.0746
148.988	-61.0746
149.188	-61.0746
149.387	-61.0746
149.587	-61.0746
149.788	-61.0745
149.988	-61.0745
150.188	-61.0745
150.387	-61.0745
150.587	-61.0745
150.788	-61.0745
150.988	-61.0745
151.188	-61.0745
151.387	-61.0745
151.587	-61.0745
151.788	-61.0744
151.988	-61.0744
152.188	-61.0744
152.387	-61.0744
152.587	-61.0744
152.788	-61.0744
152.988	-61.0744
153.188	-61.0744
153.387	-61.0744
153.587	-61.0744
153.788	-61.0744
153.988	-61.0743
154.188	-61.0743
154.387	-61.0743
154.587	-61.0743
154.788	-61.0743
154.988	-61.0743
155.188	-61.0743
155.387	-61.0743
155.587	-61.0743
155.788	-61.0743
155.988	-61.0742
156.188	-61.0742
156.387	-61.0742
156.587	-61.0742
156.788	-61.0742
156.988	-61.0742
157.188	-61.0742
157.387	-61.0742
157.587	-61.0742
157.788	-61.0742
157.988	-61.0742
158.188	-61.0741
158.387	-61.0741
158.587	-61.0741
158.788	-61.0741
158.988	-61.0741
159.188	-61.0741
159.387	-61.0741
159.587	-61.0741
159.788	-61.0741
159.988	-61.0741
160.188	-61.0741
160.387	-61.074
160.587	-61.074
160.788	-61.074
160.988	-61.074
161.188	-61.074
161.387	-61.074
161.587	-61.074
161.788	-61.074
161.988	-61.074
162.188	-61.074
162.387	-61.074
162.587	-61.0739
162.788	-61.0739
162.988	-61.0739
163.188	-61.0739
163.387	-61.0739
163.587	-61.0739
163.788	-61.0739
163.988	-61.0739
164.188	-61.0739
164.387	-61.0739
164.587	-61.0738
164.788	-61.0738
164.988	-61.0738
165.188	-61.0738
165.387	-61.0738
165.587	-61.0738
165.788	-61.0738
165.988	-61.0738
166.188	-61.0738
166.387	-61.0738
166.587	-61.0738
166.788	-61.0737
166.988	-61.0737
167.188	-61.0737
167.387	-61.0737
167.587	-61.0737
167.788	-61.0737
167.988	-61.0737
168.188	-61.0737
168.387	-61.0737
168.587	-61.0737
168.788	-61.0737
168.988	-61.0737
169.188	-61.0736
169.387	-61.0736
169.587	-61.0736
169.788	-61.0736
169.988	-61.0736
170.188	-61.0736
170.387	-61.0736
170.587	-61.0736
170.788	-61.0736
170.988	-61.0736
171.188	-61.0736
171.387	-61.0735
171.587	-61.0735
171.788	-61.0735
171.988	-61.0735
172.188	-61.0735
172.387	-61.0735
172.587	-61.0735
172.788	-61.0735
172.988	-61.0735
173.188	-61.0735
173.387	-61.0735
173.587	-61.0734
173.788	-61.0734
173.988	-61.0734
174.188	-61.0734
174.387	-61.0734
174.587	-61.0734
174.788	-61.0734
174.988	-61.0734
175.188	-61.0734
175.387	-61.0734
175.587	-61.0734
175.788	-61.0733
175.988	-61.0733
176.188	-61.0733
176.387	-61.0733
176.587	-61.0733
176.788	-61.0733
176.988	-61.0733
177.188	-61.0733
177.387	-61.0733
177.587	-61.0733
177.788	-61.0733
177.988	-61.0732
178.188	-61.0732
178.387	-61.0732
178.587	-61.0732
178.788	-61.0732
178.988	-61.0732
179.188	-61.0732
179.387	-61.0732
179.587	-61.0732
179.788	-61.0732
179.988	-61.0732
180.188	-61.0732
180.387	-61.0731
180.587	-61.0731
180.788	-61.0731
180.988	-61.0731
181.188	-61.0731
181.387	-61.0731
181.587	-61.0731
181.788	-61.0731
181.988	-61.0731
182.188	-61.0731
182.387	-61.0731
182.587	-61.0731
182.788	-61.073
182.988	-61.073
183.188	-61.073
183.387	-61.073
183.587	-61.073
183.788	-61.073
183.988	-61.073
184.188	-61.073
184.387	-61.073
184.587	-61.073
184.788	-61.073
184.988	-61.073
185.188	-61.0729
185.387	-61.0729
185.587	-61.0729
185.788	-61.0729
185.988	-61.0729
186.188	-61.0729
186.387	-61.0729
186.587	-61.0729
186.788	-61.0729
186.988	-61.0729
187.188	-61.0729
187.387	-61.0729
187.587	-61.0728
187.788	-61.0728
187.988	-61.0728
188.188	-61.0728
188.387	-61.0728
188.587	-61.0728
188.788	-61.0728
188.988	-61.0728
189.188	-61.0728
189.387	-61.0728
189.587	-61.0728
189.788	-61.0728
189.988	-61.0728
190.188	-61.0727
190.387	-61.0727
190.587	-61.0727
190.788	-61.0727
190.988	-61.0727
191.188	-61.0727
191.387	-61.0727
191.587	-61.0727
191.788	-61.0727
191.988	-61.0727
192.188	-61.0727
192.387	-61.0727
192.587	-61.0726
192.788	-61.0726
192.988	-61.0726
193.188	-61.0726
193.387	-61.0726
193.587	-61.0726
193.788	-61.0726
193.988	-61.0726
194.188	-61.0726
194.387	-61.0726
194.587	-61.0726
194.788	-61.0726
194.988	-61.0725
195.188	-61.0725
195.387	-61.0725
195.587	-61.0725
195.788	-61.0725
195.988	-61.0725
196.188	-61.0725
196.387	-61.0725
196.587	-61.0725
196.788	-61.0725
196.988	-61.0725
197.188	-61.0725
197.387	-61.0725
197.587	-61.0724
197.788	-61.0724
197.988	-61.0724
198.188	-61.0724
198.387	-61.0724
198.587	-61.0724
198.788	-61.0724
198.988	-61.0724
199.188	-61.0724
199.387	-61.0724
199.587	-61.0724
199.788	-61.0724
199.988	-61.0724
200.188	-61.0723
200.387	-61.0723
200.587	-61.0723
200.788	-61.0723
200.988	-61.0723
201.188	-61.0723
201.387	-61.0723
201.587	-61.0723
201.788	-61.0723
201.988	-61.0723
202.188	-61.0723
202.387	-61.0723
202.587	-61.0723
202.788	-61.0722
202.988	-61.0722
203.188	-61.0722
203.387	-61.0722
203.587	-61.0722
203.788	-61.0722
203.988	-61.0722
204.188	-61.0722
204.387	-61.0722
204.587	-61.0722
204.788	-61.0722
204.988	-61.0722
205.188	-61.0722
205.387	-61.0722
205.587	-61.0721
205.788	-61.0721
205.988	-61.0721
206.188	-61.0721
206.387	-61.0721
206.587	-61.0721
206.788	-61.0721
206.988	-61.0721
207.188	-61.0721
207.387	-61.0721
207.587	-61.0721
207.788	-61.0721
207.988	-61.0721
208.188	-61.072
208.387	-61.072
208.587	-61.072
208.788	-61.072
208.988	-61.072
209.188	-61.072
209.387	-61.072
209.587	-61.072
209.788	-61.072
209.988	-61.072
210.188	-61.072
210.387	-61.072
210.587	-61.072
210.788	-61.072
210.988	-61.0719
211.188	-61.0719
211.387	-61.0719
211.587	-61.0719
211.788	-61.0719
211.988	-61.0719
212.188	-61.0719
212.387	-61.0719
212.587	-61.0719
212.788	-61.0719
212.988	-61.0719
213.188	-61.0719
213.387	-61.0719
213.587	-61.0719
213.788	-61.0718
213.988	-61.0718
214.188	-61.0718
214.387	-61.0718
214.587	-61.0718
214.788	-61.0718
214.988	-61.0718
215.188	-61.0718
215.387	-61.0718
215.587	-61.0718
215.788	-61.0718
215.988	-61.0718
216.188	-61.0718
216.387	-61.0718
216.587	-61.0718
216.788	-61.0717
216.988	-61.0717
217.188	-61.0717
217.387	-61.0717
217.587	-61.0717
217.788	-61.0717
217.988	-61.0717
218.188	-61.0717
218.387	-61.0717
218.587	-61.0717
218.788	-61.0717
218.988	-61.0717
219.188	-61.0717
219.387	-61.0717
219.587	-61.0716
219.788	-61.0716
219.988	-61.0716
220.188	-61.0716
220.387	-61.0716
220.587	-61.0716
220.788	-61.0716
220.988	-61.0716
221.188	-61.0716
221.387	-61.0716
221.587	-61.0716
221.788	-61.0716
221.988	-61.0716
222.188	-61.0716
222.387	-61.0716
222.587	-61.0715
222.788	-61.0715
222.988	-61.0715
223.188	-61.0715
223.387	-61.0715
223.587	-61.0715
223.788	-61.0715
223.988	-61.0715
224.188	-61.0715
224.387	-61.0715
224.587	-61.0715
224.788	-61.0715
224.988	-61.0715
225.188	-61.0715
225.387	-61.0715
225.587	-61.0714
225.788	-61.0714
225.988	-61.0714
226.188	-61.0714
226.387	-61.0714
226.587	-61.0714
226.788	-61.0714
226.988	-61.0714
227.188	-61.0714
227.387	-61.0714
227.587	-61.0714
227.788	-61.0714
227.988	-61.0714
228.188	-61.0714
228.387	-61.0714
228.587	-61.0714
228.788	-61.0713
228.988	-61.0713
229.188	-61.0713
229.387	-61.0713
229.587	-61.0713
229.788	-61.0713
229.988	-61.0713
230.188	-61.0713
230.387	-61.0713
230.587	-61.0713
230.788	-61.0713
230.988	-61.0713
231.188	-61.0713
231.387	-61.0713
231.587	-61.0713
231.788	-61.0713
231.988	-61.0712
232.188	-61.0712
232.387	-61.0712
232.587	-61.0712
232.788	-61.0712
232.988	-61.0712
233.188	-61.0712
233.387	-61.0712
233.587	-61.0712
233.788	-61.0712
233.988	-61.0712
234.188	-61.0712
234.387	-61.0712
234.587	-61.0712
234.788	-61.0712
234.988	-61.0712
235.188	-61.0711
235.387	-61.0711
235.587	-61.0711
235.788	-61.0711
235.988	-61.0711
236.188	-61.0711
236.387	-61.0711
236.587	-61.0711
236.788	-61.0711
236.988	-61.0711
237.188	-61.0711
237.387	-61.0711
237.587	-61.0711
237.788	-61.0711
237.988	-61.0711
238.188	-61.0711
238.387	-61.071
238.587	-61.071
238.788	-61.071
238.988	-61.071
239.188	-61.071
239.387	-61.071
239.587	-61.071
239.788	-61.071
239.988	-61.071
240.188	-61.071
240.387	-61.071
240.587	-61.071
240.788	-61.071
240.988	-61.071
241.188	-61.071
241.387	-61.071
241.587	-61.071
241.788	-61.0709
241.988	-61.0709
242.188	-61.0709
242.387	-61.0709
242.587	-61.0709
242.788	-61.0709
242.988	-61.0709
243.188	-61.0709
243.387	-61.0709
243.587	-61.0709
243.788	-61.0709
243.988	-61.0709
244.188	-61.0709
244.387	-61.0709
244.587	-61.0709
244.788	-61.0709
244.988	-61.0709
245.188	-61.0709
245.387	-61.0708
245.587	-61.0708
245.788	-61.0708
245.988	-61.0708
246.188	-61.0708
246.387	-61.0708
246.587	-61.0708
246.788	-61.0708
246.988	-61.0708
247.188	-61.0708
247.387	-61.0708
247.587	-61.0708
247.788	-61.0708
247.988	-61.0708
248.188	-61.0708
248.387	-61.0708
248.587	-61.0708
248.788	-61.0708
248.988	-61.0707
249.188	-61.0707
249.387	-61.0707
249.587	-61.0707
249.788	-61.0707
249.988	-61.0707
250.188	-61.0707
250.387	-61.0707
250.587	-61.0707
250.788	-61.0707
250.988	-61.0707
251.188	-61.0707
251.387	-61.0707
251.587	-61.0707
251.788	-61.0707
251.988	-61.0707
252.188	-61.0707
252.387	-61.0707
252.587	-61.0706
252.788	-61.0706
252.988	-61.0706
253.188	-61.0706
253.387	-61.0706
253.587	-61.0706
253.788	-61.0706
253.988	-61.0706
254.188	-61.0706
254.387	-61.0706
254.587	-61.0706
254.788	-61.0706
254.988	-61.0706
255.188	-61.0706
255.387	-61.0706
255.587	-61.0706
255.788	-61.0706
255.988	-61.0706
256.188	-61.0705
256.388	-61.0705
256.587	-61.0705
256.788	-61.0705
256.987	-61.0705
257.188	-61.0705
257.388	-61.0705
257.587	-61.0705
257.788	-61.0705
257.987	-61.0705
258.188	-61.0705
258.388	-61.0705
258.587	-61.0705
258.788	-61.0705
258.987	-61.0705
259.188	-61.0705
259.388	-61.0705
259.587	-61.0705
259.788	-61.0705
259.987	-61.0704
260.188	-61.0704
260.388	-61.0704
260.587	-61.0704
260.788	-61.0704
260.987	-61.0704
261.188	-61.0704
261.388	-61.0704
261.587	-61.0704
261.788	-61.0704
261.987	-61.0704
262.188	-61.0704
262.388	-61.0704
262.587	-61.0704
262.788	-61.0704
262.987	-61.0704
263.188	-61.0704
263.388	-61.0704
263.587	-61.0704
263.788	-61.0704
263.987	-61.0703
264.188	-61.0703
264.388	-61.0703
264.587	-61.0703
264.788	-61.0703
264.987	-61.0703
265.188	-61.0703
265.388	-61.0703
265.587	-61.0703
265.788	-61.0703
265.987	-61.0703
266.188	-61.0703
266.388	-61.0703
266.587	-61.0703
266.788	-61.0703
266.987	-61.0703
267.188	-61.0703
267.388	-61.0703
267.587	-61.0703
267.788	-61.0703
267.987	-61.0702
268.188	-61.0702
268.388	-61.0702
268.587	-61.0702
268.788	-61.0702
268.987	-61.0702
269.188	-61.0702
269.388	-61.0702
269.587	-61.0702
269.788	-61.0702
269.987	-61.0702
270.188	-61.0702
270.388	-61.0702
270.587	-61.0702
270.788	-61.0702
270.987	-61.0702
271.188	-61.0702
271.388	-61.0702
271.587	-61.0702
271.788	-61.0702
271.987	-61.0702
272.188	-61.0701
272.388	-61.0701
272.587	-61.0701
272.788	-61.0701
272.987	-61.0701
273.188	-61.0701
273.388	-61.0701
273.587	-61.0701
273.788	-61.0701
273.987	-61.0701
274.188	-61.0701
274.388	-61.0701
274.587	-61.0701
274.788	-61.0701
274.987	-61.0701
275.188	-61.0701
275.388	-61.0701
275.587	-61.0701
275.788	-61.0701
275.987	-61.0701
276.188	-61.0701
276.388	-61.07
276.587	-61.07
276.788	-61.07
276.987	-61.07
277.188	-61.07
277.388	-61.07
277.587	-61.07
277.788	-61.07
277.987	-61.07
278.188	-61.07
278.388	-61.07
278.587	-61.07
278.788	-61.07
278.987	-61.07
279.188	-61.07
279.388	-61.07
279.587	-61.07
279.788	-61.07
279.987	-61.07
280.188	-61.07
280.388	-61.07
280.587	-61.07
280.788	-61.0699
280.987	-61.0699
281.188	-61.0699
281.388	-61.0699
281.587	-61.0699
281.788	-61.0699
281.987	-61.0699
282.188	-61.0699
282.388	-61.0699
282.587	-61.0699
282.788	-61.0699
282.987	-61.0699
283.188	-61.0699
283.388	-61.0699
283.587	-61.0699
283.788	-61.0699
283.987	-61.0699
284.188	-61.0699
284.388	-61.0699
284.587	-61.0699
284.788	-61.0699
284.987	-61.0699
285.188	-61.0699
285.388	-61.0698
285.587	-61.0698
285.788	-61.0698
285.987	-61.0698
286.188	-61.0698
286.388	-61.0698
286.587	-61.0698
286.788	-61.0698
286.987	-61.0698
287.188	-61.0698
287.388	-61.0698
287.587	-61.0698
287.788	-61.0698
287.987	-61.0698
288.188	-61.0698
288.388	-61.0698
288.587	-61.0698
288.788	-61.0698
288.987	-61.0698
289.188	-61.0698
289.388	-61.0698
289.587	-61.0698
289.788	-61.0698
289.987	-61.0697
290.188	-61.0697
290.388	-61.0697
290.587	-61.0697
290.788	-61.0697
290.987	-61.0697
291.188	-61.0697
291.388	-61.0697
291.587	-61.0697
291.788	-61.0697
291.987	-61.0697
292.188	-61.0697
292.388	-61.0697
292.587	-61.0697
292.788	-61.0697
292.987	-61.0697
293.188	-61.0697
293.388	-61.0697
293.587	-61.0697
293.788	-61.0697
293.987	-61.0697
294.188	-61.0697
294.388	-61.0697
294.587	-61.0697
294.788	-61.0696
294.987	-61.0696
295.188	-61.0696
295.388	-61.0696
295.587	-61.0696
295.788	-61.0696
295.987	-61.0696
296.188	-61.0696
296.388	-61.0696
296.587	-61.0696
296.788	-61.0696
296.987	-61.0696
297.188	-61.0696
297.388	-61.0696
297.587	-61.0696
297.788	-61.0696
297.987	-61.0696
298.188	-61.0696
298.388	-61.0696
298.587	-61.0696
298.788	-61.0696
298.987	-61.0696
299.188	-61.0696
299.388	-61.0696
299.587	-61.0696
299.788	-61.0695
299.987	-61.0695
300.188	-61.0695
300.388	-61.0695
300.587	-61.0695
300.788	-61.0695
300.987	-61.0695
301.188	-61.0695
301.388	-61.0695
301.587	-61.0695
301.788	-61.0695
301.987	-61.0695
302.188	-61.0695
302.388	-61.0695
302.587	-61.0695
302.788	-61.0695
302.987	-61.0695
303.188	-61.0695
303.388	-61.0695
303.587	-61.0695
303.788	-61.0695
303.987	-61.0695
304.188	-61.0695
304.388	-61.0695
304.587	-61.0695
304.788	-61.0695
304.987	-61.0694
305.188	-61.0694
305.388	-61.0694
305.587	-61.0694
305.788	-61.0694
305.987	-61.0694
306.188	-61.0694
306.388	-61.0694
306.587	-61.0694
306.788	-61.0694
306.987	-61.0694
307.188	-61.0694
307.388	-61.0694
307.587	-61.0694
307.788	-61.0694
307.987	-61.0694
308.188	-61.0694
308.388	-61.0694
308.587	-61.0694
308.788	-61.0694
308.987	-61.0694
309.188	-61.0694
309.388	-61.0694
309.587	-61.0694
309.788	-61.0694
309.987	-61.0694
310.188	-61.0694
310.388	-61.0693
310.587	-61.0693
310.788	-61.0693
310.987	-61.0693
311.188	-61.0693
311.388	-61.0693
311.587	-61.0693
311.788	-61.0693
311.987	-61.0693
312.188	-61.0693
312.388	-61.0693
312.587	-61.0693
312.788	-61.0693
312.987	-61.0693
313.188	-61.0693
313.388	-61.0693
313.587	-61.0693
313.788	-61.0693
313.987	-61.0693
314.188	-61.0693
314.388	-61.0693
314.587	-61.0693
314.788	-61.0693
314.987	-61.0693
315.188	-61.0693
315.388	-61.0693
315.587	-61.0693
315.788	-61.0692
315.987	-61.0692
316.188	-61.0692
316.388	-61.0692
316.587	-61.0692
316.788	-61.0692
316.987	-61.0692
317.188	-61.0692
317.388	-61.0692
317.587	-61.0692
317.788	-61.0692
317.987	-61.0692
318.188	-61.0692
318.388	-61.0692
318.587	-61.0692
318.788	-61.0692
318.987	-61.0692
319.188	-61.0692
319.388	-61.0692
319.587	-61.0692
319.788	-61.0692
319.987	-61.0692
320.188	-61.0692
320.388	-61.0692
320.587	-61.0692
320.788	-61.0692
320.987	-61.0692
321.188	-61.0692
321.388	-61.0692
321.587	-61.0691
321.788	-61.0691
321.987	-61.0691
322.188	-61.0691
322.388	-61.0691
322.587	-61.0691
322.788	-61.0691
322.987	-61.0691
323.188	-61.0691
323.388	-61.0691
323.587	-61.0691
323.788	-61.0691
323.987	-61.0691
324.188	-61.0691
324.388	-61.0691
324.587	-61.0691
324.788	-61.0691
324.987	-61.0691
325.188	-61.0691
325.388	-61.0691
325.587	-61.0691
325.788	-61.0691
325.987	-61.0691
326.188	-61.0691
326.388	-61.0691
326.587	-61.0691
326.788	-61.0691
326.987	-61.0691
327.188	-61.0691
327.388	-61.0691
327.587	-61.069
327.788	-61.069
327.987	-61.069
328.188	-61.069
328.388	-61.069
328.587	-61.069
328.788	-61.069
328.987	-61.069
329.188	-61.069
329.388	-61.069
329.587	-61.069
329.788	-61.069
329.987	-61.069
330.188	-61.069
330.388	-61.069
330.587	-61.069
330.788	-61.069
330.987	-61.069
331.188	-61.069
331.388	-61.069
331.587	-61.069
331.788	-61.069
331.987	-61.069
332.188	-61.069
332.388	-61.069
332.587	-61.069
332.788	-61.069
332.987	-61.069
333.188	-61.069
333.388	-61.069
333.587	-61.069
333.788	-61.069
333.987	-61.0689
334.188	-61.0689
334.388	-61.0689
334.587	-61.0689
334.788	-61.0689
334.987	-61.0689
335.188	-61.0689
335.388	-61.0689
335.587	-61.0689
335.788	-61.0689
335.987	-61.0689
336.188	-61.0689
336.388	-61.0689
336.587	-61.0689
336.788	-61.0689
336.987	-61.0689
337.188	-61.0689
337.388	-61.0689
337.587	-61.0689
337.788	-61.0689
337.987	-61.0689
338.188	-61.0689
338.388	-61.0689
338.587	-61.0689
338.788	-61.0689
338.987	-61.0689
339.188	-61.0689
339.388	-61.0689
339.587	-61.0689
339.788	-61.0689
339.987	-61.0689
340.188	-61.0689
340.388	-61.0688
340.587	-61.0688
340.788	-61.0688
340.987	-61.0688
341.188	-61.0688
341.388	-61.0688
341.587	-61.0688
341.788	-61.0688
341.987	-61.0688
342.188	-61.0688
342.388	-61.0688
342.587	-61.0688
342.788	-61.0688
342.987	-61.0688
343.188	-61.0688
343.388	-61.0688
343.587	-61.0688
343.788	-61.0688
343.987	-61.0688
344.188	-61.0688
344.388	-61.0688
344.587	-61.0688
344.788	-61.0688
344.987	-61.0688
345.188	-61.0688
345.388	-61.0688
345.587	-61.0688
345.788	-61.0688
345.987	-61.0688
346.188	-61.0688
346.388	-61.0688
346.587	-61.0688
346.788	-61.0688
346.987	-61.0688
347.188	-61.0687
347.388	-61.0687
347.587	-61.0687
347.788	-61.0687
347.987	-61.0687
348.188	-61.0687
348.388	-61.0687
348.587	-61.0687
348.788	-61.0687
348.987	-61.0687
349.188	-61.0687
349.388	-61.0687
349.587	-61.0687
349.788	-61.0687
349.987	-61.0687
350.188	-61.0687
350.388	-61.0687
350.587	-61.0687
350.788	-61.0687
350.987	-61.0687
351.188	-61.0687
351.388	-61.0687
351.587	-61.0687
351.788	-61.0687
351.987	-61.0687
352.188	-61.0687
352.388	-61.0687
352.587	-61.0687
352.788	-61.0687
352.987	-61.0687
353.188	-61.0687
353.388	-61.0687
353.587	-61.0687
353.788	-61.0687
353.987	-61.0687
354.188	-61.0687
354.388	-61.0686
354.587	-61.0686
354.788	-61.0686
354.987	-61.0686
355.188	-61.0686
355.388	-61.0686
355.587	-61.0686
355.788	-61.0686
355.987	-61.0686
356.188	-61.0686
356.388	-61.0686
356.587	-61.0686
356.788	-61.0686
356.987	-61.0686
357.188	-61.0686
357.388	-61.0686
357.587	-61.0686
357.788	-61.0686
357.987	-61.0686
358.188	-61.0686
358.388	-61.0686
358.587	-61.0686
358.788	-61.0686
358.987	-61.0686
359.188	-61.0686
359.388	-61.0686
359.587	-61.0686
359.788	-61.0686
359.987	-61.0686
360.188	-61.0686
360.388	-61.0686
360.587	-61.0686
360.788	-61.0686
360.987	-61.0686
361.188	-61.0686
361.388	-61.0686
361.587	-61.0686
361.788	-61.0686
361.987	-61.0686
362.188	-61.0685
362.388	-61.0685
362.587	-61.0685
362.788	-61.0685
362.987	-61.0685
363.188	-61.0685
363.388	-61.0685
363.587	-61.0685
363.788	-61.0685
363.987	-61.0685
364.188	-61.0685
364.388	-61.0685
364.587	-61.0685
364.788	-61.0685
364.987	-61.0685
365.188	-61.0685
365.388	-61.0685
365.587	-61.0685
365.788	-61.0685
365.987	-61.0685
366.188	-61.0685
366.388	-61.0685
366.587	-61.0685
366.788	-61.0685
366.987	-61.0685
367.188	-61.0685
367.388	-61.0685
367.587	-61.0685
367.788	-61.0685
367.987	-61.0685
368.188	-61.0685
368.388	-61.0685
368.587	-61.0685
368.788	-61.0685
368.987	-61.0685
369.188	-61.0685
369.388	-61.0685
369.587	-61.0685
369.788	-61.0685
369.987	-61.0685
370.188	-61.0684
370.388	-61.0684
370.587	-61.0684
370.788	-61.0684
370.987	-61.0684
371.188	-61.0684
371.388	-61.0684
371.587	-61.0684
371.788	-61.0684
371.987	-61.0684
372.188	-61.0684
372.388	-61.0684
372.587	-61.0684
372.788	-61.0684
372.987	-61.0684
373.188	-61.0684
373.388	-61.0684
373.587	-61.0684
373.788	-61.0684
373.987	-61.0684
374.188	-61.0684
374.388	-61.0684
374.587	-61.0684
374.788	-61.0684
374.987	-61.0684
375.188	-61.0684
375.388	-61.0684
375.587	-61.0684
375.788	-61.0684
375.987	-61.0684
376.188	-61.0684
376.388	-61.0684
376.587	-61.0684
376.788	-61.0684
376.987	-61.0684
377.188	-61.0684
377.388	-61.0684
377.587	-61.0684
377.788	-61.0684
377.987	-61.0684
378.188	-61.0684
378.388	-61.0684
378.587	-61.0683
378.788	-61.0683
378.987	-61.0683
379.188	-61.0683
379.388	-61.0683
379.587	-61.0683
379.788	-61.0683
379.987	-61.0683
380.188	-61.0683
380.388	-61.0683
380.587	-61.0683
380.788	-61.0683
380.987	-61.0683
381.188	-61.0683
381.388	-61.0683
381.587	-61.0683
381.788	-61.0683
381.987	-61.0683
382.188	-61.0683
382.388	-61.0683
382.587	-61.0683
382.788	-61.0683
382.987	-61.0683
383.188	-61.0683
383.388	-61.0683
383.587	-61.0683
383.788	-61.0683
383.987	-61.0683
384.188	-61.0683
384.388	-61.0683
384.587	-61.0683
384.788	-61.0683
384.987	-61.0683
385.188	-61.0683
385.388	-61.0683
385.587	-61.0683
385.788	-61.0683
385.987	-61.0683
386.188	-61.0683
386.388	-61.0683
386.587	-61.0683
386.788	-61.0683
386.987	-61.0683
387.188	-61.0683
387.388	-61.0682
387.587	-61.0682
387.788	-61.0682
387.987	-61.0682
388.188	-61.0682
388.388	-61.0682
388.587	-61.0682
388.788	-61.0682
388.987	-61.0682
389.188	-61.0682
389.388	-61.0682
389.587	-61.0682
389.788	-61.0682
389.987	-61.0682
390.188	-61.0682
390.388	-61.0682
390.587	-61.0682
390.788	-61.0682
390.987	-61.0682
391.188	-61.0682
391.388	-61.0682
391.587	-61.0682
391.788	-61.0682
391.987	-61.0682
392.188	-61.0682
392.388	-61.0682
392.587	-61.0682
392.788	-61.0682
392.987	-61.0682
393.188	-61.0682
393.388	-61.0682
393.587	-61.0682
393.788	-61.0682
393.987	-61.0682
394.188	-61.0682
394.388	-61.0682
394.587	-61.0682
394.788	-61.0682
394.987	-61.0682
395.188	-61.0682
395.388	-61.0682
395.587	-61.0682
395.788	-61.0682
395.987	-61.0682
396.188	-61.0682
396.388	-61.0682
396.587	-61.0682
396.788	-61.0682
396.987	-61.0681
397.188	-61.0681
397.388	-61.0681
397.587	-61.0681
397.788	-61.0681
397.987	-61.0681
398.188	-61.0681
398.388	-61.0681
398.587	-61.0681
398.788	-61.0681
398.987	-61.0681
399.188	-61.0681
399.388	-61.0681
[truncated: 598,003 more rows]
