# Supplementary material for: Focal seizures are organized by feedback between neural activity and ion concentration changes
Source: eLife. 2022 Aug 2;11:e68541. doi: 10.7554/eLife.68541 (PMC9377802; doi:10.7554/eLife.68541)
Supplement: Figure 6—figure supplement 1—source data 1. [file elife-68541-fig6-figsupp1-data1.zip › load_model_data_Na.m]

AVP = importdata('V_Na.dat');
VP = AVP.data(3:2:end);
t = AVP.data(2:2:end-1)/1000;

AK_soma = importdata('K_soma_Na.dat');
K_soma = AK_soma.data(3:2:end);

AK_dend = importdata('K_dend_Na.dat');
K_dend = AK_dend.data(3:2:end);

ANa_soma = importdata('Na_soma_Na.dat');
Na_soma = ANa_soma.data(3:2:end);

ANa_dend = importdata('Na_dend_Na.dat');
Na_dend = ANa_dend.data(3:2:end);

ACl_soma = importdata('Cl_soma_Na.dat');
Cl_soma = ACl_soma.data(3:2:end);

ACl_dend = importdata('Cl_dend_Na.dat');
Cl_dend = ACl_dend.data(3:2:end);
